# Supplementary material for: Post-translational changes in Phialophora verrucosa via lysine lactylation during prolonged presence in a patient with a CARD9-related immune disorder
Source: Front Immunol. 2022 Aug 8;13:966457. doi: 10.3389/fimmu.2022.966457 (PMC9395174; doi:10.3389/fimmu.2022.966457)
Supplement: Supplementary file 6 [file Table_1.xlsx]

## Sheet: BMU_04928_BMU_00512.SNP.cds_inf
chr_id	position	ref_base<->sample_base	snp_status	strand	Annotation_type	Feature_type	codon_phase	codon_mutate	aa_mutate	synonymous	nonsynonymous	pos_start	pos_end	gene_id	annotation
JADWPJ010000011.1	413878	T<->G	Hom	+	Gene	CDS	36 days, 13:00:00	TCC<->GCC;	S<->A;	0	1	413002	414795	A5066	{KIW73291.1; hypothetical protein PV04_01423 [Phialophora americana]}
JADWPJ010000012.1	802799	C<->T	Hom	+	Gene	CDS	16 days, 17:01:00	CCA<->CTA;	P<->L;	0	1	802399	803205	A5532	{GO:0006950; response to stress; biological_process GO:0016021; integral to membrane; cellular_component}
JADWPJ010000013.1	607375	T<->C	Hom	+	Gene	CDS	51 days, 5:01:00	GTG<->GCG;	V<->A;	0	1	606147	607877	A5724	{GO:0006810; transport; biological_process GO:0016020; membrane; cellular_component GO:0055085; transmembrane transport; biological_process GO:0016021; integral to membrane; cellular_component GO:0005215; NA GO:0022857; transmembrane transporter activity; molecular_function}
JADWPJ010000013.1	186530	A<->G	Hom	-	Gene	CDS	13 days, 20:01:00	GTG<->GCG;	V<->A;	0	1	184957	186861	A5608	{NA}
JADWPJ010000013.1	25815	C<->A	Hom	+	Gene	CDS	17 days, 1:00:00	CCT<->ACT;	P<->T;	0	1	25407	28208	A5561	{GO:0005515; protein binding; molecular_function GO:0007064; mitotic sister chromatid cohesion; biological_process}
JADWPJ010000015.1	650103	C<->G	Hom	-	Gene	CDS	18 days, 2:01:00	AGG<->ACG;	R<->T;	0	1	649901	650536	A6222	{GO:0006810; transport; biological_process GO:0016020; membrane; cellular_component GO:0055085; transmembrane transport; biological_process GO:0003333; amino acid transmembrane transport; biological_process GO:0015171; amino acid transmembrane transporter activity; molecular_function}
JADWPJ010000018.1	182088	G<->A	Hom	-	Gene	CDS	122 days, 21:02:00	GGC<->GGT;	G<->G;	1	0	181979	184300	A6752	{GO:0043531; ADP binding; molecular_function GO:0003723; RNA binding; molecular_function GO:0005524; ATP binding; molecular_function GO:0005515; protein binding; molecular_function GO:0003724; RNA helicase activity; molecular_function}
JADWPJ010000020.1	410360	G<->T	Hom	+	Gene	CDS	19 days, 10:00:00	GTC<->TTC;	V<->F;	0	1	410295	410374	A7229	{NA}
JADWPJ010000020.1	141311	G<->T	Hom	-	Gene	CDS	23 days, 1:00:00	CTC<->ATC;	L<->I;	0	1	140016	141863	A7137	{GO:0005634; nucleus; cellular_component GO:0004871; signal transducer activity; molecular_function GO:0007166; cell surface receptor linked signaling pathway; biological_process}
JADWPJ010000021.1	379672	A<->C	Hom	+	Gene	CDS	5 days, 10:00:00	ACT<->CCT;	T<->P;	0	1	379543	379956	A7391	{NA}
JADWPJ010000023.1	1204	C<->T	Hom	+	Gene	CDS	4 days, 12:02:00	TTC<->TTT;	F<->F;	1	0	1097	1258	A7605	{NA}
JADWPJ010000003.1	1728896	T<->C	Hom	-	Gene	CDS	37 days, 12:02:00	CAA<->CAG;	Q<->Q;	1	0	1728680	1729795	A1748	{NA}
JADWPJ010000031.1	29185	C<->T	Hom	+	Gene	CDS	25 days, 3:02:00	GAC<->GAT;	D<->D;	1	0	28850	29786	A8572	{GO:0005515; protein binding; molecular_function}
JADWPJ010000032.1	36204	T<->C	Hom	+	Gene	CDS	6 days, 6:02:00	GTT<->GTC;	V<->V;	1	0	36165	36738	A8630	{GO:0005515; protein binding; molecular_function}
JADWPJ010000004.1	2202051	T<->C	Hom	+	Gene	CDS	47 days, 16:00:00	TTG<->CTG;	L<->L;	1	0	2201750	2202187	A2867	{GO:0005524; ATP binding; molecular_function GO:0006298; mismatch repair; biological_process GO:0030983; mismatched DNA binding; molecular_function GO:0006629; lipid metabolic process; biological_process}
JADWPJ010000004.1	479172	T<->C	Hom	-	Gene	CDS	39 days, 14:01:00	GAC<->GGC;	D<->G;	0	1	479000	479914	A2279	{NA}
JADWPJ010000045.1	49906	G<->A	Hom	-	Gene	CDS	12 days, 15:02:00	GAC<->GAT;	D<->D;	1	0	48634	50208	A9426	{NA}
JADWPJ010000007.1	1061987	T<->C	Hom	+	Gene	CDS	110 days, 7:00:00	TTG<->CTG;	L<->L;	1	0	1059341	1064914	A4026	{GO:0008152; NA GO:0003824; NA}
JADWPJ010000007.1	384826	C<->A	Hom	+	Gene	CDS	34 days, 9:02:00	GTC<->GTA;	V<->V;	1	0	384497	386722	A3816	{NA}
JADWPJ010000007.1	326443	G<->C	Hom	-	Gene	CDS	23 days, 3:02:00	ATC<->ATG;	I<->M;	0	1	326407	326993	A3797	{NA}
JADWPJ010000079.1	6407	G<->A	Hom	-	Gene	CDS	1 day, 7:00:00	CCT<->TCT;	P<->S;	0	1	6309	6437	A9876	{GO:0055114; oxidation-reduction process; biological_process GO:0016491; oxidoreductase activity; molecular_function}
JADWPJ010000009.1	527789	C<->T	Hom	+	Gene	CDS	23 days, 14:01:00	GCG<->GTG;	A<->V;	0	1	527224	528444	A4503	{GO:0055085; transmembrane transport; biological_process GO:0016021; integral to membrane; cellular_component GO:0022857; transmembrane transporter activity; molecular_function}
JADWPJ010000009.1	337696	T<->G	Hom	+	Gene	CDS	36 days, 11:01:00	GTT<->GGT;	V<->G;	0	1	337283	337703	A4745	{GO:0007186; G-protein coupled receptor protein signaling pathway; biological_process GO:0003677; DNA binding; molecular_function GO:0005524; ATP binding; molecular_function GO:0006270; DNA-dependent DNA replication initiation; biological_process GO:0003924; GTPase activity; molecular_function GO:0031683; G-protein beta/gamma-subunit complex binding; molecular_function GO:0007264; small GTPase me…
JADWPJ010000009.1	945429	A<->T	Hom	-	Gene	CDS	51 days, 10:00:00	TCA<->ACA;	S<->T;	0	1	943657	946662	A4637	{GO:0004435; phosphatidylinositol phospholipase C activity; molecular_function GO:0007165; signal transduction; biological_process GO:0005509; calcium ion binding; molecular_function GO:0035556; intracellular signal transduction; biological_process GO:0036128; NA GO:0006629; lipid metabolic process; biological_process}
JADWPJ010000009.1	687456	A<->G	Hom	-	Gene	CDS	10 days, 12:02:00	ATT<->ATC;	I<->I;	1	0	686952	687707	A4558	{GO:0055114; oxidation-reduction process; biological_process GO:0051920; peroxiredoxin activity; molecular_function}
JADWPJ010000009.1	274308	C<->T	Hom	+	Gene	CDS	53 days, 3:02:00	GAC<->GAT;	D<->D;	1	0	273359	274452	A4724	{GO:0003677; DNA binding; molecular_function GO:0006355; regulation of transcription, DNA-dependent; biological_process GO:0030289; protein phosphatase 4 complex; cellular_component GO:0016593; Cdc73/Paf1 complex; cellular_component GO:0019888; protein phosphatase regulator activity; molecular_function GO:0006352; transcription initiation, DNA-dependent; biological_process GO:0016570; histone mod…
JADWPJ010000009.1	274314	C<->T	Hom	+	Gene	CDS	53 days, 9:02:00	GAC<->GAT;	D<->D;	1	0	273359	274452	A4724	{GO:0003677; DNA binding; molecular_function GO:0006355; regulation of transcription, DNA-dependent; biological_process GO:0030289; protein phosphatase 4 complex; cellular_component GO:0016593; Cdc73/Paf1 complex; cellular_component GO:0019888; protein phosphatase regulator activity; molecular_function GO:0006352; transcription initiation, DNA-dependent; biological_process GO:0016570; histone mod…
JADWPJ010000009.1	607401	A<->G	Hom	-	Gene	CDS	57 days, 11:01:00	GTG<->GCG;	V<->A;	0	1	606962	608779	A4535	{GO:0003677; DNA binding; molecular_function GO:0005634; nucleus; cellular_component GO:0008270; zinc ion binding; molecular_function GO:0006351; transcription, DNA-dependent; biological_process}
JADWPJ010000010.1	608803	C<->G	Hom	-	Gene	CDS	78 days, 15:02:00	ATG<->ATC;	M<->I;	0	1	608557	610555	A4923	{GO:0006511; ubiquitin-dependent protein catabolic process; biological_process GO:0031625; ubiquitin protein ligase binding; molecular_function}
JADWPJ010000010.1	865135	G<->C	Hom	+	Gene	CDS	1 day, 9:02:00	TTG<->TTC;	L<->F;	0	1	865103	866806	A5004	{GO:0005515; protein binding; molecular_function}
JADWPJ010000010.1	284200	T<->G	Hom	-	Gene	CDS	46 days, 13:00:00	ATG<->CTG;	M<->L;	0	1	283061	285316	A4832	{GO:0006614; SRP-dependent cotranslational protein targeting to membrane; biological_process GO:0043531; ADP binding; molecular_function GO:0005515; protein binding; molecular_function GO:0005524; ATP binding; molecular_function GO:0005525; GTP binding; molecular_function}
JADWPJ010000002.1	1100925	C<->A	Hom	+	Gene	CDS	90 days, 2:01:00	GCC<->GAC;	A<->D;	0	1	1099676	1101724	A0550	{GO:0003677; DNA binding; molecular_function GO:0005634; nucleus; cellular_component GO:0005506; iron ion binding; molecular_function GO:0008199; ferric iron binding; molecular_function GO:0006725; cellular aromatic compound metabolic process; biological_process GO:0006351; transcription, DNA-dependent; biological_process GO:0003824; NA GO:0055114; oxidation-reduction process; biological_process …
JADWPJ010000002.1	2785606	T<->C	Hom	-	Gene	CDS	16 days, 18:02:00	AAA<->AAG;	K<->K;	1	0	2783617	2786007	A1100	{GO:0003723; RNA binding; molecular_function GO:0003684; damaged DNA binding; molecular_function GO:0043161; proteasomal ubiquitin-dependent protein catabolic process; biological_process GO:0005515; protein binding; molecular_function GO:0005525; GTP binding; molecular_function GO:0006289; nucleotide-excision repair; biological_process}
