# Supplementary material for: Post-translational changes in Phialophora verrucosa via lysine lactylation during prolonged presence in a patient with a CARD9-related immune disorder
Source: Front Immunol. 2022 Aug 8;13:966457. doi: 10.3389/fimmu.2022.966457 (PMC9395174; doi:10.3389/fimmu.2022.966457)
Supplement: Supplementary file 7 [file Table_2.xlsx]

## Sheet: BMU_04928_BMU_00512.InDel.cds_i
chr_id	position	type	base	Annotation_type	pos_start	pos_end	strand	gene_id	Annotation
JADWPJ010000002.1	756879	I10	TCTTCTCTTC	CDS	756788	756972	-	A0446	{GO:0004252; serine-type endopeptidase activity; molecular_function GO:0005634; nucleus; cellular_component GO:0016021; integral to membrane; cellular_component GO:0015743; malate transport; biological_process GO:1901031; NA GO:0005886; plasma membrane; cellular_component}
JADWPJ010000003.1	2904372	D6	gtcatc	CDS	2904216	2904515	-	A2135	{GO:0003677; DNA binding; molecular_function GO:0006355; regulation of transcription, DNA-dependent; biological_process GO:0009236; cobalamin biosynthetic process; biological_process GO:0006352; transcription initiation, DNA-dependent; biological_process GO:0005672; transcription factor TFIIA complex; cellular_component GO:0006508; proteolysis; biological_process GO:0016987; sigma factor activity…
JADWPJ010000003.1	2904401	I6	CCTCGA	CDS	2904216	2904515	-	A2135	{GO:0003677; DNA binding; molecular_function GO:0006355; regulation of transcription, DNA-dependent; biological_process GO:0009236; cobalamin biosynthetic process; biological_process GO:0006352; transcription initiation, DNA-dependent; biological_process GO:0005672; transcription factor TFIIA complex; cellular_component GO:0006508; proteolysis; biological_process GO:0016987; sigma factor activity…
JADWPJ010000005.1	1234742	I3	GCT	CDS	1229461	1235061	-	A3202	{GO:0000287; magnesium ion binding; molecular_function GO:0008897; holo-[acyl-carrier-protein] synthase activity; molecular_function}
JADWPJ010000005.1	1570357	I6	CCTTCT	CDS	1570247	1570441	-	A3310	{GO:0033179; proton-transporting V-type ATPase, V0 domain; cellular_component GO:0015991; ATP hydrolysis coupled proton transport; biological_process GO:0015078; hydrogen ion transmembrane transporter activity; molecular_function}
JADWPJ010000010.1	567845	D6	atgaac	CDS	567779	567856	+	A4911	{GO:0016791; phosphatase activity; molecular_function}
JADWPJ010000010.1	666757	D3	cag	CDS	665554	666854	+	A4940	{KIW73626.1; hypothetical protein PV04_01727 [Phialophora americana]}
JADWPJ010000023.1	375775	D3	tgc	CDS	375489	376268	-	A7684	{KIW73983.1; hypothetical protein PV04_02056 [Phialophora americana]}
JADWPJ010000025.1	369653	I9	CGGCATGGG	CDS	369117	370262	+	A7970	{GO:0005672; transcription factor TFIIA complex; cellular_component GO:0043248; proteasome assembly; biological_process GO:0003723; RNA binding; molecular_function GO:0006367; transcription initiation from RNA polymerase II promoter; biological_process GO:0003676; nucleic acid binding; molecular_function}
JADWPJ010000026.1	179933	D3	agc	CDS	179701	181119	+	A8039	{GO:0000124; SAGA complex; cellular_component GO:0061630; NA GO:0019008; molybdopterin synthase complex; cellular_component GO:0004842; ubiquitin-protein ligase activity; molecular_function GO:0005680; anaphase-promoting complex; cellular_component GO:0006777; Mo-molybdopterin cofactor biosynthetic process; biological_process GO:0046872; metal ion binding; molecular_function GO:0051539; 4 iron, 4…
JADWPJ010000041.1	136583	I3	CCT	CDS	135880	137604	-	A9248	{GO:0016747; transferase activity, transferring acyl groups other than amino-acyl groups; molecular_function}
