# Supplementary material for: Post-translational changes in Phialophora verrucosa via lysine lactylation during prolonged presence in a patient with a CARD9-related immune disorder
Source: Front Immunol. 2022 Aug 8;13:966457. doi: 10.3389/fimmu.2022.966457 (PMC9395174; doi:10.3389/fimmu.2022.966457)
Supplement: Supplementary file 8 [file Table_3.xlsx]

## Sheet: Blad1
	AMB	CAS	FCZ	ITZ	MFG	PCZ	TBF	VCZ
BMU 00512	4	16	64	0.5	64	1	0.25	0.5
BMU 04928	4	16	128	0.5	64	2	0.03	2
