# Supplementary material for: Post-translational changes in Phialophora verrucosa via lysine lactylation during prolonged presence in a patient with a CARD9-related immune disorder
Source: Front Immunol. 2022 Aug 8;13:966457. doi: 10.3389/fimmu.2022.966457 (PMC9395174; doi:10.3389/fimmu.2022.966457)
Supplement: Supplementary file 9 [file Table_4.xlsx]

## Sheet: Up
GO Terms Level 1	GO Terms Description	GO Terms Level	GO Terms ID	Mapping	Background	All Mapping	All Background	Fold Enrichment	Fisher's exact test p value	-log10(p value)	Related proteins
Cellular Component	large ribosomal subunit	8	GO:0015934	14	32	86	535	2.72	0.000114397	3.94	BMU04928_10652_g BMU04928_10719_g BMU04928_11002_g BMU04928_12038_g BMU04928_12048_g BMU04928_157_g BMU04928_3042_g BMU04928_3128_g BMU04928_3820_g BMU04928_5677_g BMU04928_5950_g BMU04928_6149_g BMU04928_6276_g BMU04928_8855_g
	cytosolic large ribosomal subunit	9	GO:0022625	14	32	86	535	2.72	0.000114397	3.94	BMU04928_10652_g BMU04928_10719_g BMU04928_11002_g BMU04928_12038_g BMU04928_12048_g BMU04928_157_g BMU04928_3042_g BMU04928_3128_g BMU04928_3820_g BMU04928_5677_g BMU04928_5950_g BMU04928_6149_g BMU04928_6276_g BMU04928_8855_g
	ribosomal subunit	7	GO:0044391	20	58	86	535	2.15	0.000216074	3.67	BMU04928_10652_g BMU04928_10719_g BMU04928_11002_g BMU04928_12038_g BMU04928_12048_g BMU04928_1522_g BMU04928_157_g BMU04928_2191_g BMU04928_2421_g BMU04928_3042_g BMU04928_3128_g BMU04928_3820_g BMU04928_5677_g BMU04928_5950_g BMU04928_6149_g BMU04928_6276_g BMU04928_7090_g BMU04928_7689_g BMU04928_8855_g BMU04928_8947_g
	cytosolic ribosome	7	GO:0022626	20	61	86	535	2.04	0.000598154	3.22	BMU04928_10652_g BMU04928_10719_g BMU04928_11002_g BMU04928_12038_g BMU04928_12048_g BMU04928_1522_g BMU04928_157_g BMU04928_2191_g BMU04928_2421_g BMU04928_3042_g BMU04928_3128_g BMU04928_3820_g BMU04928_5677_g BMU04928_5950_g BMU04928_6149_g BMU04928_6276_g BMU04928_7090_g BMU04928_7689_g BMU04928_8855_g BMU04928_8947_g
	ribosome	6	GO:0005840	22	70	86	535	1.96	0.000672814	3.17	BMU04928_10652_g BMU04928_10719_g BMU04928_11002_g BMU04928_12038_g BMU04928_12048_g BMU04928_1522_g BMU04928_157_g BMU04928_1706_g BMU04928_2191_g BMU04928_2421_g BMU04928_3042_g BMU04928_3128_g BMU04928_3820_g BMU04928_5677_g BMU04928_5950_g BMU04928_6149_g BMU04928_6276_g BMU04928_7044_g BMU04928_7090_g BMU04928_7689_g BMU04928_8855_g BMU04928_8947_g
	yeast-form cell wall	7	GO:0030445	5	9	86	535	3.46	0.00711541	2.15	BMU04928_1586_g BMU04928_1706_g BMU04928_2016_g BMU04928_274_g BMU07605_10745_g
	cell wall	5	GO:0005618	8	20	86	535	2.49	0.00782125	2.11	BMU07678_2534_g BMU04928_1586_g BMU04928_1706_g BMU04928_2016_g BMU04928_274_g BMU07605_10745_g BMU04928_7090_g BMU05960_10200_g
	external encapsulating structure	4	GO:0030312	8	20	86	535	2.49	0.00782125	2.11	BMU07678_2534_g BMU04928_1586_g BMU04928_1706_g BMU04928_2016_g BMU04928_274_g BMU07605_10745_g BMU04928_7090_g BMU05960_10200_g
Molecular Function	structural constituent of ribosome	3	GO:0003735	20	55	78	485	2.26	0.000106809	3.97	BMU04928_10652_g BMU04928_10719_g BMU04928_11002_g BMU04928_12038_g BMU04928_12048_g BMU04928_1522_g BMU04928_157_g BMU04928_2191_g BMU04928_2421_g BMU04928_3042_g BMU04928_3128_g BMU04928_3820_g BMU04928_5677_g BMU04928_5950_g BMU04928_6149_g BMU04928_6276_g BMU04928_7090_g BMU04928_7689_g BMU04928_8855_g BMU04928_8947_g
	structural molecule activity	2	GO:0005198	22	68	78	485	2.01	0.000271754	3.57	BMU04928_10652_g BMU04928_10719_g BMU04928_11002_g BMU04928_12038_g BMU04928_12048_g BMU04928_1522_g BMU04928_157_g BMU04928_2191_g BMU04928_2421_g BMU04928_3042_g BMU04928_3128_g BMU04928_3820_g BMU04928_4179_g BMU04928_5677_g BMU04928_5950_g BMU04928_6149_g BMU04928_6276_g BMU04928_7090_g BMU04928_7441_g BMU04928_7689_g BMU04928_8855_g BMU04928_8947_g
	enzyme inhibitor activity	4	GO:0004857	5	8	78	485	3.89	0.00359795	2.44	BMU04928_1586_g BMU04928_1587_g BMU04928_1734_g BMU04928_3166_g BMU04928_600_g
	endopeptidase activity	6	GO:0004175	4	6	78	485	4.15	0.00723015	2.14	BMU07678_2534_g BMU04928_1420_g BMU04928_7441_g BMU04928_962_g
	S-acyltransferase activity	6	GO:0016417	3	4	78	485	4.66	0.0142243	1.85	BMU04928_1271_g BMU05960_7213_g BMU04928_4953_g
	metalloendopeptidase activity	7	GO:0004222	2	2	78	485	6.22	0.0255858	1.59	BMU04928_1420_g BMU04928_7441_g
	guanyl-nucleotide exchange factor activity	6	GO:0005085	3	5	78	485	3.73	0.0314408	1.5	BMU04928_11583_g BMU04928_5697_g BMU04928_7044_g
	single-stranded DNA binding	6	GO:0003697	3	5	78	485	3.73	0.0314408	1.5	BMU07678_1743_g BMU04928_7505_g BMU04928_997_g
Biological Process	cellular macromolecule biosynthetic process	6	GO:0034645	39	150	83	540	1.69	5.09818e-05	4.29	BMU04928_10652_g BMU04928_10719_g BMU04928_11002_g BMU04928_115_g BMU07605_2600_g BMU04928_12002_g BMU04928_12038_g BMU04928_12048_g BMU04928_1522_g BMU04928_157_g BMU04928_1586_g BMU04928_1706_g BMU04928_2191_g BMU04928_2421_g BMU04928_274_g BMU04928_3042_g BMU04928_3128_g BMU04928_3144_g BMU07712_11667_g BMU04928_3820_g BMU04928_4161_g BMU04928_4749_g BMU04928_5677_g BMU04928_5950_g BMU07605_11…
	negative regulation of hydrolase activity	6	GO:0051346	6	8	83	540	4.88	0.000242426	3.62	BMU04928_1586_g BMU04928_1587_g BMU04928_1734_g BMU04928_1927_g BMU04928_3166_g BMU04928_600_g
	amide biosynthetic process	6	GO:0043604	30	110	83	540	1.77	0.000298292	3.53	BMU04928_10652_g BMU04928_10719_g BMU04928_11002_g BMU04928_115_g BMU04928_12038_g BMU04928_12048_g BMU04928_1522_g BMU04928_157_g BMU04928_1706_g BMU04928_2191_g BMU04928_2421_g BMU04928_274_g BMU04928_3042_g BMU04928_3128_g BMU04928_3170_g BMU04928_3434_g BMU04928_3820_g BMU04928_4953_g BMU04928_5677_g BMU04928_5950_g BMU07605_11043_g BMU04928_5984_g BMU04928_6149_g BMU04928_6276_g BMU04928_662…
	peptide biosynthetic process	7	GO:0043043	26	94	83	540	1.8	0.000769043	3.11	BMU04928_10652_g BMU04928_10719_g BMU04928_11002_g BMU04928_115_g BMU04928_12038_g BMU04928_12048_g BMU04928_1522_g BMU04928_157_g BMU04928_1706_g BMU04928_2191_g BMU04928_2421_g BMU04928_274_g BMU04928_3042_g BMU04928_3128_g BMU04928_3820_g BMU04928_5677_g BMU04928_5950_g BMU07605_11043_g BMU04928_6149_g BMU04928_6276_g BMU04928_6624_g BMU04928_7044_g BMU04928_7090_g BMU04928_7689_g BMU04928_885…
	peptide metabolic process	6	GO:0006518	26	102	83	540	1.66	0.00337355	2.47	BMU04928_10652_g BMU04928_10719_g BMU04928_11002_g BMU04928_115_g BMU04928_12038_g BMU04928_12048_g BMU04928_1522_g BMU04928_157_g BMU04928_1706_g BMU04928_2191_g BMU04928_2421_g BMU04928_274_g BMU04928_3042_g BMU04928_3128_g BMU04928_3820_g BMU04928_5677_g BMU04928_5950_g BMU07605_11043_g BMU04928_6149_g BMU04928_6276_g BMU04928_6624_g BMU04928_7044_g BMU04928_7090_g BMU04928_7689_g BMU04928_885…
	cytokinetic process	6	GO:0032506	4	6	83	540	4.34	0.00612464	2.21	BMU04928_11583_g BMU04928_1586_g BMU04928_1927_g BMU04928_4161_g
	protein localization to mitochondrion	7	GO:0070585	5	10	83	540	3.25	0.0102289	1.99	BMU04928_1420_g BMU04928_274_g BMU07605_10745_g BMU04928_7505_g BMU04928_8482_g
	cellular response to osmotic stress	6	GO:0071470	6	14	83	540	2.79	0.0118511	1.93	BMU04928_11562_g BMU04928_274_g BMU04928_5510_g BMU07605_10745_g BMU04928_7505_g BMU05960_10200_g
	negative regulation of ATPase activity	7	GO:0032780	3	4	83	540	4.88	0.0125088	1.9	BMU04928_1587_g BMU04928_1927_g BMU04928_3166_g
	mitotic cytokinesis	7	GO:0000281	5	11	83	540	2.96	0.016505	1.78	BMU04928_11583_g BMU04928_12326_g BMU04928_1927_g BMU04928_4161_g BMU04928_4179_g
	cytoskeleton-dependent cytokinesis	6	GO:0061640	5	11	83	540	2.96	0.016505	1.78	BMU04928_11583_g BMU04928_12326_g BMU04928_1927_g BMU04928_4161_g BMU04928_4179_g
	regulation of intracellular signal transduction	7	GO:1902531	5	11	83	540	2.96	0.016505	1.78	BMU04928_11562_g BMU04928_1586_g BMU04928_4161_g BMU07605_11043_g BMU05960_9072_g
	plasma membrane tubulation	7	GO:0097320	2	2	83	540	6.51	0.0233835	1.63	BMU04928_11583_g BMU04928_5697_g
	regulation of cytokinesis	7	GO:0032465	2	2	83	540	6.51	0.0233835	1.63	BMU04928_1586_g BMU04928_4161_g

## Sheet: Up GO2Protein
GO Terms Level 1	GO Terms ID	GO Terms Level	GO Terms Description	Fold Enrichment	Fisher's exact test p value	Protein accession	Position	Amino acid	P04928/P00512 Ratio	P04928/P00512 P value	Regulated Type	Protein description	Gene name	Localization probability	PEP	Score	Charge	Modified sequence	Mass error [ppm]	P00512_1	P00512_2	P00512_3	P04928_1	P04928_2	P04928_3
Biological Process	GO:0042254	6	ribosome biogenesis	1.6	0.0308326	BMU04928_5950_g	5	K	2.097	5.29886e-05	Up	60S ribosomal protein L5	--	1	0.0149204	101.99	2	PFTK(1)LVK	-0.044669	0.728	0.633	0.677	1.435	1.412	1.426
Biological Process	GO:0006996	5	organelle organization	1.29	0.102571	BMU04928_5950_g	265	K	1.838	0.0142143	Up	60S ribosomal protein L5	--	0.99969	0.00857239	57.679	4	EDPFKKDDDEGDK(1)K	-0.13052	0.59	0.711	0.901	1.163	1.555	1.33
Biological Process	GO:0006996	5	organelle organization	1.29	0.102571	BMU04928_5677_g	20	K	1.86	0.00328696	Up	60S ribosomal protein L3	--	1	0.000358835	78.692	3	DLDRPGAK(1)MHK	-0.30109	0.589	0.682	0.761	1.428	1.197	1.155
Biological Process	GO:0006996	5	organelle organization	1.29	0.102571	BMU07605_10745_g	567	K	1.358	0.00399856	Up	Hsp7-like protein	--	1	0.00929252	88.948	2	YGAQDK(1)ER	0.75484	0.849	0.918	0.873	1.259	1.089	1.238
Biological Process	GO:0006996	5	organelle organization	1.29	0.102571	BMU07605_10745_g	115	K	1.483	0.0299958	Up	Hsp7-like protein	--	1	0.00186785	62.377	3	QAVVNPENTLFATK(1)R	-0.28883	0.88	0.751	0.905	1.193	1.505	1.064
Biological Process	GO:0006996	5	organelle organization	1.29	0.102571	BMU07605_10745_g	100	K	1.447	0.00762638	Up	Hsp7-like protein	--	1	0.0325446	59.641	2	LVGVAAK(1)R	-0.1935	0.835	0.897	0.832	1.329	1.072	1.309
Biological Process	GO:0006996	5	organelle organization	1.29	0.102571	BMU07605_10745_g	286	K	1.736	0.000393077	Up	Hsp7-like protein	--	1	6.28885e-08	130.56	3	K(1)ESGLDLSNDR	0.015962	0.745	0.764	0.838	1.455	1.322	1.298
Biological Process	GO:0006996	5	organelle organization	1.29	0.102571	BMU07605_10745_g	570	K	1.431	0.0260437	Up	Hsp7-like protein	--	1	0.00159271	91.584	2	K(1)AAIEAANR	0.12395	0.886	0.877	0.816	1.146	1.069	1.475
Biological Process	GO:0006996	5	organelle organization	1.29	0.102571	BMU07605_10745_g	618	K	1.529	0.0226769	Up	Hsp7-like protein	--	1	2.70637e-08	109.89	3	EYVAK(1)NQAGEGTATAEEMK	-0.89824	0.752	0.821	0.933	1.288	1.059	1.485
Biological Process	GO:0006996	5	organelle organization	1.29	0.102571	BMU07605_10745_g	132	K	1.5	0.0375689	Up	Hsp7-like protein	--	1	0.00678155	92.439	2	DIK(1)EVPYK	-0.17439	0.727	0.786	1.021	1.083	1.262	1.455
Biological Process	GO:0006996	5	organelle organization	1.29	0.102571	BMU07605_10745_g	596	K	1.614	0.00828056	Up	Hsp7-like protein	--	1	0.00375648	107.47	2	EFEDK(1)LDK	-0.204	0.736	0.735	0.971	1.271	1.256	1.415
Biological Process	GO:0006996	5	organelle organization	1.29	0.102571	BMU07605_10745_g	365	K	1.639	0.0111791	Up	Hsp7-like protein	--	1	5.21723e-07	123.63	2	ALK(1)DANLQAK	0.52686	0.792	0.796	0.831	1.364	1.066	1.534
Biological Process	GO:0006996	5	organelle organization	1.29	0.102571	BMU07605_10745_g	634	K	1.482	0.0196228	Up	Hsp7-like protein	--	1	1.22306e-05	105.39	3	AK(1)IDELQTSALTLFDK	0.40186	0.783	0.928	0.827	1.242	1.065	1.454
Biological Process	GO:0006996	5	organelle organization	1.29	0.102571	BMU07605_10745_g	591	K	1.511	0.00626957	Up	Hsp7-like protein	--	1	0.00929252	88.948	2	ALK(1)EFEDK	0.035042	0.885	0.775	0.857	1.238	1.136	1.429
Biological Process	GO:0006996	5	organelle organization	1.29	0.102571	BMU07605_9826_g	260	K	1.521	0.00112996	Up	ENTH domain-containing protein	--	1	0.0103251	67.464	2	PAPATTAK(1)R	-0.048107	0.84	0.795	0.773	1.263	1.283	1.117
Biological Process	GO:0006996	5	organelle organization	1.29	0.102571	BMU04928_4749_g	28	K	2.945	0.00420002	Up	Histone H3	--	1	0.00476361	70.056	2	K(1)SAPSTGGVK	0.00097488	0.441	0.625	0.458	1.955	1.287	1.246
Biological Process	GO:0006996	5	organelle organization	1.29	0.102571	BMU04928_4179_g	123	K	1.362	0.0157854	Up	Septin-type G domain-containing protein	--	1	2.50123e-08	131.13	3	YIK(1)DQHSAYLR	-0.15282	0.774	0.828	0.925	1.28	1.082	1.08
Biological Process	GO:0006996	5	organelle organization	1.29	0.102571	BMU04928_4161_g	137	K	1.316	0.0266933	Up	GTP-binding protein rhoA	--	1	0.00204073	67.646	3	TSQK(1)PVTPEQGEEVR	-0.067728	0.887	0.89	0.818	0.992	1.143	1.281
Biological Process	GO:0006996	5	organelle organization	1.29	0.102571	BMU04928_4161_g	7	K	1.392	0.00162139	Up	GTP-binding protein rhoA	--	1	1.3734e-09	103.88	2	K(1)LVIVGDGACGK	0.29577	0.874	0.853	0.785	1.204	1.099	1.194
Biological Process	GO:0006996	5	organelle organization	1.29	0.102571	BMU07712_11667_g	648	K	2.056	0.00299234	Up	Histone deacetylase RPD3	--	1	1.50302e-08	135.66	2	K(1)EVIGDDEVAK	-0.2102	0.651	0.64	0.622	1.516	1.367	1.05
Biological Process	GO:0006996	5	organelle organization	1.29	0.102571	BMU04928_274_g	244	K	1.378	0.00259258	Up	Hsp72-like protein	--	1	4.52213e-19	178.1	3	LVNHFVQEFK(1)R	0.11334	0.849	0.881	0.839	1.188	1.084	1.267
Biological Process	GO:0006996	5	organelle organization	1.29	0.102571	BMU04928_274_g	511	K	1.604	0.00209319	Up	Hsp72-like protein	--	1	0.0155561	80.239	2	LSK(1)EEIER	0.12836	0.807	0.715	0.839	1.156	1.354	1.277
Biological Process	GO:0006996	5	organelle organization	1.29	0.102571	BMU04928_274_g	568	K	1.914	0.00111391	Up	Hsp72-like protein	--	0.823054	0.00100073	76.655	3	LDASDK(0.177)EK(0.823)LK	-0.066361	0.717	0.681	0.73	1.225	1.286	1.561
Biological Process	GO:0006996	5	organelle organization	1.29	0.102571	BMU04928_274_g	86	K	1.41	0.00536215	Up	Hsp72-like protein	--	1	1.19249e-29	170.49	3	FADPEVQADMK(1)HFPFK	0.24768	0.861	0.859	0.817	1.138	1.103	1.337
Biological Process	GO:0006996	5	organelle organization	1.29	0.102571	BMU04928_5950_g	182	K	1.441	0.000471533	Up	60S ribosomal protein L5	--	1	0.000394989	81.311	3	GASDGGLYIPHNEK(1)R	0.089488	0.843	0.806	0.882	1.247	1.241	1.16
Biological Process	GO:0006996	5	organelle organization	1.29	0.102571	BMU04928_2693_g	260	K	1.446	0.0266416	Up	Ribosome biogenesis protein YTM1	--	1	0.00294884	60.49	3	K(1)LNNEVSVSQR	0.34742	0.772	0.814	0.883	1.421	1.022	1.127
Biological Process	GO:0006996	5	organelle organization	1.29	0.102571	BMU04928_5950_g	112	K	1.779	0.00919402	Up	60S ribosomal protein L5	--	1	0.000103414	121.83	3	K(1)LDLDEQFK	0.16205	0.797	0.593	0.863	1.208	1.398	1.402
Biological Process	GO:0006996	5	organelle organization	1.29	0.102571	BMU04928_6335_g	266	K	1.375	0.0130816	Up	RNA binding effector protein Scp160	--	1	0.0167068	61.593	2	K(1)LETQFNVR	0.23335	0.789	0.886	0.849	1.01	1.24	1.22
Biological Process	GO:0006950	3	response to stress	1.35	0.103195	BMU04928_2693_g	260	K	1.446	0.0266416	Up	Ribosome biogenesis protein YTM1	--	1	0.00294884	60.49	3	K(1)LNNEVSVSQR	0.34742	0.772	0.814	0.883	1.421	1.022	1.127
Biological Process	GO:0006950	3	response to stress	1.35	0.103195	BMU04928_231_g	184	K	1.576	0.0161716	Up	V-type proton ATPase catalytic subunit A	--	1	0.00761755	56.225	3	FYAK(1)DHPEFPR	-0.90008	0.721	0.798	0.866	1.029	1.439	1.29
Biological Process	GO:0006950	3	response to stress	1.35	0.103195	BMU04928_2016_g	42	K	1.448	0.000173398	Up	Pyruvate kinase	--	1	3.88599e-08	119.56	3	TSIICTIGPK(1)TNSPEK	-1.1285	0.872	0.811	0.841	1.26	1.206	1.188
Biological Process	GO:0006950	3	response to stress	1.35	0.103195	BMU04928_2016_g	54	K	1.803	0.0081653	Up	Pyruvate kinase	--	1	0.00756631	85.272	2	K(1)AGCNVVR	-0.064514	0.808	0.597	0.84	1.503	1.307	1.238
Biological Process	GO:0006950	3	response to stress	1.35	0.103195	BMU04928_1586_g	105	K	1.455	0.000811933	Up	14_3_3 domain-containing protein	--	1	9.06779e-22	148.88	4	ICEDILEVLDK(1)HLIASAQTGESK	-0.95677	0.812	0.867	0.783	1.261	1.147	1.174
Biological Process	GO:0006950	3	response to stress	1.35	0.103195	BMU07678_2534_g	311	K	1.685	0.0306049	Up	Vacuolar protease A	--	0.999999	0.00391755	68.513	3	K(1)GFNGQYTVECDKR	-0.06864	0.738	0.645	0.89	1.509	1.335	0.986
Biological Process	GO:0006950	3	response to stress	1.35	0.103195	BMU07678_2534_g	169	K	1.348	0.0363537	Up	Vacuolar protease A	--	1	1.12357e-05	84.181	3	IK(1)DQLFGEATSEPGLAFAFGR	0.81214	0.703	0.917	0.944	1.226	1.114	1.117
Biological Process	GO:0006950	3	response to stress	1.35	0.103195	BMU07678_2534_g	323	K	1.956	0.00369182	Up	Vacuolar protease A	--	1	2.2037e-14	137.6	2	GFNGQYTVECDK(1)R	0.32209	0.668	0.618	0.784	1.531	1.372	1.145
Biological Process	GO:0006950	3	response to stress	1.35	0.103195	BMU04928_12002_g	41	K	1.483	0.00264672	Up	ATP-dependent RNA helicase sub2	--	0.999985	8.05031e-05	95.428	3	KGDLTVSGGK(1)TTDK	0.017336	0.742	0.82	0.867	1.155	1.154	1.294
Biological Process	GO:0006950	3	response to stress	1.35	0.103195	BMU04928_12002_g	32	K	1.303	0.00341433	Up	ATP-dependent RNA helicase sub2	--	1	3.31641e-05	106.29	2	K(1)GDLTVSGGK	-0.066284	0.906	0.869	0.837	1.075	1.115	1.213
Biological Process	GO:0006950	3	response to stress	1.35	0.103195	BMU04928_11583_g	158	K	1.954	0.000201985	Up	Protein hob3	--	0.999878	4.49007e-07	110.66	3	LVEKPDK(1)DVTK	0.06421	0.699	0.645	0.768	1.374	1.349	1.403
Biological Process	GO:0006950	3	response to stress	1.35	0.103195	BMU04928_11562_g	420	K	1.587	0.00389999	Up	PPM-type phosphatase domain-containing protein	--	1	6.66419e-05	95.428	3	SK(1)SPQAAAPDK	-0.092236	0.904	0.723	0.737	1.327	1.225	1.2
Biological Process	GO:0006996	5	organelle organization	1.29	0.102571	BMU07712_3658_g	771	K	2.701	0.00193517	Up	Helicase ATP-binding domain-containing protein	--	1	0.000168977	91.62	3	TNMDK(1)YHPGYFGK	-0.86521	0.533	0.575	0.606	1.963	1.299	1.368
Biological Process	GO:0006996	5	organelle organization	1.29	0.102571	BMU07712_3658_g	850	K	2.963	0.00190151	Up	Helicase ATP-binding domain-containing protein	--	1	0.00176445	70.977	2	IPEIPLVVK(1)AR	0.2333	0.678	0.471	0.454	1.843	1.428	1.479
Biological Process	GO:0006996	5	organelle organization	1.29	0.102571	BMU07712_3658_g	818	K	2.974	0.000781216	Up	Helicase ATP-binding domain-containing protein	--	1	0.0298921	60.91	2	DAYISGK(1)K	-0.21866	0.522	0.452	0.628	1.796	1.566	1.402
Biological Process	GO:0006996	5	organelle organization	1.29	0.102571	BMU04928_997_g	524	K	1.446	0.0238293	Up	Aconitate hydratase, mitochondrial	--	1	0.00536335	79.974	3	DK(1)DGNEFK	-0.4429	0.804	0.715	0.985	1.091	1.266	1.265
Biological Process	GO:0006996	5	organelle organization	1.29	0.102571	BMU07712_7356_g	2223	K	1.5	0.00600324	Up	DNA polymerase	--	1	0.0230187	73.931	2	SK(1)YEALAK	0.11214	0.788	0.932	0.732	1.164	1.228	1.285
Biological Process	GO:0006996	5	organelle organization	1.29	0.102571	BMU04928_8482_g	58	K	1.979	0.00378144	Up	Hsp10-like protein	--	1	8.52138e-12	131.69	3	VLAVGPGGFDK(1)EGK	-0.25984	0.694	0.693	0.821	1.2	1.665	1.504
Biological Process	GO:0006996	5	organelle organization	1.29	0.102571	BMU04928_7505_g	395	K	1.494	0.020292	Up	Hsp60-like protein	--	1	0.00035093	88.075	3	GVMADPSTSEYEK(1)EK	0.29593	0.803	0.848	0.882	1.268	1.477	1.04
Biological Process	GO:0006996	5	organelle organization	1.29	0.102571	BMU04928_7505_g	57	K	1.365	0.023836	Up	Hsp60-like protein	--	1	3.67739e-08	109.07	3	GVETLSK(1)AVATTLGPK	1.525	0.904	0.857	0.887	1.342	1.015	1.257
Biological Process	GO:0006996	5	organelle organization	1.29	0.102571	BMU04928_7505_g	97	K	1.763	0.000446474	Up	Hsp60-like protein	--	1	3.10311e-17	137.62	3	AVTLQDK(1)FENLGAR	0.82352	0.824	0.762	0.75	1.448	1.254	1.416
Biological Process	GO:0006996	5	organelle organization	1.29	0.102571	BMU07678_1743_g	322	K	1.361	0.000796992	Up	Replication protein A subunit	--	1	6.23114e-24	159.22	3	DVGETSQITSK(1)TTSK	0.055328	0.845	0.867	0.835	1.168	1.211	1.087
Biological Process	GO:0006996	5	organelle organization	1.29	0.102571	BMU04928_6588_g	9	K	4.325	0.000812063	Up	Histone H4	--	1	0.0273858	86.866	2	GGK(1)GLGK	-0.031602	0.319	0.477	0.305	1.765	1.643	1.354
Biological Process	GO:0006996	5	organelle organization	1.29	0.102571	BMU04928_5950_g	5	K	2.097	5.29886e-05	Up	60S ribosomal protein L5	--	1	0.0149204	101.99	2	PFTK(1)LVK	-0.044669	0.728	0.633	0.677	1.435	1.412	1.426
Biological Process	GO:0006996	5	organelle organization	1.29	0.102571	BMU04928_2421_g	62	K	1.771	0.00299001	Up	40S ribosomal protein S11	--	1	3.08313e-05	103.7	2	TAIEGSYIDK(1)K	0.38	0.717	0.665	0.786	1.423	1.309	1.107
Biological Process	GO:0006996	5	organelle organization	1.29	0.102571	BMU04928_2421_g	85	K	1.34	0.0137058	Up	40S ribosomal protein S11	--	1	2.23582e-11	127.17	3	ILTGTVVSTK(1)MHR	-0.16971	0.849	0.765	0.936	1.229	1.095	1.092
Biological Process	GO:0006996	5	organelle organization	1.29	0.102571	BMU04928_1927_g	119	K	2.32	0.0147943	Up	Tropomyosin-2	--	1	0.00875579	54.276	3	QTDVK(1)AGHFER	0.25262	0.583	0.488	0.904	1.469	1.281	1.832
Biological Process	GO:0032502	2	developmental process	1.67	0.102042	BMU07605_10745_g	365	K	1.639	0.0111791	Up	Hsp7-like protein	--	1	5.21723e-07	123.63	2	ALK(1)DANLQAK	0.52686	0.792	0.796	0.831	1.364	1.066	1.534
Biological Process	GO:0032502	2	developmental process	1.67	0.102042	BMU07605_10745_g	634	K	1.482	0.0196228	Up	Hsp7-like protein	--	1	1.22306e-05	105.39	3	AK(1)IDELQTSALTLFDK	0.40186	0.783	0.928	0.827	1.242	1.065	1.454
Biological Process	GO:0032502	2	developmental process	1.67	0.102042	BMU07605_10745_g	591	K	1.511	0.00626957	Up	Hsp7-like protein	--	1	0.00929252	88.948	2	ALK(1)EFEDK	0.035042	0.885	0.775	0.857	1.238	1.136	1.429
Biological Process	GO:0032502	2	developmental process	1.67	0.102042	BMU04928_5510_g	85	K	1.88	0.00196189	Up	TCTP domain-containing protein	--	1	0.00792937	84.476	2	IEGGMSK(1)K	-0.19901	0.731	0.722	0.669	1.123	1.401	1.465
Biological Process	GO:0032502	2	developmental process	1.67	0.102042	BMU04928_4749_g	28	K	2.945	0.00420002	Up	Histone H3	--	1	0.00476361	70.056	2	K(1)SAPSTGGVK	0.00097488	0.441	0.625	0.458	1.955	1.287	1.246
Biological Process	GO:0032502	2	developmental process	1.67	0.102042	BMU04928_4179_g	123	K	1.362	0.0157854	Up	Septin-type G domain-containing protein	--	1	2.50123e-08	131.13	3	YIK(1)DQHSAYLR	-0.15282	0.774	0.828	0.925	1.28	1.082	1.08
Biological Process	GO:0032502	2	developmental process	1.67	0.102042	BMU07712_11667_g	648	K	2.056	0.00299234	Up	Histone deacetylase RPD3	--	1	1.50302e-08	135.66	2	K(1)EVIGDDEVAK	-0.2102	0.651	0.64	0.622	1.516	1.367	1.05
Biological Process	GO:0032502	2	developmental process	1.67	0.102042	BMU04928_1586_g	105	K	1.455	0.000811933	Up	14_3_3 domain-containing protein	--	1	9.06779e-22	148.88	4	ICEDILEVLDK(1)HLIASAQTGESK	-0.95677	0.812	0.867	0.783	1.261	1.147	1.174
Biological Process	GO:0032502	2	developmental process	1.67	0.102042	BMU04928_12326_g	570	K	1.584	0.000174169	Up	Putative transgelin	--	1	0.00852115	72.643	3	TK(1)AGGWASK	0.49038	0.774	0.769	0.791	1.262	1.281	1.153
Biological Process	GO:0022402	4	cell cycle process	1.53	0.102018	BMU07712_3658_g	771	K	2.701	0.00193517	Up	Helicase ATP-binding domain-containing protein	--	1	0.000168977	91.62	3	TNMDK(1)YHPGYFGK	-0.86521	0.533	0.575	0.606	1.963	1.299	1.368
Biological Process	GO:0022402	4	cell cycle process	1.53	0.102018	BMU07712_3658_g	850	K	2.963	0.00190151	Up	Helicase ATP-binding domain-containing protein	--	1	0.00176445	70.977	2	IPEIPLVVK(1)AR	0.2333	0.678	0.471	0.454	1.843	1.428	1.479
Biological Process	GO:0022402	4	cell cycle process	1.53	0.102018	BMU07712_3658_g	818	K	2.974	0.000781216	Up	Helicase ATP-binding domain-containing protein	--	1	0.0298921	60.91	2	DAYISGK(1)K	-0.21866	0.522	0.452	0.628	1.796	1.566	1.402
Biological Process	GO:0022402	4	cell cycle process	1.53	0.102018	BMU07678_1743_g	322	K	1.361	0.000796992	Up	Replication protein A subunit	--	1	6.23114e-24	159.22	3	DVGETSQITSK(1)TTSK	0.055328	0.845	0.867	0.835	1.168	1.211	1.087
Biological Process	GO:0022402	4	cell cycle process	1.53	0.102018	BMU04928_6588_g	9	K	4.325	0.000812063	Up	Histone H4	--	1	0.0273858	86.866	2	GGK(1)GLGK	-0.031602	0.319	0.477	0.305	1.765	1.643	1.354
Biological Process	GO:0022402	4	cell cycle process	1.53	0.102018	BMU04928_6335_g	266	K	1.375	0.0130816	Up	RNA binding effector protein Scp160	--	1	0.0167068	61.593	2	K(1)LETQFNVR	0.23335	0.789	0.886	0.849	1.01	1.24	1.22
Biological Process	GO:0022402	4	cell cycle process	1.53	0.102018	BMU04928_4749_g	28	K	2.945	0.00420002	Up	Histone H3	--	1	0.00476361	70.056	2	K(1)SAPSTGGVK	0.00097488	0.441	0.625	0.458	1.955	1.287	1.246
Biological Process	GO:0022402	4	cell cycle process	1.53	0.102018	BMU04928_4179_g	123	K	1.362	0.0157854	Up	Septin-type G domain-containing protein	--	1	2.50123e-08	131.13	3	YIK(1)DQHSAYLR	-0.15282	0.774	0.828	0.925	1.28	1.082	1.08
Biological Process	GO:0022402	4	cell cycle process	1.53	0.102018	BMU04928_4161_g	137	K	1.316	0.0266933	Up	GTP-binding protein rhoA	--	1	0.00204073	67.646	3	TSQK(1)PVTPEQGEEVR	-0.067728	0.887	0.89	0.818	0.992	1.143	1.281
Biological Process	GO:0022402	4	cell cycle process	1.53	0.102018	BMU04928_4161_g	7	K	1.392	0.00162139	Up	GTP-binding protein rhoA	--	1	1.3734e-09	103.88	2	K(1)LVIVGDGACGK	0.29577	0.874	0.853	0.785	1.204	1.099	1.194
Biological Process	GO:0022402	4	cell cycle process	1.53	0.102018	BMU07712_11667_g	648	K	2.056	0.00299234	Up	Histone deacetylase RPD3	--	1	1.50302e-08	135.66	2	K(1)EVIGDDEVAK	-0.2102	0.651	0.64	0.622	1.516	1.367	1.05
Biological Process	GO:0022402	4	cell cycle process	1.53	0.102018	BMU04928_1927_g	119	K	2.32	0.0147943	Up	Tropomyosin-2	--	1	0.00875579	54.276	3	QTDVK(1)AGHFER	0.25262	0.583	0.488	0.904	1.469	1.281	1.832
Biological Process	GO:0022402	4	cell cycle process	1.53	0.102018	BMU04928_1927_g	126	K	1.486	0.0320046	Up	Tropomyosin-2	--	1	2.33119e-06	138.98	2	K(1)VQALEQAR	0.10814	0.684	0.883	0.948	1.136	1.165	1.436
Biological Process	GO:0022402	4	cell cycle process	1.53	0.102018	BMU04928_1927_g	91	K	1.598	0.0153044	Up	Tropomyosin-2	--	1	5.24366e-29	166.09	3	K(1)LQVLEEEAEQADK	0.067392	0.713	0.855	0.856	1.201	1.127	1.545
Biological Process	GO:0032502	2	developmental process	1.67	0.102042	BMU07605_10745_g	596	K	1.614	0.00828056	Up	Hsp7-like protein	--	1	0.00375648	107.47	2	EFEDK(1)LDK	-0.204	0.736	0.735	0.971	1.271	1.256	1.415
Biological Process	GO:0032502	2	developmental process	1.67	0.102042	BMU07605_10745_g	132	K	1.5	0.0375689	Up	Hsp7-like protein	--	1	0.00678155	92.439	2	DIK(1)EVPYK	-0.17439	0.727	0.786	1.021	1.083	1.262	1.455
Biological Process	GO:0032502	2	developmental process	1.67	0.102042	BMU07605_10745_g	618	K	1.529	0.0226769	Up	Hsp7-like protein	--	1	2.70637e-08	109.89	3	EYVAK(1)NQAGEGTATAEEMK	-0.89824	0.752	0.821	0.933	1.288	1.059	1.485
Biological Process	GO:0032502	2	developmental process	1.67	0.102042	BMU07605_10745_g	570	K	1.431	0.0260437	Up	Hsp7-like protein	--	1	0.00159271	91.584	2	K(1)AAIEAANR	0.12395	0.886	0.877	0.816	1.146	1.069	1.475
Biological Process	GO:0006996	5	organelle organization	1.29	0.102571	BMU04928_1927_g	126	K	1.486	0.0320046	Up	Tropomyosin-2	--	1	2.33119e-06	138.98	2	K(1)VQALEQAR	0.10814	0.684	0.883	0.948	1.136	1.165	1.436
Biological Process	GO:0006996	5	organelle organization	1.29	0.102571	BMU04928_1927_g	91	K	1.598	0.0153044	Up	Tropomyosin-2	--	1	5.24366e-29	166.09	3	K(1)LQVLEEEAEQADK	0.067392	0.713	0.855	0.856	1.201	1.127	1.545
Biological Process	GO:0006996	5	organelle organization	1.29	0.102571	BMU04928_1734_g	25	K	1.449	0.0051825	Up	Rhinocladiella mackenziei CBS 650.93 unplaced genomic scaffold supercont1.3, whole genome shotgun sequence	--	1	0.0158478	67.993	2	AK(1)ADGGEIK	0.39925	0.724	0.867	0.87	1.227	1.12	1.22
Biological Process	GO:0006996	5	organelle organization	1.29	0.102571	BMU04928_1420_g	240	K	1.365	0.0303996	Up	Mitochondrial-processing peptidase subunit beta	--	1	2.5933e-05	104.22	4	LAEK(1)HFGHLR	-0.24176	0.934	0.899	0.745	1.031	1.211	1.277
Biological Process	GO:0006996	5	organelle organization	1.29	0.102571	BMU04928_1420_g	264	K	1.31	0.0149262	Up	Mitochondrial-processing peptidase subunit beta	--	1	0.00326284	74.173	2	K(1)PNFVGSEVR	0.10314	0.857	0.824	0.964	1.221	1.193	1.052
Biological Process	GO:0006996	5	organelle organization	1.29	0.102571	BMU04928_1271_g	207	K	1.507	0.0105489	Up	Lipoyl-binding domain-containing protein	--	0.999971	6.05113e-05	96.591	3	YKDEVLK(1)NTGVK	-0.2589	0.757	0.766	0.962	1.349	1.144	1.253
Biological Process	GO:0006996	5	organelle organization	1.29	0.102571	BMU04928_1271_g	125	K	1.456	0.00488166	Up	Lipoyl-binding domain-containing protein	--	0.999951	4.43607e-05	102.87	4	KEEKPAPPK(1)EEK	0.03418	0.848	0.842	0.831	1.167	1.118	1.386
Biological Process	GO:0006996	5	organelle organization	1.29	0.102571	BMU04928_1271_g	135	K	1.367	0.0411172	Up	Lipoyl-binding domain-containing protein	--	0.999996	0.00162017	72.652	3	KAPAPPK(1)EEK	0.22045	0.843	0.881	0.883	1.215	0.974	1.375
Biological Process	GO:0006996	5	organelle organization	1.29	0.102571	BMU04928_1271_g	129	K	1.364	0.00647118	Up	Lipoyl-binding domain-containing protein	--	1	0.03438	72.234	2	K(1)APAPPK	-0.061448	0.895	0.82	0.89	1.182	1.079	1.292
Biological Process	GO:0006996	5	organelle organization	1.29	0.102571	BMU04928_12326_g	570	K	1.584	0.000174169	Up	Putative transgelin	--	1	0.00852115	72.643	3	TK(1)AGGWASK	0.49038	0.774	0.769	0.791	1.262	1.281	1.153
Biological Process	GO:0006996	5	organelle organization	1.29	0.102571	BMU04928_12048_g	142	K	4.71	0.000364246	Up	60S ribosomal protein L24	--	1	5.20692e-06	110.14	2	GQITSK(1)QGAK	0.010793	0.324	0.309	0.394	1.981	1.335	1.521
Biological Process	GO:0006950	3	response to stress	1.35	0.103195	BMU04928_274_g	86	K	1.41	0.00536215	Up	Hsp72-like protein	--	1	1.19249e-29	170.49	3	FADPEVQADMK(1)HFPFK	0.24768	0.861	0.859	0.817	1.138	1.103	1.337
Biological Process	GO:0006996	5	organelle organization	1.29	0.102571	BMU04928_12038_g	17	K	2.402	0.0165593	Up	Ribosomal_L23eN domain-containing protein	--	0.807534	2.8348e-05	103.35	3	K(0.808)PSAK(0.192)ANQAAK	0.45472	0.522	0.336	0.753	1.288	1.333	1.248
Biological Process	GO:0006996	5	organelle organization	1.29	0.102571	BMU04928_12038_g	107	K	2.106	0.0139668	Up	Ribosomal_L23eN domain-containing protein	--	1	0.0320938	83.843	2	ANK(1)PQIK	0.12931	0.463	0.532	0.797	1.062	1.406	1.306
Biological Process	GO:0006996	5	organelle organization	1.29	0.102571	BMU04928_12002_g	41	K	1.483	0.00264672	Up	ATP-dependent RNA helicase sub2	--	0.999985	8.05031e-05	95.428	3	KGDLTVSGGK(1)TTDK	0.017336	0.742	0.82	0.867	1.155	1.154	1.294
Biological Process	GO:0006996	5	organelle organization	1.29	0.102571	BMU04928_12002_g	32	K	1.303	0.00341433	Up	ATP-dependent RNA helicase sub2	--	1	3.31641e-05	106.29	2	K(1)GDLTVSGGK	-0.066284	0.906	0.869	0.837	1.075	1.115	1.213
Biological Process	GO:0006996	5	organelle organization	1.29	0.102571	BMU04928_11583_g	158	K	1.954	0.000201985	Up	Protein hob3	--	0.999878	4.49007e-07	110.66	3	LVEKPDK(1)DVTK	0.06421	0.699	0.645	0.768	1.374	1.349	1.403
Biological Process	GO:0032502	2	developmental process	1.67	0.102042	BMU05960_9072_g	323	K	1.617	0.0208293	Up	Non-specific serine/threonine protein kinase	--	1	0.0328301	40.801	3	RPLK(1)DQLPTGSTPR	-0.96746	0.822	0.629	0.862	1.079	1.449	1.211
Biological Process	GO:0032502	2	developmental process	1.67	0.102042	BMU04928_6588_g	9	K	4.325	0.000812063	Up	Histone H4	--	1	0.0273858	86.866	2	GGK(1)GLGK	-0.031602	0.319	0.477	0.305	1.765	1.643	1.354
Biological Process	GO:0032502	2	developmental process	1.67	0.102042	BMU04928_5984_g	52	K	1.524	0.00826737	Up	Aspartate aminotransferase	--	1	6.79043e-08	113.59	3	EGPPDAILGITEAFK(1)K	0.34801	0.741	0.734	0.929	1.238	1.127	1.299
Biological Process	GO:0032502	2	developmental process	1.67	0.102042	BMU07605_10745_g	567	K	1.358	0.00399856	Up	Hsp7-like protein	--	1	0.00929252	88.948	2	YGAQDK(1)ER	0.75484	0.849	0.918	0.873	1.259	1.089	1.238
Biological Process	GO:0032502	2	developmental process	1.67	0.102042	BMU07605_10745_g	115	K	1.483	0.0299958	Up	Hsp7-like protein	--	1	0.00186785	62.377	3	QAVVNPENTLFATK(1)R	-0.28883	0.88	0.751	0.905	1.193	1.505	1.064
Biological Process	GO:0032502	2	developmental process	1.67	0.102042	BMU07605_10745_g	100	K	1.447	0.00762638	Up	Hsp7-like protein	--	1	0.0325446	59.641	2	LVGVAAK(1)R	-0.1935	0.835	0.897	0.832	1.329	1.072	1.309
Biological Process	GO:0032502	2	developmental process	1.67	0.102042	BMU07605_10745_g	286	K	1.736	0.000393077	Up	Hsp7-like protein	--	1	6.28885e-08	130.56	3	K(1)ESGLDLSNDR	0.015962	0.745	0.764	0.838	1.455	1.322	1.298
Biological Process	GO:0006996	5	organelle organization	1.29	0.102571	BMU04928_12038_g	135	K	1.499	0.0341511	Up	Ribosomal_L23eN domain-containing protein	--	1	0.00931924	52.344	3	INTLIRPDGTK(1)K	0.14329	0.696	0.621	0.97	1.132	1.139	1.158
Biological Process	GO:0022402	4	cell cycle process	1.53	0.102018	BMU04928_1586_g	105	K	1.455	0.000811933	Up	14_3_3 domain-containing protein	--	1	9.06779e-22	148.88	4	ICEDILEVLDK(1)HLIASAQTGESK	-0.95677	0.812	0.867	0.783	1.261	1.147	1.174
Biological Process	GO:0006950	3	response to stress	1.35	0.103195	BMU04928_274_g	568	K	1.914	0.00111391	Up	Hsp72-like protein	--	0.823054	0.00100073	76.655	3	LDASDK(0.177)EK(0.823)LK	-0.066361	0.717	0.681	0.73	1.225	1.286	1.561
Biological Process	GO:0006950	3	response to stress	1.35	0.103195	BMU04928_274_g	244	K	1.378	0.00259258	Up	Hsp72-like protein	--	1	4.52213e-19	178.1	3	LVNHFVQEFK(1)R	0.11334	0.849	0.881	0.839	1.188	1.084	1.267
Biological Process	GO:0043462	6	regulation of ATPase activity	2.44	0.110019	BMU04928_1927_g	126	K	1.486	0.0320046	Up	Tropomyosin-2	--	1	2.33119e-06	138.98	2	K(1)VQALEQAR	0.10814	0.684	0.883	0.948	1.136	1.165	1.436
Biological Process	GO:0043462	6	regulation of ATPase activity	2.44	0.110019	BMU04928_1927_g	91	K	1.598	0.0153044	Up	Tropomyosin-2	--	1	5.24366e-29	166.09	3	K(1)LQVLEEEAEQADK	0.067392	0.713	0.855	0.856	1.201	1.127	1.545
Biological Process	GO:0043462	6	regulation of ATPase activity	2.44	0.110019	BMU04928_1587_g	58	K	1.482	0.0295962	Up	ATPase inhibitor, mitochondrial	--	1	0.000209398	100.48	2	EQASETK(1)FIR	0.11128	0.713	1.031	0.727	1.234	1.27	1.157
Biological Process	GO:0007264	7	small GTPase mediated signal transduction	2.44	0.110019	BMU04928_4161_g	137	K	1.316	0.0266933	Up	GTP-binding protein rhoA	--	1	0.00204073	67.646	3	TSQK(1)PVTPEQGEEVR	-0.067728	0.887	0.89	0.818	0.992	1.143	1.281
Biological Process	GO:0007264	7	small GTPase mediated signal transduction	2.44	0.110019	BMU04928_4161_g	7	K	1.392	0.00162139	Up	GTP-binding protein rhoA	--	1	1.3734e-09	103.88	2	K(1)LVIVGDGACGK	0.29577	0.874	0.853	0.785	1.204	1.099	1.194
Biological Process	GO:0007264	7	small GTPase mediated signal transduction	2.44	0.110019	BMU04928_1586_g	105	K	1.455	0.000811933	Up	14_3_3 domain-containing protein	--	1	9.06779e-22	148.88	4	ICEDILEVLDK(1)HLIASAQTGESK	-0.95677	0.812	0.867	0.783	1.261	1.147	1.174
Biological Process	GO:0007264	7	small GTPase mediated signal transduction	2.44	0.110019	BMU04928_11583_g	158	K	1.954	0.000201985	Up	Protein hob3	--	0.999878	4.49007e-07	110.66	3	LVEKPDK(1)DVTK	0.06421	0.699	0.645	0.768	1.374	1.349	1.403
Biological Process	GO:0035821	3	modulation of process of other organism	2.44	0.110019	BMU04928_997_g	524	K	1.446	0.0238293	Up	Aconitate hydratase, mitochondrial	--	1	0.00536335	79.974	3	DK(1)DGNEFK	-0.4429	0.804	0.715	0.985	1.091	1.266	1.265
Biological Process	GO:0035821	3	modulation of process of other organism	2.44	0.110019	BMU04928_274_g	244	K	1.378	0.00259258	Up	Hsp72-like protein	--	1	4.52213e-19	178.1	3	LVNHFVQEFK(1)R	0.11334	0.849	0.881	0.839	1.188	1.084	1.267
Biological Process	GO:0035821	3	modulation of process of other organism	2.44	0.110019	BMU04928_274_g	511	K	1.604	0.00209319	Up	Hsp72-like protein	--	1	0.0155561	80.239	2	LSK(1)EEIER	0.12836	0.807	0.715	0.839	1.156	1.354	1.277
Biological Process	GO:0035821	3	modulation of process of other organism	2.44	0.110019	BMU04928_274_g	568	K	1.914	0.00111391	Up	Hsp72-like protein	--	0.823054	0.00100073	76.655	3	LDASDK(0.177)EK(0.823)LK	-0.066361	0.717	0.681	0.73	1.225	1.286	1.561
Biological Process	GO:0035821	3	modulation of process of other organism	2.44	0.110019	BMU04928_274_g	86	K	1.41	0.00536215	Up	Hsp72-like protein	--	1	1.19249e-29	170.49	3	FADPEVQADMK(1)HFPFK	0.24768	0.861	0.859	0.817	1.138	1.103	1.337
Biological Process	GO:0035821	3	modulation of process of other organism	2.44	0.110019	BMU04928_2016_g	42	K	1.448	0.000173398	Up	Pyruvate kinase	--	1	3.88599e-08	119.56	3	TSIICTIGPK(1)TNSPEK	-1.1285	0.872	0.811	0.841	1.26	1.206	1.188
Biological Process	GO:0035821	3	modulation of process of other organism	2.44	0.110019	BMU04928_2016_g	54	K	1.803	0.0081653	Up	Pyruvate kinase	--	1	0.00756631	85.272	2	K(1)AGCNVVR	-0.064514	0.808	0.597	0.84	1.503	1.307	1.238
Biological Process	GO:0007049	3	cell cycle	1.5	0.108391	BMU07712_3658_g	771	K	2.701	0.00193517	Up	Helicase ATP-binding domain-containing protein	--	1	0.000168977	91.62	3	TNMDK(1)YHPGYFGK	-0.86521	0.533	0.575	0.606	1.963	1.299	1.368
Biological Process	GO:0007049	3	cell cycle	1.5	0.108391	BMU07712_3658_g	850	K	2.963	0.00190151	Up	Helicase ATP-binding domain-containing protein	--	1	0.00176445	70.977	2	IPEIPLVVK(1)AR	0.2333	0.678	0.471	0.454	1.843	1.428	1.479
Biological Process	GO:0007049	3	cell cycle	1.5	0.108391	BMU07712_3658_g	818	K	2.974	0.000781216	Up	Helicase ATP-binding domain-containing protein	--	1	0.0298921	60.91	2	DAYISGK(1)K	-0.21866	0.522	0.452	0.628	1.796	1.566	1.402
Biological Process	GO:0007049	3	cell cycle	1.5	0.108391	BMU07678_1743_g	322	K	1.361	0.000796992	Up	Replication protein A subunit	--	1	6.23114e-24	159.22	3	DVGETSQITSK(1)TTSK	0.055328	0.845	0.867	0.835	1.168	1.211	1.087
Biological Process	GO:0007049	3	cell cycle	1.5	0.108391	BMU04928_6588_g	9	K	4.325	0.000812063	Up	Histone H4	--	1	0.0273858	86.866	2	GGK(1)GLGK	-0.031602	0.319	0.477	0.305	1.765	1.643	1.354
Biological Process	GO:0007049	3	cell cycle	1.5	0.108391	BMU04928_6335_g	266	K	1.375	0.0130816	Up	RNA binding effector protein Scp160	--	1	0.0167068	61.593	2	K(1)LETQFNVR	0.23335	0.789	0.886	0.849	1.01	1.24	1.22
Biological Process	GO:0007049	3	cell cycle	1.5	0.108391	BMU04928_4749_g	28	K	2.945	0.00420002	Up	Histone H3	--	1	0.00476361	70.056	2	K(1)SAPSTGGVK	0.00097488	0.441	0.625	0.458	1.955	1.287	1.246
Biological Process	GO:0007049	3	cell cycle	1.5	0.108391	BMU04928_4179_g	123	K	1.362	0.0157854	Up	Septin-type G domain-containing protein	--	1	2.50123e-08	131.13	3	YIK(1)DQHSAYLR	-0.15282	0.774	0.828	0.925	1.28	1.082	1.08
Biological Process	GO:0007049	3	cell cycle	1.5	0.108391	BMU04928_4161_g	137	K	1.316	0.0266933	Up	GTP-binding protein rhoA	--	1	0.00204073	67.646	3	TSQK(1)PVTPEQGEEVR	-0.067728	0.887	0.89	0.818	0.992	1.143	1.281
Biological Process	GO:0043462	6	regulation of ATPase activity	2.44	0.110019	BMU04928_1927_g	119	K	2.32	0.0147943	Up	Tropomyosin-2	--	1	0.00875579	54.276	3	QTDVK(1)AGHFER	0.25262	0.583	0.488	0.904	1.469	1.281	1.832
Biological Process	GO:0007049	3	cell cycle	1.5	0.108391	BMU04928_4161_g	7	K	1.392	0.00162139	Up	GTP-binding protein rhoA	--	1	1.3734e-09	103.88	2	K(1)LVIVGDGACGK	0.29577	0.874	0.853	0.785	1.204	1.099	1.194
Biological Process	GO:0043462	6	regulation of ATPase activity	2.44	0.110019	BMU04928_3166_g	27	K	2.012	0.00328095	Up	RRM domain-containing protein	--	0.946463	0.000302543	88.385	3	K(0.946)VGK(0.054)PTGTTAPVGGVK	-0.2041	0.714	0.571	0.834	1.469	1.446	1.348
Biological Process	GO:0031137	6	regulation of conjugation with cellular fusion	2.44	0.110019	BMU04928_6335_g	266	K	1.375	0.0130816	Up	RNA binding effector protein Scp160	--	1	0.0167068	61.593	2	K(1)LETQFNVR	0.23335	0.789	0.886	0.849	1.01	1.24	1.22
Biological Process	GO:0046999	5	regulation of conjugation	2.44	0.110019	BMU04928_1586_g	105	K	1.455	0.000811933	Up	14_3_3 domain-containing protein	--	1	9.06779e-22	148.88	4	ICEDILEVLDK(1)HLIASAQTGESK	-0.95677	0.812	0.867	0.783	1.261	1.147	1.174
Biological Process	GO:0044416	9	induction by symbiont of host defense response	2.44	0.110019	BMU04928_997_g	524	K	1.446	0.0238293	Up	Aconitate hydratase, mitochondrial	--	1	0.00536335	79.974	3	DK(1)DGNEFK	-0.4429	0.804	0.715	0.985	1.091	1.266	1.265
Biological Process	GO:0044416	9	induction by symbiont of host defense response	2.44	0.110019	BMU04928_274_g	244	K	1.378	0.00259258	Up	Hsp72-like protein	--	1	4.52213e-19	178.1	3	LVNHFVQEFK(1)R	0.11334	0.849	0.881	0.839	1.188	1.084	1.267
Biological Process	GO:0044416	9	induction by symbiont of host defense response	2.44	0.110019	BMU04928_274_g	511	K	1.604	0.00209319	Up	Hsp72-like protein	--	1	0.0155561	80.239	2	LSK(1)EEIER	0.12836	0.807	0.715	0.839	1.156	1.354	1.277
Biological Process	GO:0044416	9	induction by symbiont of host defense response	2.44	0.110019	BMU04928_274_g	568	K	1.914	0.00111391	Up	Hsp72-like protein	--	0.823054	0.00100073	76.655	3	LDASDK(0.177)EK(0.823)LK	-0.066361	0.717	0.681	0.73	1.225	1.286	1.561
Biological Process	GO:0044416	9	induction by symbiont of host defense response	2.44	0.110019	BMU04928_274_g	86	K	1.41	0.00536215	Up	Hsp72-like protein	--	1	1.19249e-29	170.49	3	FADPEVQADMK(1)HFPFK	0.24768	0.861	0.859	0.817	1.138	1.103	1.337
Biological Process	GO:0044416	9	induction by symbiont of host defense response	2.44	0.110019	BMU04928_2016_g	42	K	1.448	0.000173398	Up	Pyruvate kinase	--	1	3.88599e-08	119.56	3	TSIICTIGPK(1)TNSPEK	-1.1285	0.872	0.811	0.841	1.26	1.206	1.188
Biological Process	GO:0044416	9	induction by symbiont of host defense response	2.44	0.110019	BMU04928_2016_g	54	K	1.803	0.0081653	Up	Pyruvate kinase	--	1	0.00756631	85.272	2	K(1)AGCNVVR	-0.064514	0.808	0.597	0.84	1.503	1.307	1.238
Biological Process	GO:0033692	7	cellular polysaccharide biosynthetic process	2.44	0.110019	BMU04928_600_g	27	K	1.786	0.0087692	Up	Unplaced genomic scaffold supercont1.4, whole genome shotgun sequence	--	1	6.85695e-05	97.551	3	GILK(1)NPSFSSASGK	-0.19956	0.648	0.677	0.875	1.494	1.14	1.296
Biological Process	GO:0033692	7	cellular polysaccharide biosynthetic process	2.44	0.110019	BMU04928_4161_g	137	K	1.316	0.0266933	Up	GTP-binding protein rhoA	--	1	0.00204073	67.646	3	TSQK(1)PVTPEQGEEVR	-0.067728	0.887	0.89	0.818	0.992	1.143	1.281
Biological Process	GO:0033692	7	cellular polysaccharide biosynthetic process	2.44	0.110019	BMU04928_4161_g	7	K	1.392	0.00162139	Up	GTP-binding protein rhoA	--	1	1.3734e-09	103.88	2	K(1)LVIVGDGACGK	0.29577	0.874	0.853	0.785	1.204	1.099	1.194
Biological Process	GO:0033692	7	cellular polysaccharide biosynthetic process	2.44	0.110019	BMU04928_1586_g	105	K	1.455	0.000811933	Up	14_3_3 domain-containing protein	--	1	9.06779e-22	148.88	4	ICEDILEVLDK(1)HLIASAQTGESK	-0.95677	0.812	0.867	0.783	1.261	1.147	1.174
Biological Process	GO:0000075	7	cell cycle checkpoint	2.44	0.110019	BMU04928_4749_g	28	K	2.945	0.00420002	Up	Histone H3	--	1	0.00476361	70.056	2	K(1)SAPSTGGVK	0.00097488	0.441	0.625	0.458	1.955	1.287	1.246
Biological Process	GO:0000075	7	cell cycle checkpoint	2.44	0.110019	BMU04928_1586_g	105	K	1.455	0.000811933	Up	14_3_3 domain-containing protein	--	1	9.06779e-22	148.88	4	ICEDILEVLDK(1)HLIASAQTGESK	-0.95677	0.812	0.867	0.783	1.261	1.147	1.174
Biological Process	GO:0000075	7	cell cycle checkpoint	2.44	0.110019	BMU04928_11562_g	420	K	1.587	0.00389999	Up	PPM-type phosphatase domain-containing protein	--	1	6.66419e-05	95.428	3	SK(1)SPQAAAPDK	-0.092236	0.904	0.723	0.737	1.327	1.225	1.2
Biological Process	GO:0044003	5	modulation by symbiont of host process	2.44	0.110019	BMU04928_997_g	524	K	1.446	0.0238293	Up	Aconitate hydratase, mitochondrial	--	1	0.00536335	79.974	3	DK(1)DGNEFK	-0.4429	0.804	0.715	0.985	1.091	1.266	1.265
Biological Process	GO:0044003	5	modulation by symbiont of host process	2.44	0.110019	BMU04928_274_g	244	K	1.378	0.00259258	Up	Hsp72-like protein	--	1	4.52213e-19	178.1	3	LVNHFVQEFK(1)R	0.11334	0.849	0.881	0.839	1.188	1.084	1.267
Biological Process	GO:0044003	5	modulation by symbiont of host process	2.44	0.110019	BMU04928_274_g	511	K	1.604	0.00209319	Up	Hsp72-like protein	--	1	0.0155561	80.239	2	LSK(1)EEIER	0.12836	0.807	0.715	0.839	1.156	1.354	1.277
Biological Process	GO:0044003	5	modulation by symbiont of host process	2.44	0.110019	BMU04928_274_g	568	K	1.914	0.00111391	Up	Hsp72-like protein	--	0.823054	0.00100073	76.655	3	LDASDK(0.177)EK(0.823)LK	-0.066361	0.717	0.681	0.73	1.225	1.286	1.561
Biological Process	GO:0044003	5	modulation by symbiont of host process	2.44	0.110019	BMU04928_274_g	86	K	1.41	0.00536215	Up	Hsp72-like protein	--	1	1.19249e-29	170.49	3	FADPEVQADMK(1)HFPFK	0.24768	0.861	0.859	0.817	1.138	1.103	1.337
Biological Process	GO:0044003	5	modulation by symbiont of host process	2.44	0.110019	BMU04928_2016_g	42	K	1.448	0.000173398	Up	Pyruvate kinase	--	1	3.88599e-08	119.56	3	TSIICTIGPK(1)TNSPEK	-1.1285	0.872	0.811	0.841	1.26	1.206	1.188
Biological Process	GO:0044003	5	modulation by symbiont of host process	2.44	0.110019	BMU04928_2016_g	54	K	1.803	0.0081653	Up	Pyruvate kinase	--	1	0.00756631	85.272	2	K(1)AGCNVVR	-0.064514	0.808	0.597	0.84	1.503	1.307	1.238
Biological Process	GO:0031137	6	regulation of conjugation with cellular fusion	2.44	0.110019	BMU05960_9072_g	323	K	1.617	0.0208293	Up	Non-specific serine/threonine protein kinase	--	1	0.0328301	40.801	3	RPLK(1)DQLPTGSTPR	-0.96746	0.822	0.629	0.862	1.079	1.449	1.211
Biological Process	GO:0031137	6	regulation of conjugation with cellular fusion	2.44	0.110019	BMU04928_1586_g	105	K	1.455	0.000811933	Up	14_3_3 domain-containing protein	--	1	9.06779e-22	148.88	4	ICEDILEVLDK(1)HLIASAQTGESK	-0.95677	0.812	0.867	0.783	1.261	1.147	1.174
Biological Process	GO:0007049	3	cell cycle	1.5	0.108391	BMU07712_11667_g	648	K	2.056	0.00299234	Up	Histone deacetylase RPD3	--	1	1.50302e-08	135.66	2	K(1)EVIGDDEVAK	-0.2102	0.651	0.64	0.622	1.516	1.367	1.05
Biological Process	GO:0007049	3	cell cycle	1.5	0.108391	BMU04928_1927_g	119	K	2.32	0.0147943	Up	Tropomyosin-2	--	1	0.00875579	54.276	3	QTDVK(1)AGHFER	0.25262	0.583	0.488	0.904	1.469	1.281	1.832
Biological Process	GO:0007049	3	cell cycle	1.5	0.108391	BMU04928_1927_g	126	K	1.486	0.0320046	Up	Tropomyosin-2	--	1	2.33119e-06	138.98	2	K(1)VQALEQAR	0.10814	0.684	0.883	0.948	1.136	1.165	1.436
Biological Process	GO:0006950	3	response to stress	1.35	0.103195	BMU07678_1743_g	322	K	1.361	0.000796992	Up	Replication protein A subunit	--	1	6.23114e-24	159.22	3	DVGETSQITSK(1)TTSK	0.055328	0.845	0.867	0.835	1.168	1.211	1.087
Biological Process	GO:0006950	3	response to stress	1.35	0.103195	BMU04928_5697_g	288	K	1.908	5.4406e-05	Up	Unplaced genomic scaffold supercont1.8, whole genome shotgun sequence	--	1	1.09256e-12	158.41	2	GVSK(1)YASFGSK	0.1771	0.713	0.713	0.7	1.259	1.398	1.399
Biological Process	GO:0006950	3	response to stress	1.35	0.103195	BMU07605_10745_g	567	K	1.358	0.00399856	Up	Hsp7-like protein	--	1	0.00929252	88.948	2	YGAQDK(1)ER	0.75484	0.849	0.918	0.873	1.259	1.089	1.238
Biological Process	GO:0006950	3	response to stress	1.35	0.103195	BMU07605_10745_g	115	K	1.483	0.0299958	Up	Hsp7-like protein	--	1	0.00186785	62.377	3	QAVVNPENTLFATK(1)R	-0.28883	0.88	0.751	0.905	1.193	1.505	1.064
Biological Process	GO:0006950	3	response to stress	1.35	0.103195	BMU07605_10745_g	100	K	1.447	0.00762638	Up	Hsp7-like protein	--	1	0.0325446	59.641	2	LVGVAAK(1)R	-0.1935	0.835	0.897	0.832	1.329	1.072	1.309
Biological Process	GO:0006950	3	response to stress	1.35	0.103195	BMU07605_10745_g	286	K	1.736	0.000393077	Up	Hsp7-like protein	--	1	6.28885e-08	130.56	3	K(1)ESGLDLSNDR	0.015962	0.745	0.764	0.838	1.455	1.322	1.298
Biological Process	GO:0006950	3	response to stress	1.35	0.103195	BMU07605_10745_g	570	K	1.431	0.0260437	Up	Hsp7-like protein	--	1	0.00159271	91.584	2	K(1)AAIEAANR	0.12395	0.886	0.877	0.816	1.146	1.069	1.475
Biological Process	GO:0006950	3	response to stress	1.35	0.103195	BMU07605_10745_g	618	K	1.529	0.0226769	Up	Hsp7-like protein	--	1	2.70637e-08	109.89	3	EYVAK(1)NQAGEGTATAEEMK	-0.89824	0.752	0.821	0.933	1.288	1.059	1.485
Biological Process	GO:0006950	3	response to stress	1.35	0.103195	BMU07605_10745_g	132	K	1.5	0.0375689	Up	Hsp7-like protein	--	1	0.00678155	92.439	2	DIK(1)EVPYK	-0.17439	0.727	0.786	1.021	1.083	1.262	1.455
Biological Process	GO:0006950	3	response to stress	1.35	0.103195	BMU07605_10745_g	596	K	1.614	0.00828056	Up	Hsp7-like protein	--	1	0.00375648	107.47	2	EFEDK(1)LDK	-0.204	0.736	0.735	0.971	1.271	1.256	1.415
Biological Process	GO:0006950	3	response to stress	1.35	0.103195	BMU07605_10745_g	365	K	1.639	0.0111791	Up	Hsp7-like protein	--	1	5.21723e-07	123.63	2	ALK(1)DANLQAK	0.52686	0.792	0.796	0.831	1.364	1.066	1.534
Biological Process	GO:0006950	3	response to stress	1.35	0.103195	BMU07605_10745_g	634	K	1.482	0.0196228	Up	Hsp7-like protein	--	1	1.22306e-05	105.39	3	AK(1)IDELQTSALTLFDK	0.40186	0.783	0.928	0.827	1.242	1.065	1.454
Biological Process	GO:0006950	3	response to stress	1.35	0.103195	BMU07605_10745_g	591	K	1.511	0.00626957	Up	Hsp7-like protein	--	1	0.00929252	88.948	2	ALK(1)EFEDK	0.035042	0.885	0.775	0.857	1.238	1.136	1.429
Biological Process	GO:0006950	3	response to stress	1.35	0.103195	BMU04928_5510_g	85	K	1.88	0.00196189	Up	TCTP domain-containing protein	--	1	0.00792937	84.476	2	IEGGMSK(1)K	-0.19901	0.731	0.722	0.669	1.123	1.401	1.465
Biological Process	GO:0006950	3	response to stress	1.35	0.103195	BMU04928_4749_g	28	K	2.945	0.00420002	Up	Histone H3	--	1	0.00476361	70.056	2	K(1)SAPSTGGVK	0.00097488	0.441	0.625	0.458	1.955	1.287	1.246
Biological Process	GO:0006950	3	response to stress	1.35	0.103195	BMU07678_589_g	75	K	1.384	0.00364546	Up	Cytochrome b5 heme-binding domain-containing protein	--	1	1.90103e-07	124.42	3	QFYEDTLK(1)SAR	0.026114	0.789	0.854	0.901	1.149	1.258	1.113
Biological Process	GO:0006950	3	response to stress	1.35	0.103195	BMU07678_589_g	567	K	1.77	0.00595666	Up	Cytochrome b5 heme-binding domain-containing protein	--	1	2.14661e-06	139.96	2	K(1)DDLWIAVK	-0.11678	0.758	0.698	0.757	1.062	1.493	1.361
Biological Process	GO:0006950	3	response to stress	1.35	0.103195	BMU07678_589_g	541	K	1.595	0.0214235	Up	Cytochrome b5 heme-binding domain-containing protein	--	1	0.00104988	84.17	2	K(1)DANDISNFK	0.12827	0.784	0.687	0.886	1.383	1.365	1.011
Biological Process	GO:0006950	3	response to stress	1.35	0.103195	BMU07678_589_g	563	K	1.485	0.0208097	Up	Cytochrome b5 heme-binding domain-containing protein	--	1	7.89192e-08	119.45	3	EYSLEEVAK(1)HNK	0.050254	0.802	0.745	0.904	1.067	1.432	1.14
Biological Process	GO:0006950	3	response to stress	1.35	0.103195	BMU07678_589_g	367	K	1.737	0.00360235	Up	Cytochrome b5 heme-binding domain-containing protein	--	1	0.000131992	103.34	2	EYNAIAK(1)GDK	0.21581	0.721	0.714	0.808	1.363	1.43	1.102
Biological Process	GO:0006950	3	response to stress	1.35	0.103195	BMU07678_589_g	346	K	1.848	0.0283828	Up	Cytochrome b5 heme-binding domain-containing protein	--	1	8.03842e-18	146.3	3	ELAK(1)EIGCGEAALEK	-0.18657	0.673	0.635	0.859	1.656	1.368	0.981
Biological Process	GO:0006950	3	response to stress	1.35	0.103195	BMU07678_589_g	357	K	1.789	0.0149299	Up	Cytochrome b5 heme-binding domain-containing protein	--	1	2.92433e-17	138.42	3	EIGCGEAALEK(1)QFK	0.15586	0.686	0.651	0.87	1.604	1.235	1.11
Biological Process	GO:0006950	3	response to stress	1.35	0.103195	BMU04928_3166_g	27	K	2.012	0.00328095	Up	RRM domain-containing protein	--	0.946463	0.000302543	88.385	3	K(0.946)VGK(0.054)PTGTTAPVGGVK	-0.2041	0.714	0.571	0.834	1.469	1.446	1.348
Biological Process	GO:0006950	3	response to stress	1.35	0.103195	BMU04928_7505_g	97	K	1.763	0.000446474	Up	Hsp60-like protein	--	1	3.10311e-17	137.62	3	AVTLQDK(1)FENLGAR	0.82352	0.824	0.762	0.75	1.448	1.254	1.416
Biological Process	GO:0006950	3	response to stress	1.35	0.103195	BMU04928_7505_g	57	K	1.365	0.023836	Up	Hsp60-like protein	--	1	3.67739e-08	109.07	3	GVETLSK(1)AVATTLGPK	1.525	0.904	0.857	0.887	1.342	1.015	1.257
Biological Process	GO:0006950	3	response to stress	1.35	0.103195	BMU04928_7505_g	395	K	1.494	0.020292	Up	Hsp60-like protein	--	1	0.00035093	88.075	3	GVMADPSTSEYEK(1)EK	0.29593	0.803	0.848	0.882	1.268	1.477	1.04
Biological Process	GO:0006950	3	response to stress	1.35	0.103195	BMU05960_9072_g	323	K	1.617	0.0208293	Up	Non-specific serine/threonine protein kinase	--	1	0.0328301	40.801	3	RPLK(1)DQLPTGSTPR	-0.96746	0.822	0.629	0.862	1.079	1.449	1.211
Biological Process	GO:0007049	3	cell cycle	1.5	0.108391	BMU04928_1927_g	91	K	1.598	0.0153044	Up	Tropomyosin-2	--	1	5.24366e-29	166.09	3	K(1)LQVLEEEAEQADK	0.067392	0.713	0.855	0.856	1.201	1.127	1.545
Biological Process	GO:0007049	3	cell cycle	1.5	0.108391	BMU04928_1586_g	105	K	1.455	0.000811933	Up	14_3_3 domain-containing protein	--	1	9.06779e-22	148.88	4	ICEDILEVLDK(1)HLIASAQTGESK	-0.95677	0.812	0.867	0.783	1.261	1.147	1.174
Biological Process	GO:0007049	3	cell cycle	1.5	0.108391	BMU04928_12326_g	570	K	1.584	0.000174169	Up	Putative transgelin	--	1	0.00852115	72.643	3	TK(1)AGGWASK	0.49038	0.774	0.769	0.791	1.262	1.281	1.153
Biological Process	GO:0007049	3	cell cycle	1.5	0.108391	BMU04928_11583_g	158	K	1.954	0.000201985	Up	Protein hob3	--	0.999878	4.49007e-07	110.66	3	LVEKPDK(1)DVTK	0.06421	0.699	0.645	0.768	1.374	1.349	1.403
Biological Process	GO:0048584	5	positive regulation of response to stimulus	1.95	0.103726	BMU04928_997_g	524	K	1.446	0.0238293	Up	Aconitate hydratase, mitochondrial	--	1	0.00536335	79.974	3	DK(1)DGNEFK	-0.4429	0.804	0.715	0.985	1.091	1.266	1.265
Biological Process	GO:0048584	5	positive regulation of response to stimulus	1.95	0.103726	BMU05960_9072_g	323	K	1.617	0.0208293	Up	Non-specific serine/threonine protein kinase	--	1	0.0328301	40.801	3	RPLK(1)DQLPTGSTPR	-0.96746	0.822	0.629	0.862	1.079	1.449	1.211
Biological Process	GO:0048584	5	positive regulation of response to stimulus	1.95	0.103726	BMU04928_4161_g	137	K	1.316	0.0266933	Up	GTP-binding protein rhoA	--	1	0.00204073	67.646	3	TSQK(1)PVTPEQGEEVR	-0.067728	0.887	0.89	0.818	0.992	1.143	1.281
Biological Process	GO:0048584	5	positive regulation of response to stimulus	1.95	0.103726	BMU04928_4161_g	7	K	1.392	0.00162139	Up	GTP-binding protein rhoA	--	1	1.3734e-09	103.88	2	K(1)LVIVGDGACGK	0.29577	0.874	0.853	0.785	1.204	1.099	1.194
Biological Process	GO:0048584	5	positive regulation of response to stimulus	1.95	0.103726	BMU04928_274_g	244	K	1.378	0.00259258	Up	Hsp72-like protein	--	1	4.52213e-19	178.1	3	LVNHFVQEFK(1)R	0.11334	0.849	0.881	0.839	1.188	1.084	1.267
Biological Process	GO:0048584	5	positive regulation of response to stimulus	1.95	0.103726	BMU04928_274_g	511	K	1.604	0.00209319	Up	Hsp72-like protein	--	1	0.0155561	80.239	2	LSK(1)EEIER	0.12836	0.807	0.715	0.839	1.156	1.354	1.277
Biological Process	GO:0048584	5	positive regulation of response to stimulus	1.95	0.103726	BMU04928_274_g	568	K	1.914	0.00111391	Up	Hsp72-like protein	--	0.823054	0.00100073	76.655	3	LDASDK(0.177)EK(0.823)LK	-0.066361	0.717	0.681	0.73	1.225	1.286	1.561
Biological Process	GO:0006950	3	response to stress	1.35	0.103195	BMU04928_274_g	511	K	1.604	0.00209319	Up	Hsp72-like protein	--	1	0.0155561	80.239	2	LSK(1)EEIER	0.12836	0.807	0.715	0.839	1.156	1.354	1.277
Biological Process	GO:0048584	5	positive regulation of response to stimulus	1.95	0.103726	BMU04928_274_g	86	K	1.41	0.00536215	Up	Hsp72-like protein	--	1	1.19249e-29	170.49	3	FADPEVQADMK(1)HFPFK	0.24768	0.861	0.859	0.817	1.138	1.103	1.337
Biological Process	GO:0048584	5	positive regulation of response to stimulus	1.95	0.103726	BMU04928_2016_g	54	K	1.803	0.0081653	Up	Pyruvate kinase	--	1	0.00756631	85.272	2	K(1)AGCNVVR	-0.064514	0.808	0.597	0.84	1.503	1.307	1.238
Biological Process	GO:0048584	5	positive regulation of response to stimulus	1.95	0.103726	BMU04928_1586_g	105	K	1.455	0.000811933	Up	14_3_3 domain-containing protein	--	1	9.06779e-22	148.88	4	ICEDILEVLDK(1)HLIASAQTGESK	-0.95677	0.812	0.867	0.783	1.261	1.147	1.174
Biological Process	GO:0006950	3	response to stress	1.35	0.103195	BMU07712_3658_g	771	K	2.701	0.00193517	Up	Helicase ATP-binding domain-containing protein	--	1	0.000168977	91.62	3	TNMDK(1)YHPGYFGK	-0.86521	0.533	0.575	0.606	1.963	1.299	1.368
Biological Process	GO:0006950	3	response to stress	1.35	0.103195	BMU07712_3658_g	850	K	2.963	0.00190151	Up	Helicase ATP-binding domain-containing protein	--	1	0.00176445	70.977	2	IPEIPLVVK(1)AR	0.2333	0.678	0.471	0.454	1.843	1.428	1.479
Biological Process	GO:0006950	3	response to stress	1.35	0.103195	BMU07712_3658_g	818	K	2.974	0.000781216	Up	Helicase ATP-binding domain-containing protein	--	1	0.0298921	60.91	2	DAYISGK(1)K	-0.21866	0.522	0.452	0.628	1.796	1.566	1.402
Biological Process	GO:0006950	3	response to stress	1.35	0.103195	BMU05960_10200_g	69	K	1.304	0.0323192	Up	Inorganic pyrophosphatase	--	1	9.97338e-10	122.45	3	LEISK(1)DEFLNPIK	1.0173	0.809	0.89	0.947	1.077	1.31	1.063
Biological Process	GO:0006950	3	response to stress	1.35	0.103195	BMU05960_10200_g	221	K	1.527	0.000975188	Up	Inorganic pyrophosphatase	--	1	2.95856e-08	157.91	2	K(1)YAEEIIR	-0.56473	0.82	0.776	0.84	1.227	1.338	1.155
Biological Process	GO:0006950	3	response to stress	1.35	0.103195	BMU04928_9690_g	89	K	1.313	0.020621	Up	Glutaredoxin	--	1	0.0292581	54.549	2	K(1)GQLNGLLK	-0.011872	0.784	0.904	0.942	1.045	1.184	1.224
Biological Process	GO:0006950	3	response to stress	1.35	0.103195	BMU04928_9690_g	32	K	1.72	0.00798583	Up	Glutaredoxin	--	1	0.000412976	82.362	3	ASK(1)ALLNDLHAK	0.27115	0.799	0.778	0.731	1.065	1.503	1.402
Biological Process	GO:0006950	3	response to stress	1.35	0.103195	BMU07712_7356_g	2223	K	1.5	0.00600324	Up	DNA polymerase	--	1	0.0230187	73.931	2	SK(1)YEALAK	0.11214	0.788	0.932	0.732	1.164	1.228	1.285
Biological Process	GO:0006950	3	response to stress	1.35	0.103195	BMU04928_8482_g	58	K	1.979	0.00378144	Up	Hsp10-like protein	--	1	8.52138e-12	131.69	3	VLAVGPGGFDK(1)EGK	-0.25984	0.694	0.693	0.821	1.2	1.665	1.504
Biological Process	GO:0048584	5	positive regulation of response to stimulus	1.95	0.103726	BMU04928_2016_g	42	K	1.448	0.000173398	Up	Pyruvate kinase	--	1	3.88599e-08	119.56	3	TSIICTIGPK(1)TNSPEK	-1.1285	0.872	0.811	0.841	1.26	1.206	1.188
Biological Process	GO:0022402	4	cell cycle process	1.53	0.102018	BMU04928_12326_g	570	K	1.584	0.000174169	Up	Putative transgelin	--	1	0.00852115	72.643	3	TK(1)AGGWASK	0.49038	0.774	0.769	0.791	1.262	1.281	1.153
Biological Process	GO:0022402	4	cell cycle process	1.53	0.102018	BMU04928_11583_g	158	K	1.954	0.000201985	Up	Protein hob3	--	0.999878	4.49007e-07	110.66	3	LVEKPDK(1)DVTK	0.06421	0.699	0.645	0.768	1.374	1.349	1.403
Biological Process	GO:0015931	6	nucleobase-containing compound transport	1.75	0.0989096	BMU04928_8275_g	5	K	1.471	0.0367312	Up	Protein BCP1	--	1	3.47137e-06	109.42	2	K(1)QDAGDEVVK	0.31192	0.949	0.638	0.828	1.193	1.289	1.07
Biological Process	GO:0040007	2	growth	1.83	0.0712894	BMU04928_1927_g	91	K	1.598	0.0153044	Up	Tropomyosin-2	--	1	5.24366e-29	166.09	3	K(1)LQVLEEEAEQADK	0.067392	0.713	0.855	0.856	1.201	1.127	1.545
Biological Process	GO:0040007	2	growth	1.83	0.0712894	BMU04928_1586_g	105	K	1.455	0.000811933	Up	14_3_3 domain-containing protein	--	1	9.06779e-22	148.88	4	ICEDILEVLDK(1)HLIASAQTGESK	-0.95677	0.812	0.867	0.783	1.261	1.147	1.174
Biological Process	GO:0040007	2	growth	1.83	0.0712894	BMU04928_10554_g	124	K	4.911	0.00127941	Up	Glutamate dehydrogenase	--	1	0.0156088	80.165	2	GK(1)SENEIR	0.27994	0.713	0.537	0.388	2.64	2.262	3.143
Biological Process	GO:0040007	2	growth	1.83	0.0712894	BMU04928_10554_g	38	K	3.738	9.50947e-05	Up	Glutamate dehydrogenase	--	1	0.00144618	85.731	2	ALK(1)VASIPER	-0.31494	0.73	0.563	0.615	2.446	2.213	2.473
Biological Process	GO:0019953	5	sexual reproduction	1.98	0.0677697	BMU04928_6588_g	9	K	4.325	0.000812063	Up	Histone H4	--	1	0.0273858	86.866	2	GGK(1)GLGK	-0.031602	0.319	0.477	0.305	1.765	1.643	1.354
Biological Process	GO:0019953	5	sexual reproduction	1.98	0.0677697	BMU04928_5510_g	85	K	1.88	0.00196189	Up	TCTP domain-containing protein	--	1	0.00792937	84.476	2	IEGGMSK(1)K	-0.19901	0.731	0.722	0.669	1.123	1.401	1.465
Biological Process	GO:0019953	5	sexual reproduction	1.98	0.0677697	BMU04928_4749_g	28	K	2.945	0.00420002	Up	Histone H3	--	1	0.00476361	70.056	2	K(1)SAPSTGGVK	0.00097488	0.441	0.625	0.458	1.955	1.287	1.246
Biological Process	GO:0019953	5	sexual reproduction	1.98	0.0677697	BMU04928_4179_g	123	K	1.362	0.0157854	Up	Septin-type G domain-containing protein	--	1	2.50123e-08	131.13	3	YIK(1)DQHSAYLR	-0.15282	0.774	0.828	0.925	1.28	1.082	1.08
Biological Process	GO:0019953	5	sexual reproduction	1.98	0.0677697	BMU04928_1927_g	119	K	2.32	0.0147943	Up	Tropomyosin-2	--	1	0.00875579	54.276	3	QTDVK(1)AGHFER	0.25262	0.583	0.488	0.904	1.469	1.281	1.832
Biological Process	GO:0019953	5	sexual reproduction	1.98	0.0677697	BMU04928_1927_g	126	K	1.486	0.0320046	Up	Tropomyosin-2	--	1	2.33119e-06	138.98	2	K(1)VQALEQAR	0.10814	0.684	0.883	0.948	1.136	1.165	1.436
Biological Process	GO:0019953	5	sexual reproduction	1.98	0.0677697	BMU04928_1927_g	91	K	1.598	0.0153044	Up	Tropomyosin-2	--	1	5.24366e-29	166.09	3	K(1)LQVLEEEAEQADK	0.067392	0.713	0.855	0.856	1.201	1.127	1.545
Biological Process	GO:0019953	5	sexual reproduction	1.98	0.0677697	BMU04928_1586_g	105	K	1.455	0.000811933	Up	14_3_3 domain-containing protein	--	1	9.06779e-22	148.88	4	ICEDILEVLDK(1)HLIASAQTGESK	-0.95677	0.812	0.867	0.783	1.261	1.147	1.174
Biological Process	GO:0019953	5	sexual reproduction	1.98	0.0677697	BMU04928_11583_g	158	K	1.954	0.000201985	Up	Protein hob3	--	0.999878	4.49007e-07	110.66	3	LVEKPDK(1)DVTK	0.06421	0.699	0.645	0.768	1.374	1.349	1.403
Biological Process	GO:0104004	4	cellular response to environmental stimulus	1.98	0.0677697	BMU05960_10200_g	69	K	1.304	0.0323192	Up	Inorganic pyrophosphatase	--	1	9.97338e-10	122.45	3	LEISK(1)DEFLNPIK	1.0173	0.809	0.89	0.947	1.077	1.31	1.063
Biological Process	GO:0104004	4	cellular response to environmental stimulus	1.98	0.0677697	BMU05960_10200_g	221	K	1.527	0.000975188	Up	Inorganic pyrophosphatase	--	1	2.95856e-08	157.91	2	K(1)YAEEIIR	-0.56473	0.82	0.776	0.84	1.227	1.338	1.155
Biological Process	GO:0104004	4	cellular response to environmental stimulus	1.98	0.0677697	BMU04928_7505_g	395	K	1.494	0.020292	Up	Hsp60-like protein	--	1	0.00035093	88.075	3	GVMADPSTSEYEK(1)EK	0.29593	0.803	0.848	0.882	1.268	1.477	1.04
Biological Process	GO:0104004	4	cellular response to environmental stimulus	1.98	0.0677697	BMU04928_7505_g	57	K	1.365	0.023836	Up	Hsp60-like protein	--	1	3.67739e-08	109.07	3	GVETLSK(1)AVATTLGPK	1.525	0.904	0.857	0.887	1.342	1.015	1.257
Biological Process	GO:0104004	4	cellular response to environmental stimulus	1.98	0.0677697	BMU04928_7505_g	97	K	1.763	0.000446474	Up	Hsp60-like protein	--	1	3.10311e-17	137.62	3	AVTLQDK(1)FENLGAR	0.82352	0.824	0.762	0.75	1.448	1.254	1.416
Biological Process	GO:0104004	4	cellular response to environmental stimulus	1.98	0.0677697	BMU07605_10745_g	567	K	1.358	0.00399856	Up	Hsp7-like protein	--	1	0.00929252	88.948	2	YGAQDK(1)ER	0.75484	0.849	0.918	0.873	1.259	1.089	1.238
Biological Process	GO:0104004	4	cellular response to environmental stimulus	1.98	0.0677697	BMU07605_10745_g	115	K	1.483	0.0299958	Up	Hsp7-like protein	--	1	0.00186785	62.377	3	QAVVNPENTLFATK(1)R	-0.28883	0.88	0.751	0.905	1.193	1.505	1.064
Biological Process	GO:0104004	4	cellular response to environmental stimulus	1.98	0.0677697	BMU07605_10745_g	100	K	1.447	0.00762638	Up	Hsp7-like protein	--	1	0.0325446	59.641	2	LVGVAAK(1)R	-0.1935	0.835	0.897	0.832	1.329	1.072	1.309
Biological Process	GO:0104004	4	cellular response to environmental stimulus	1.98	0.0677697	BMU07605_10745_g	286	K	1.736	0.000393077	Up	Hsp7-like protein	--	1	6.28885e-08	130.56	3	K(1)ESGLDLSNDR	0.015962	0.745	0.764	0.838	1.455	1.322	1.298
Biological Process	GO:0104004	4	cellular response to environmental stimulus	1.98	0.0677697	BMU07605_10745_g	570	K	1.431	0.0260437	Up	Hsp7-like protein	--	1	0.00159271	91.584	2	K(1)AAIEAANR	0.12395	0.886	0.877	0.816	1.146	1.069	1.475
Biological Process	GO:0040007	2	growth	1.83	0.0712894	BMU04928_1927_g	126	K	1.486	0.0320046	Up	Tropomyosin-2	--	1	2.33119e-06	138.98	2	K(1)VQALEQAR	0.10814	0.684	0.883	0.948	1.136	1.165	1.436
Biological Process	GO:0104004	4	cellular response to environmental stimulus	1.98	0.0677697	BMU07605_10745_g	618	K	1.529	0.0226769	Up	Hsp7-like protein	--	1	2.70637e-08	109.89	3	EYVAK(1)NQAGEGTATAEEMK	-0.89824	0.752	0.821	0.933	1.288	1.059	1.485
Biological Process	GO:0040007	2	growth	1.83	0.0712894	BMU04928_1927_g	119	K	2.32	0.0147943	Up	Tropomyosin-2	--	1	0.00875579	54.276	3	QTDVK(1)AGHFER	0.25262	0.583	0.488	0.904	1.469	1.281	1.832
Biological Process	GO:0040007	2	growth	1.83	0.0712894	BMU04928_2016_g	42	K	1.448	0.000173398	Up	Pyruvate kinase	--	1	3.88599e-08	119.56	3	TSIICTIGPK(1)TNSPEK	-1.1285	0.872	0.811	0.841	1.26	1.206	1.188
Biological Process	GO:0051236	5	establishment of RNA localization	1.9	0.0760943	BMU04928_12002_g	41	K	1.483	0.00264672	Up	ATP-dependent RNA helicase sub2	--	0.999985	8.05031e-05	95.428	3	KGDLTVSGGK(1)TTDK	0.017336	0.742	0.82	0.867	1.155	1.154	1.294
Biological Process	GO:0051236	5	establishment of RNA localization	1.9	0.0760943	BMU04928_12002_g	32	K	1.303	0.00341433	Up	ATP-dependent RNA helicase sub2	--	1	3.31641e-05	106.29	2	K(1)GDLTVSGGK	-0.066284	0.906	0.869	0.837	1.075	1.115	1.213
Biological Process	GO:0000470	11	maturation of LSU-rRNA	2.37	0.0728084	BMU04928_6149_g	46	K	1.869	0.0130268	Up	Ribosomal_L7Ae domain-containing protein	--	1	0.000149725	96.015	2	NFGIGQDIQPK(1)R	-0.38351	0.598	0.69	0.846	1.596	1.287	1.106
Biological Process	GO:0000470	11	maturation of LSU-rRNA	2.37	0.0728084	BMU04928_6149_g	99	K	2.294	0.00724527	Up	Ribosomal_L7Ae domain-containing protein	--	1	0.00633303	58.37	3	LLNK(1)YRPETK	-0.049879	0.48	0.58	0.799	1.641	1.357	1.266
Biological Process	GO:0000470	11	maturation of LSU-rRNA	2.37	0.0728084	BMU04928_6149_g	195	K	1.879	0.0181596	Up	Ribosomal_L7Ae domain-containing protein	--	1	0.0122002	51.854	3	LGTVVHK(1)K	-0.3299	0.717	0.646	0.776	1.638	1.394	0.987
Biological Process	GO:0000470	11	maturation of LSU-rRNA	2.37	0.0728084	BMU04928_6149_g	196	K	1.478	0.0469513	Up	Ribosomal_L7Ae domain-containing protein	--	1	0.00113703	68.83	3	K(1)TAAALAITEVK	0.11523	0.84	0.628	0.985	1.342	1.13	1.153
Biological Process	GO:0000470	11	maturation of LSU-rRNA	2.37	0.0728084	BMU04928_6149_g	254	K	1.758	0.0424264	Up	Ribosomal_L7Ae domain-containing protein	--	1	0.0035179	96.331	2	K(1)ALESAIK	0.20925	0.697	0.608	0.932	1.679	1.221	1.032
Biological Process	GO:0000470	11	maturation of LSU-rRNA	2.37	0.0728084	BMU04928_6149_g	17	K	2.917	0.00910057	Up	Ribosomal_L7Ae domain-containing protein	--	1	9.06598e-12	124.43	3	KPAPAPFPQGK(1)AGASK	0.092441	0.503	0.337	0.734	1.711	1.543	1.338
Biological Process	GO:0000470	11	maturation of LSU-rRNA	2.37	0.0728084	BMU04928_6149_g	7	K	1.972	0.0117665	Up	Ribosomal_L7Ae domain-containing protein	--	1	4.50661e-05	96.103	2	K(1)PAPAPFPQGK	0.51709	0.604	0.588	0.871	1.531	1.412	1.126
Biological Process	GO:0000470	11	maturation of LSU-rRNA	2.37	0.0728084	BMU04928_3820_g	63	K	1.527	0.0154431	Up	60S ribosomal protein L7	--	1	0.00282683	90.629	2	AETYVK(1)EYR	-0.29954	0.864	0.645	0.874	1.303	1.187	1.148
Biological Process	GO:0000470	11	maturation of LSU-rRNA	2.37	0.0728084	BMU04928_3820_g	42	K	1.672	0.0313981	Up	60S ribosomal protein L7	--	1	0.0266134	77.923	2	AADLEK(1)R	0.21133	0.798	0.54	0.92	1.356	1.254	1.166
Biological Process	GO:0000470	11	maturation of LSU-rRNA	2.37	0.0728084	BMU04928_2693_g	260	K	1.446	0.0266416	Up	Ribosome biogenesis protein YTM1	--	1	0.00294884	60.49	3	K(1)LNNEVSVSQR	0.34742	0.772	0.814	0.883	1.421	1.022	1.127
Biological Process	GO:0000470	11	maturation of LSU-rRNA	2.37	0.0728084	BMU04928_10719_g	39	K	1.598	0.0294726	Up	Large subunit ribosomal protein L35e	--	1	0.00566466	59.57	3	VQK(1)IAGGASSK	0.42997	0.801	0.763	0.816	1.624	1.122	1.057
Biological Process	GO:0010948	7	negative regulation of cell cycle process	2.37	0.0728084	BMU07678_1743_g	322	K	1.361	0.000796992	Up	Replication protein A subunit	--	1	6.23114e-24	159.22	3	DVGETSQITSK(1)TTSK	0.055328	0.845	0.867	0.835	1.168	1.211	1.087
Biological Process	GO:0010948	7	negative regulation of cell cycle process	2.37	0.0728084	BMU04928_4749_g	28	K	2.945	0.00420002	Up	Histone H3	--	1	0.00476361	70.056	2	K(1)SAPSTGGVK	0.00097488	0.441	0.625	0.458	1.955	1.287	1.246
Biological Process	GO:0010948	7	negative regulation of cell cycle process	2.37	0.0728084	BMU07712_11667_g	648	K	2.056	0.00299234	Up	Histone deacetylase RPD3	--	1	1.50302e-08	135.66	2	K(1)EVIGDDEVAK	-0.2102	0.651	0.64	0.622	1.516	1.367	1.05
Biological Process	GO:0010948	7	negative regulation of cell cycle process	2.37	0.0728084	BMU04928_1586_g	105	K	1.455	0.000811933	Up	14_3_3 domain-containing protein	--	1	9.06779e-22	148.88	4	ICEDILEVLDK(1)HLIASAQTGESK	-0.95677	0.812	0.867	0.783	1.261	1.147	1.174
Biological Process	GO:0040007	2	growth	1.83	0.0712894	BMU05960_9072_g	323	K	1.617	0.0208293	Up	Non-specific serine/threonine protein kinase	--	1	0.0328301	40.801	3	RPLK(1)DQLPTGSTPR	-0.96746	0.822	0.629	0.862	1.079	1.449	1.211
Biological Process	GO:0040007	2	growth	1.83	0.0712894	BMU04928_5697_g	288	K	1.908	5.4406e-05	Up	Unplaced genomic scaffold supercont1.8, whole genome shotgun sequence	--	1	1.09256e-12	158.41	2	GVSK(1)YASFGSK	0.1771	0.713	0.713	0.7	1.259	1.398	1.399
Biological Process	GO:0040007	2	growth	1.83	0.0712894	BMU04928_4179_g	123	K	1.362	0.0157854	Up	Septin-type G domain-containing protein	--	1	2.50123e-08	131.13	3	YIK(1)DQHSAYLR	-0.15282	0.774	0.828	0.925	1.28	1.082	1.08
Biological Process	GO:0040007	2	growth	1.83	0.0712894	BMU04928_4161_g	137	K	1.316	0.0266933	Up	GTP-binding protein rhoA	--	1	0.00204073	67.646	3	TSQK(1)PVTPEQGEEVR	-0.067728	0.887	0.89	0.818	0.992	1.143	1.281
Biological Process	GO:0040007	2	growth	1.83	0.0712894	BMU04928_4161_g	7	K	1.392	0.00162139	Up	GTP-binding protein rhoA	--	1	1.3734e-09	103.88	2	K(1)LVIVGDGACGK	0.29577	0.874	0.853	0.785	1.204	1.099	1.194
Biological Process	GO:0040007	2	growth	1.83	0.0712894	BMU04928_2693_g	260	K	1.446	0.0266416	Up	Ribosome biogenesis protein YTM1	--	1	0.00294884	60.49	3	K(1)LNNEVSVSQR	0.34742	0.772	0.814	0.883	1.421	1.022	1.127
Biological Process	GO:0040007	2	growth	1.83	0.0712894	BMU04928_2016_g	54	K	1.803	0.0081653	Up	Pyruvate kinase	--	1	0.00756631	85.272	2	K(1)AGCNVVR	-0.064514	0.808	0.597	0.84	1.503	1.307	1.238
Biological Process	GO:0104004	4	cellular response to environmental stimulus	1.98	0.0677697	BMU07605_10745_g	132	K	1.5	0.0375689	Up	Hsp7-like protein	--	1	0.00678155	92.439	2	DIK(1)EVPYK	-0.17439	0.727	0.786	1.021	1.083	1.262	1.455
Biological Process	GO:0104004	4	cellular response to environmental stimulus	1.98	0.0677697	BMU07605_10745_g	596	K	1.614	0.00828056	Up	Hsp7-like protein	--	1	0.00375648	107.47	2	EFEDK(1)LDK	-0.204	0.736	0.735	0.971	1.271	1.256	1.415
Biological Process	GO:0104004	4	cellular response to environmental stimulus	1.98	0.0677697	BMU07605_10745_g	365	K	1.639	0.0111791	Up	Hsp7-like protein	--	1	5.21723e-07	123.63	2	ALK(1)DANLQAK	0.52686	0.792	0.796	0.831	1.364	1.066	1.534
Biological Process	GO:0071214	5	cellular response to abiotic stimulus	1.98	0.0677697	BMU04928_274_g	568	K	1.914	0.00111391	Up	Hsp72-like protein	--	0.823054	0.00100073	76.655	3	LDASDK(0.177)EK(0.823)LK	-0.066361	0.717	0.681	0.73	1.225	1.286	1.561
Biological Process	GO:0071214	5	cellular response to abiotic stimulus	1.98	0.0677697	BMU04928_274_g	86	K	1.41	0.00536215	Up	Hsp72-like protein	--	1	1.19249e-29	170.49	3	FADPEVQADMK(1)HFPFK	0.24768	0.861	0.859	0.817	1.138	1.103	1.337
Biological Process	GO:0071214	5	cellular response to abiotic stimulus	1.98	0.0677697	BMU04928_1586_g	105	K	1.455	0.000811933	Up	14_3_3 domain-containing protein	--	1	9.06779e-22	148.88	4	ICEDILEVLDK(1)HLIASAQTGESK	-0.95677	0.812	0.867	0.783	1.261	1.147	1.174
Biological Process	GO:0071214	5	cellular response to abiotic stimulus	1.98	0.0677697	BMU04928_11562_g	420	K	1.587	0.00389999	Up	PPM-type phosphatase domain-containing protein	--	1	6.66419e-05	95.428	3	SK(1)SPQAAAPDK	-0.092236	0.904	0.723	0.737	1.327	1.225	1.2
Biological Process	GO:0044703	4	multi-organism reproductive process	1.98	0.0677697	BMU04928_6588_g	9	K	4.325	0.000812063	Up	Histone H4	--	1	0.0273858	86.866	2	GGK(1)GLGK	-0.031602	0.319	0.477	0.305	1.765	1.643	1.354
Biological Process	GO:0044703	4	multi-organism reproductive process	1.98	0.0677697	BMU04928_5510_g	85	K	1.88	0.00196189	Up	TCTP domain-containing protein	--	1	0.00792937	84.476	2	IEGGMSK(1)K	-0.19901	0.731	0.722	0.669	1.123	1.401	1.465
Biological Process	GO:0044703	4	multi-organism reproductive process	1.98	0.0677697	BMU04928_4749_g	28	K	2.945	0.00420002	Up	Histone H3	--	1	0.00476361	70.056	2	K(1)SAPSTGGVK	0.00097488	0.441	0.625	0.458	1.955	1.287	1.246
Biological Process	GO:0044703	4	multi-organism reproductive process	1.98	0.0677697	BMU04928_4179_g	123	K	1.362	0.0157854	Up	Septin-type G domain-containing protein	--	1	2.50123e-08	131.13	3	YIK(1)DQHSAYLR	-0.15282	0.774	0.828	0.925	1.28	1.082	1.08
Biological Process	GO:0044703	4	multi-organism reproductive process	1.98	0.0677697	BMU04928_1927_g	119	K	2.32	0.0147943	Up	Tropomyosin-2	--	1	0.00875579	54.276	3	QTDVK(1)AGHFER	0.25262	0.583	0.488	0.904	1.469	1.281	1.832
Biological Process	GO:0044703	4	multi-organism reproductive process	1.98	0.0677697	BMU04928_1927_g	126	K	1.486	0.0320046	Up	Tropomyosin-2	--	1	2.33119e-06	138.98	2	K(1)VQALEQAR	0.10814	0.684	0.883	0.948	1.136	1.165	1.436
Biological Process	GO:0044703	4	multi-organism reproductive process	1.98	0.0677697	BMU04928_1927_g	91	K	1.598	0.0153044	Up	Tropomyosin-2	--	1	5.24366e-29	166.09	3	K(1)LQVLEEEAEQADK	0.067392	0.713	0.855	0.856	1.201	1.127	1.545
Biological Process	GO:0044703	4	multi-organism reproductive process	1.98	0.0677697	BMU04928_1586_g	105	K	1.455	0.000811933	Up	14_3_3 domain-containing protein	--	1	9.06779e-22	148.88	4	ICEDILEVLDK(1)HLIASAQTGESK	-0.95677	0.812	0.867	0.783	1.261	1.147	1.174
Biological Process	GO:0044703	4	multi-organism reproductive process	1.98	0.0677697	BMU04928_11583_g	158	K	1.954	0.000201985	Up	Protein hob3	--	0.999878	4.49007e-07	110.66	3	LVEKPDK(1)DVTK	0.06421	0.699	0.645	0.768	1.374	1.349	1.403
Biological Process	GO:0071852	4	fungal-type cell wall organization or biogenesis	2.17	0.0646646	BMU04928_5697_g	288	K	1.908	5.4406e-05	Up	Unplaced genomic scaffold supercont1.8, whole genome shotgun sequence	--	1	1.09256e-12	158.41	2	GVSK(1)YASFGSK	0.1771	0.713	0.713	0.7	1.259	1.398	1.399
Biological Process	GO:0071852	4	fungal-type cell wall organization or biogenesis	2.17	0.0646646	BMU04928_4179_g	123	K	1.362	0.0157854	Up	Septin-type G domain-containing protein	--	1	2.50123e-08	131.13	3	YIK(1)DQHSAYLR	-0.15282	0.774	0.828	0.925	1.28	1.082	1.08
Biological Process	GO:0071852	4	fungal-type cell wall organization or biogenesis	2.17	0.0646646	BMU04928_4161_g	137	K	1.316	0.0266933	Up	GTP-binding protein rhoA	--	1	0.00204073	67.646	3	TSQK(1)PVTPEQGEEVR	-0.067728	0.887	0.89	0.818	0.992	1.143	1.281
Biological Process	GO:0071852	4	fungal-type cell wall organization or biogenesis	2.17	0.0646646	BMU04928_4161_g	7	K	1.392	0.00162139	Up	GTP-binding protein rhoA	--	1	1.3734e-09	103.88	2	K(1)LVIVGDGACGK	0.29577	0.874	0.853	0.785	1.204	1.099	1.194
Biological Process	GO:0071852	4	fungal-type cell wall organization or biogenesis	2.17	0.0646646	BMU04928_1586_g	105	K	1.455	0.000811933	Up	14_3_3 domain-containing protein	--	1	9.06779e-22	148.88	4	ICEDILEVLDK(1)HLIASAQTGESK	-0.95677	0.812	0.867	0.783	1.261	1.147	1.174
Biological Process	GO:0071852	4	fungal-type cell wall organization or biogenesis	2.17	0.0646646	BMU07678_2534_g	311	K	1.685	0.0306049	Up	Vacuolar protease A	--	0.999999	0.00391755	68.513	3	K(1)GFNGQYTVECDKR	-0.06864	0.738	0.645	0.89	1.509	1.335	0.986
Biological Process	GO:0071852	4	fungal-type cell wall organization or biogenesis	2.17	0.0646646	BMU07678_2534_g	169	K	1.348	0.0363537	Up	Vacuolar protease A	--	1	1.12357e-05	84.181	3	IK(1)DQLFGEATSEPGLAFAFGR	0.81214	0.703	0.917	0.944	1.226	1.114	1.117
Biological Process	GO:0071852	4	fungal-type cell wall organization or biogenesis	2.17	0.0646646	BMU07678_2534_g	323	K	1.956	0.00369182	Up	Vacuolar protease A	--	1	2.2037e-14	137.6	2	GFNGQYTVECDK(1)R	0.32209	0.668	0.618	0.784	1.531	1.372	1.145
Biological Process	GO:0010646	5	regulation of cell communication	2.17	0.0646646	BMU05960_9072_g	323	K	1.617	0.0208293	Up	Non-specific serine/threonine protein kinase	--	1	0.0328301	40.801	3	RPLK(1)DQLPTGSTPR	-0.96746	0.822	0.629	0.862	1.079	1.449	1.211
Biological Process	GO:0010646	5	regulation of cell communication	2.17	0.0646646	BMU07605_11043_g	976	K	1.772	0.00255062	Up	Leucine-tRNA ligase	--	1	0.00589884	81.296	2	GK(1)SAAFDPR	0.22244	0.842	0.635	0.691	1.256	1.252	1.334
Biological Process	GO:0071214	5	cellular response to abiotic stimulus	1.98	0.0677697	BMU04928_274_g	511	K	1.604	0.00209319	Up	Hsp72-like protein	--	1	0.0155561	80.239	2	LSK(1)EEIER	0.12836	0.807	0.715	0.839	1.156	1.354	1.277
Biological Process	GO:0071214	5	cellular response to abiotic stimulus	1.98	0.0677697	BMU04928_274_g	244	K	1.378	0.00259258	Up	Hsp72-like protein	--	1	4.52213e-19	178.1	3	LVNHFVQEFK(1)R	0.11334	0.849	0.881	0.839	1.188	1.084	1.267
Biological Process	GO:0071214	5	cellular response to abiotic stimulus	1.98	0.0677697	BMU04928_5510_g	85	K	1.88	0.00196189	Up	TCTP domain-containing protein	--	1	0.00792937	84.476	2	IEGGMSK(1)K	-0.19901	0.731	0.722	0.669	1.123	1.401	1.465
Biological Process	GO:0071214	5	cellular response to abiotic stimulus	1.98	0.0677697	BMU07605_10745_g	591	K	1.511	0.00626957	Up	Hsp7-like protein	--	1	0.00929252	88.948	2	ALK(1)EFEDK	0.035042	0.885	0.775	0.857	1.238	1.136	1.429
Biological Process	GO:0104004	4	cellular response to environmental stimulus	1.98	0.0677697	BMU07605_10745_g	634	K	1.482	0.0196228	Up	Hsp7-like protein	--	1	1.22306e-05	105.39	3	AK(1)IDELQTSALTLFDK	0.40186	0.783	0.928	0.827	1.242	1.065	1.454
Biological Process	GO:0104004	4	cellular response to environmental stimulus	1.98	0.0677697	BMU07605_10745_g	591	K	1.511	0.00626957	Up	Hsp7-like protein	--	1	0.00929252	88.948	2	ALK(1)EFEDK	0.035042	0.885	0.775	0.857	1.238	1.136	1.429
Biological Process	GO:0104004	4	cellular response to environmental stimulus	1.98	0.0677697	BMU04928_5510_g	85	K	1.88	0.00196189	Up	TCTP domain-containing protein	--	1	0.00792937	84.476	2	IEGGMSK(1)K	-0.19901	0.731	0.722	0.669	1.123	1.401	1.465
Biological Process	GO:0104004	4	cellular response to environmental stimulus	1.98	0.0677697	BMU04928_274_g	244	K	1.378	0.00259258	Up	Hsp72-like protein	--	1	4.52213e-19	178.1	3	LVNHFVQEFK(1)R	0.11334	0.849	0.881	0.839	1.188	1.084	1.267
Biological Process	GO:0104004	4	cellular response to environmental stimulus	1.98	0.0677697	BMU04928_274_g	511	K	1.604	0.00209319	Up	Hsp72-like protein	--	1	0.0155561	80.239	2	LSK(1)EEIER	0.12836	0.807	0.715	0.839	1.156	1.354	1.277
Biological Process	GO:0104004	4	cellular response to environmental stimulus	1.98	0.0677697	BMU04928_274_g	568	K	1.914	0.00111391	Up	Hsp72-like protein	--	0.823054	0.00100073	76.655	3	LDASDK(0.177)EK(0.823)LK	-0.066361	0.717	0.681	0.73	1.225	1.286	1.561
Biological Process	GO:0104004	4	cellular response to environmental stimulus	1.98	0.0677697	BMU04928_274_g	86	K	1.41	0.00536215	Up	Hsp72-like protein	--	1	1.19249e-29	170.49	3	FADPEVQADMK(1)HFPFK	0.24768	0.861	0.859	0.817	1.138	1.103	1.337
Biological Process	GO:0104004	4	cellular response to environmental stimulus	1.98	0.0677697	BMU04928_1586_g	105	K	1.455	0.000811933	Up	14_3_3 domain-containing protein	--	1	9.06779e-22	148.88	4	ICEDILEVLDK(1)HLIASAQTGESK	-0.95677	0.812	0.867	0.783	1.261	1.147	1.174
Biological Process	GO:0104004	4	cellular response to environmental stimulus	1.98	0.0677697	BMU04928_11562_g	420	K	1.587	0.00389999	Up	PPM-type phosphatase domain-containing protein	--	1	6.66419e-05	95.428	3	SK(1)SPQAAAPDK	-0.092236	0.904	0.723	0.737	1.327	1.225	1.2
Biological Process	GO:0071214	5	cellular response to abiotic stimulus	1.98	0.0677697	BMU05960_10200_g	69	K	1.304	0.0323192	Up	Inorganic pyrophosphatase	--	1	9.97338e-10	122.45	3	LEISK(1)DEFLNPIK	1.0173	0.809	0.89	0.947	1.077	1.31	1.063
Biological Process	GO:0071214	5	cellular response to abiotic stimulus	1.98	0.0677697	BMU05960_10200_g	221	K	1.527	0.000975188	Up	Inorganic pyrophosphatase	--	1	2.95856e-08	157.91	2	K(1)YAEEIIR	-0.56473	0.82	0.776	0.84	1.227	1.338	1.155
Biological Process	GO:0051236	5	establishment of RNA localization	1.9	0.0760943	BMU04928_1522_g	56	K	1.72	0.0180822	Up	40S ribosomal protein S18	--	1	0.0308824	60.436	2	ADVDLNK(1)R	0.56516	0.678	0.593	0.945	1.19	1.246	1.376
Biological Process	GO:0071214	5	cellular response to abiotic stimulus	1.98	0.0677697	BMU04928_7505_g	395	K	1.494	0.020292	Up	Hsp60-like protein	--	1	0.00035093	88.075	3	GVMADPSTSEYEK(1)EK	0.29593	0.803	0.848	0.882	1.268	1.477	1.04
Biological Process	GO:0071214	5	cellular response to abiotic stimulus	1.98	0.0677697	BMU04928_7505_g	97	K	1.763	0.000446474	Up	Hsp60-like protein	--	1	3.10311e-17	137.62	3	AVTLQDK(1)FENLGAR	0.82352	0.824	0.762	0.75	1.448	1.254	1.416
Biological Process	GO:0071214	5	cellular response to abiotic stimulus	1.98	0.0677697	BMU07605_10745_g	567	K	1.358	0.00399856	Up	Hsp7-like protein	--	1	0.00929252	88.948	2	YGAQDK(1)ER	0.75484	0.849	0.918	0.873	1.259	1.089	1.238
Biological Process	GO:0071214	5	cellular response to abiotic stimulus	1.98	0.0677697	BMU07605_10745_g	115	K	1.483	0.0299958	Up	Hsp7-like protein	--	1	0.00186785	62.377	3	QAVVNPENTLFATK(1)R	-0.28883	0.88	0.751	0.905	1.193	1.505	1.064
Biological Process	GO:0071214	5	cellular response to abiotic stimulus	1.98	0.0677697	BMU07605_10745_g	100	K	1.447	0.00762638	Up	Hsp7-like protein	--	1	0.0325446	59.641	2	LVGVAAK(1)R	-0.1935	0.835	0.897	0.832	1.329	1.072	1.309
Biological Process	GO:0071214	5	cellular response to abiotic stimulus	1.98	0.0677697	BMU07605_10745_g	286	K	1.736	0.000393077	Up	Hsp7-like protein	--	1	6.28885e-08	130.56	3	K(1)ESGLDLSNDR	0.015962	0.745	0.764	0.838	1.455	1.322	1.298
Biological Process	GO:0071214	5	cellular response to abiotic stimulus	1.98	0.0677697	BMU07605_10745_g	570	K	1.431	0.0260437	Up	Hsp7-like protein	--	1	0.00159271	91.584	2	K(1)AAIEAANR	0.12395	0.886	0.877	0.816	1.146	1.069	1.475
Biological Process	GO:0071214	5	cellular response to abiotic stimulus	1.98	0.0677697	BMU07605_10745_g	618	K	1.529	0.0226769	Up	Hsp7-like protein	--	1	2.70637e-08	109.89	3	EYVAK(1)NQAGEGTATAEEMK	-0.89824	0.752	0.821	0.933	1.288	1.059	1.485
Biological Process	GO:0071214	5	cellular response to abiotic stimulus	1.98	0.0677697	BMU07605_10745_g	132	K	1.5	0.0375689	Up	Hsp7-like protein	--	1	0.00678155	92.439	2	DIK(1)EVPYK	-0.17439	0.727	0.786	1.021	1.083	1.262	1.455
Biological Process	GO:0071214	5	cellular response to abiotic stimulus	1.98	0.0677697	BMU07605_10745_g	596	K	1.614	0.00828056	Up	Hsp7-like protein	--	1	0.00375648	107.47	2	EFEDK(1)LDK	-0.204	0.736	0.735	0.971	1.271	1.256	1.415
Biological Process	GO:0071214	5	cellular response to abiotic stimulus	1.98	0.0677697	BMU07605_10745_g	365	K	1.639	0.0111791	Up	Hsp7-like protein	--	1	5.21723e-07	123.63	2	ALK(1)DANLQAK	0.52686	0.792	0.796	0.831	1.364	1.066	1.534
Biological Process	GO:0071214	5	cellular response to abiotic stimulus	1.98	0.0677697	BMU07605_10745_g	634	K	1.482	0.0196228	Up	Hsp7-like protein	--	1	1.22306e-05	105.39	3	AK(1)IDELQTSALTLFDK	0.40186	0.783	0.928	0.827	1.242	1.065	1.454
Biological Process	GO:0071214	5	cellular response to abiotic stimulus	1.98	0.0677697	BMU04928_7505_g	57	K	1.365	0.023836	Up	Hsp60-like protein	--	1	3.67739e-08	109.07	3	GVETLSK(1)AVATTLGPK	1.525	0.904	0.857	0.887	1.342	1.015	1.257
Biological Process	GO:0051236	5	establishment of RNA localization	1.9	0.0760943	BMU04928_1522_g	49	K	1.672	0.0226865	Up	40S ribosomal protein S18	--	1	0.00980984	56.432	3	K(1)ADVDLNK	0.24448	0.764	0.612	0.874	1.506	1.162	1.094
Biological Process	GO:0051236	5	establishment of RNA localization	1.9	0.0760943	BMU04928_1522_g	152	K	1.971	0.000171232	Up	40S ribosomal protein S18	--	1	0.0317946	74.127	2	TVGVSK(1)K	0.063113	0.703	0.64	0.679	1.356	1.223	1.406
Biological Process	GO:0051236	5	establishment of RNA localization	1.9	0.0760943	BMU04928_1706_g	575	K	1.419	0.00826185	Up	Elongation factor 1-alpha	--	1	0.0121854	109.86	2	VTK(1)AAVK	0.16114	0.935	0.787	0.742	1.191	1.192	1.114
Biological Process	GO:0032970	5	regulation of actin filament-based process	2.17	0.0967559	BMU04928_1927_g	126	K	1.486	0.0320046	Up	Tropomyosin-2	--	1	2.33119e-06	138.98	2	K(1)VQALEQAR	0.10814	0.684	0.883	0.948	1.136	1.165	1.436
Biological Process	GO:0032970	5	regulation of actin filament-based process	2.17	0.0967559	BMU04928_1927_g	91	K	1.598	0.0153044	Up	Tropomyosin-2	--	1	5.24366e-29	166.09	3	K(1)LQVLEEEAEQADK	0.067392	0.713	0.855	0.856	1.201	1.127	1.545
Biological Process	GO:0032970	5	regulation of actin filament-based process	2.17	0.0967559	BMU04928_1586_g	105	K	1.455	0.000811933	Up	14_3_3 domain-containing protein	--	1	9.06779e-22	148.88	4	ICEDILEVLDK(1)HLIASAQTGESK	-0.95677	0.812	0.867	0.783	1.261	1.147	1.174
Biological Process	GO:0032956	8	regulation of actin cytoskeleton organization	2.17	0.0967559	BMU04928_5697_g	288	K	1.908	5.4406e-05	Up	Unplaced genomic scaffold supercont1.8, whole genome shotgun sequence	--	1	1.09256e-12	158.41	2	GVSK(1)YASFGSK	0.1771	0.713	0.713	0.7	1.259	1.398	1.399
Biological Process	GO:0032956	8	regulation of actin cytoskeleton organization	2.17	0.0967559	BMU04928_4161_g	137	K	1.316	0.0266933	Up	GTP-binding protein rhoA	--	1	0.00204073	67.646	3	TSQK(1)PVTPEQGEEVR	-0.067728	0.887	0.89	0.818	0.992	1.143	1.281
Biological Process	GO:0032956	8	regulation of actin cytoskeleton organization	2.17	0.0967559	BMU04928_4161_g	7	K	1.392	0.00162139	Up	GTP-binding protein rhoA	--	1	1.3734e-09	103.88	2	K(1)LVIVGDGACGK	0.29577	0.874	0.853	0.785	1.204	1.099	1.194
Biological Process	GO:0032956	8	regulation of actin cytoskeleton organization	2.17	0.0967559	BMU04928_1927_g	119	K	2.32	0.0147943	Up	Tropomyosin-2	--	1	0.00875579	54.276	3	QTDVK(1)AGHFER	0.25262	0.583	0.488	0.904	1.469	1.281	1.832
Biological Process	GO:0032956	8	regulation of actin cytoskeleton organization	2.17	0.0967559	BMU04928_1927_g	126	K	1.486	0.0320046	Up	Tropomyosin-2	--	1	2.33119e-06	138.98	2	K(1)VQALEQAR	0.10814	0.684	0.883	0.948	1.136	1.165	1.436
Biological Process	GO:0032956	8	regulation of actin cytoskeleton organization	2.17	0.0967559	BMU04928_1927_g	91	K	1.598	0.0153044	Up	Tropomyosin-2	--	1	5.24366e-29	166.09	3	K(1)LQVLEEEAEQADK	0.067392	0.713	0.855	0.856	1.201	1.127	1.545
Biological Process	GO:0032956	8	regulation of actin cytoskeleton organization	2.17	0.0967559	BMU04928_1586_g	105	K	1.455	0.000811933	Up	14_3_3 domain-containing protein	--	1	9.06779e-22	148.88	4	ICEDILEVLDK(1)HLIASAQTGESK	-0.95677	0.812	0.867	0.783	1.261	1.147	1.174
Biological Process	GO:0043900	4	regulation of multi-organism process	2.17	0.0967559	BMU05960_9072_g	323	K	1.617	0.0208293	Up	Non-specific serine/threonine protein kinase	--	1	0.0328301	40.801	3	RPLK(1)DQLPTGSTPR	-0.96746	0.822	0.629	0.862	1.079	1.449	1.211
Biological Process	GO:0043900	4	regulation of multi-organism process	2.17	0.0967559	BMU04928_6335_g	266	K	1.375	0.0130816	Up	RNA binding effector protein Scp160	--	1	0.0167068	61.593	2	K(1)LETQFNVR	0.23335	0.789	0.886	0.849	1.01	1.24	1.22
Biological Process	GO:0043900	4	regulation of multi-organism process	2.17	0.0967559	BMU04928_5510_g	85	K	1.88	0.00196189	Up	TCTP domain-containing protein	--	1	0.00792937	84.476	2	IEGGMSK(1)K	-0.19901	0.731	0.722	0.669	1.123	1.401	1.465
Biological Process	GO:0043900	4	regulation of multi-organism process	2.17	0.0967559	BMU04928_1586_g	105	K	1.455	0.000811933	Up	14_3_3 domain-containing protein	--	1	9.06779e-22	148.88	4	ICEDILEVLDK(1)HLIASAQTGESK	-0.95677	0.812	0.867	0.783	1.261	1.147	1.174
Biological Process	GO:0050657	7	nucleic acid transport	1.82	0.0864956	BMU04928_8275_g	5	K	1.471	0.0367312	Up	Protein BCP1	--	1	3.47137e-06	109.42	2	K(1)QDAGDEVVK	0.31192	0.949	0.638	0.828	1.193	1.289	1.07
Biological Process	GO:0050657	7	nucleic acid transport	1.82	0.0864956	BMU04928_3166_g	27	K	2.012	0.00328095	Up	RRM domain-containing protein	--	0.946463	0.000302543	88.385	3	K(0.946)VGK(0.054)PTGTTAPVGGVK	-0.2041	0.714	0.571	0.834	1.469	1.446	1.348
Biological Process	GO:0050657	7	nucleic acid transport	1.82	0.0864956	BMU04928_274_g	244	K	1.378	0.00259258	Up	Hsp72-like protein	--	1	4.52213e-19	178.1	3	LVNHFVQEFK(1)R	0.11334	0.849	0.881	0.839	1.188	1.084	1.267
Biological Process	GO:0050657	7	nucleic acid transport	1.82	0.0864956	BMU04928_274_g	511	K	1.604	0.00209319	Up	Hsp72-like protein	--	1	0.0155561	80.239	2	LSK(1)EEIER	0.12836	0.807	0.715	0.839	1.156	1.354	1.277
Biological Process	GO:0050657	7	nucleic acid transport	1.82	0.0864956	BMU04928_274_g	568	K	1.914	0.00111391	Up	Hsp72-like protein	--	0.823054	0.00100073	76.655	3	LDASDK(0.177)EK(0.823)LK	-0.066361	0.717	0.681	0.73	1.225	1.286	1.561
Biological Process	GO:0050657	7	nucleic acid transport	1.82	0.0864956	BMU04928_274_g	86	K	1.41	0.00536215	Up	Hsp72-like protein	--	1	1.19249e-29	170.49	3	FADPEVQADMK(1)HFPFK	0.24768	0.861	0.859	0.817	1.138	1.103	1.337
Biological Process	GO:0050657	7	nucleic acid transport	1.82	0.0864956	BMU04928_2191_g	84	K	1.714	0.000108427	Up	40S ribosomal protein S2	--	1	0.0187052	92.439	2	LK(1)DEVMK	0.03155	0.733	0.751	0.79	1.315	1.231	1.351
Biological Process	GO:0050657	7	nucleic acid transport	1.82	0.0864956	BMU04928_2191_g	164	K	2.913	0.0151321	Up	40S ribosomal protein S2	--	1	6.64759e-07	99.508	3	GYWGTNLGEPHSLPTK(1)ESGK	-0.22831	0.606	0.717	0.295	1.65	1.401	1.663
Biological Process	GO:0050657	7	nucleic acid transport	1.82	0.0864956	BMU04928_2191_g	192	K	1.348	0.0209079	Up	40S ribosomal protein S2	--	1	4.40938e-05	104.52	3	GTGLVASPAVK(1)R	0.22977	0.999	0.827	0.781	1.215	1.092	1.208
Biological Process	GO:0032970	5	regulation of actin filament-based process	2.17	0.0967559	BMU04928_1927_g	119	K	2.32	0.0147943	Up	Tropomyosin-2	--	1	0.00875579	54.276	3	QTDVK(1)AGHFER	0.25262	0.583	0.488	0.904	1.469	1.281	1.832
Biological Process	GO:0032970	5	regulation of actin filament-based process	2.17	0.0967559	BMU04928_4161_g	7	K	1.392	0.00162139	Up	GTP-binding protein rhoA	--	1	1.3734e-09	103.88	2	K(1)LVIVGDGACGK	0.29577	0.874	0.853	0.785	1.204	1.099	1.194
Biological Process	GO:0032970	5	regulation of actin filament-based process	2.17	0.0967559	BMU04928_4161_g	137	K	1.316	0.0266933	Up	GTP-binding protein rhoA	--	1	0.00204073	67.646	3	TSQK(1)PVTPEQGEEVR	-0.067728	0.887	0.89	0.818	0.992	1.143	1.281
Biological Process	GO:0032970	5	regulation of actin filament-based process	2.17	0.0967559	BMU04928_5697_g	288	K	1.908	5.4406e-05	Up	Unplaced genomic scaffold supercont1.8, whole genome shotgun sequence	--	1	1.09256e-12	158.41	2	GVSK(1)YASFGSK	0.1771	0.713	0.713	0.7	1.259	1.398	1.399
Biological Process	GO:0015931	6	nucleobase-containing compound transport	1.75	0.0989096	BMU04928_3166_g	27	K	2.012	0.00328095	Up	RRM domain-containing protein	--	0.946463	0.000302543	88.385	3	K(0.946)VGK(0.054)PTGTTAPVGGVK	-0.2041	0.714	0.571	0.834	1.469	1.446	1.348
Biological Process	GO:0015931	6	nucleobase-containing compound transport	1.75	0.0989096	BMU04928_274_g	244	K	1.378	0.00259258	Up	Hsp72-like protein	--	1	4.52213e-19	178.1	3	LVNHFVQEFK(1)R	0.11334	0.849	0.881	0.839	1.188	1.084	1.267
Biological Process	GO:0015931	6	nucleobase-containing compound transport	1.75	0.0989096	BMU04928_274_g	511	K	1.604	0.00209319	Up	Hsp72-like protein	--	1	0.0155561	80.239	2	LSK(1)EEIER	0.12836	0.807	0.715	0.839	1.156	1.354	1.277
Biological Process	GO:0015931	6	nucleobase-containing compound transport	1.75	0.0989096	BMU04928_274_g	568	K	1.914	0.00111391	Up	Hsp72-like protein	--	0.823054	0.00100073	76.655	3	LDASDK(0.177)EK(0.823)LK	-0.066361	0.717	0.681	0.73	1.225	1.286	1.561
Biological Process	GO:0015931	6	nucleobase-containing compound transport	1.75	0.0989096	BMU04928_274_g	86	K	1.41	0.00536215	Up	Hsp72-like protein	--	1	1.19249e-29	170.49	3	FADPEVQADMK(1)HFPFK	0.24768	0.861	0.859	0.817	1.138	1.103	1.337
Biological Process	GO:0015931	6	nucleobase-containing compound transport	1.75	0.0989096	BMU04928_2191_g	84	K	1.714	0.000108427	Up	40S ribosomal protein S2	--	1	0.0187052	92.439	2	LK(1)DEVMK	0.03155	0.733	0.751	0.79	1.315	1.231	1.351
Biological Process	GO:0015931	6	nucleobase-containing compound transport	1.75	0.0989096	BMU04928_2191_g	164	K	2.913	0.0151321	Up	40S ribosomal protein S2	--	1	6.64759e-07	99.508	3	GYWGTNLGEPHSLPTK(1)ESGK	-0.22831	0.606	0.717	0.295	1.65	1.401	1.663
Biological Process	GO:0015931	6	nucleobase-containing compound transport	1.75	0.0989096	BMU04928_2191_g	192	K	1.348	0.0209079	Up	40S ribosomal protein S2	--	1	4.40938e-05	104.52	3	GTGLVASPAVK(1)R	0.22977	0.999	0.827	0.781	1.215	1.092	1.208
Biological Process	GO:0015931	6	nucleobase-containing compound transport	1.75	0.0989096	BMU04928_1706_g	575	K	1.419	0.00826185	Up	Elongation factor 1-alpha	--	1	0.0121854	109.86	2	VTK(1)AAVK	0.16114	0.935	0.787	0.742	1.191	1.192	1.114
Biological Process	GO:0015931	6	nucleobase-containing compound transport	1.75	0.0989096	BMU04928_1522_g	152	K	1.971	0.000171232	Up	40S ribosomal protein S18	--	1	0.0317946	74.127	2	TVGVSK(1)K	0.063113	0.703	0.64	0.679	1.356	1.223	1.406
Biological Process	GO:0015931	6	nucleobase-containing compound transport	1.75	0.0989096	BMU04928_1522_g	49	K	1.672	0.0226865	Up	40S ribosomal protein S18	--	1	0.00980984	56.432	3	K(1)ADVDLNK	0.24448	0.764	0.612	0.874	1.506	1.162	1.094
Biological Process	GO:0050657	7	nucleic acid transport	1.82	0.0864956	BMU04928_1706_g	575	K	1.419	0.00826185	Up	Elongation factor 1-alpha	--	1	0.0121854	109.86	2	VTK(1)AAVK	0.16114	0.935	0.787	0.742	1.191	1.192	1.114
Biological Process	GO:0015931	6	nucleobase-containing compound transport	1.75	0.0989096	BMU04928_1522_g	56	K	1.72	0.0180822	Up	40S ribosomal protein S18	--	1	0.0308824	60.436	2	ADVDLNK(1)R	0.56516	0.678	0.593	0.945	1.19	1.246	1.376
Biological Process	GO:0015931	6	nucleobase-containing compound transport	1.75	0.0989096	BMU04928_12002_g	32	K	1.303	0.00341433	Up	ATP-dependent RNA helicase sub2	--	1	3.31641e-05	106.29	2	K(1)GDLTVSGGK	-0.066284	0.906	0.869	0.837	1.075	1.115	1.213
Biological Process	GO:0006536	10	glutamate metabolic process	2.17	0.0967559	BMU04928_997_g	524	K	1.446	0.0238293	Up	Aconitate hydratase, mitochondrial	--	1	0.00536335	79.974	3	DK(1)DGNEFK	-0.4429	0.804	0.715	0.985	1.091	1.266	1.265
Biological Process	GO:0006536	10	glutamate metabolic process	2.17	0.0967559	BMU04928_5984_g	52	K	1.524	0.00826737	Up	Aspartate aminotransferase	--	1	6.79043e-08	113.59	3	EGPPDAILGITEAFK(1)K	0.34801	0.741	0.734	0.929	1.238	1.127	1.299
Biological Process	GO:0006536	10	glutamate metabolic process	2.17	0.0967559	BMU04928_5004_g	276	K	1.855	0.0022712	Up	Glutamine synthetase	--	1	0.00456593	91.853	2	YIEEAMK(1)K	0.29541	0.73	0.827	0.856	1.289	1.659	1.527
Biological Process	GO:0006536	10	glutamate metabolic process	2.17	0.0967559	BMU04928_5004_g	50	K	1.758	0.00111963	Up	Glutamine synthetase	--	1	0.00900813	114.6	3	TLSK(1)APK	0.2907	0.834	0.787	0.845	1.37	1.632	1.333
Biological Process	GO:0006536	10	glutamate metabolic process	2.17	0.0967559	BMU04928_5004_g	308	K	2.545	0.0379433	Up	Glutamine synthetase	--	1	0.00383256	50.425	3	MTGAHETSSIEK(1)FTWGVADR	0.25027	0.381	1.121	0.564	2.165	1.519	1.573
Biological Process	GO:0006536	10	glutamate metabolic process	2.17	0.0967559	BMU04928_5004_g	127	K	2.527	0.000118119	Up	Glutamine synthetase	--	1	0.004973	65.347	3	LMEANAK(1)HK	-0.32062	0.697	0.674	0.701	1.542	1.875	1.819
Biological Process	GO:0006536	10	glutamate metabolic process	2.17	0.0967559	BMU04928_5004_g	287	K	2.161	0.0074581	Up	Glutamine synthetase	--	1	0.000801688	79.022	4	HIEHIK(1)VYGEGNELR	0.10219	0.715	0.736	0.798	1.207	1.991	1.662
Biological Process	GO:0006536	10	glutamate metabolic process	2.17	0.0967559	BMU04928_5004_g	331	K	1.785	0.00224537	Up	Glutamine synthetase	--	1	0.00660591	79.148	2	EGK(1)GYFEDR	0.11347	0.819	0.805	0.823	1.28	1.397	1.69
Biological Process	GO:0006536	10	glutamate metabolic process	2.17	0.0967559	BMU04928_10554_g	124	K	4.911	0.00127941	Up	Glutamate dehydrogenase	--	1	0.0156088	80.165	2	GK(1)SENEIR	0.27994	0.713	0.537	0.388	2.64	2.262	3.143
Biological Process	GO:0006536	10	glutamate metabolic process	2.17	0.0967559	BMU04928_10554_g	38	K	3.738	9.50947e-05	Up	Glutamate dehydrogenase	--	1	0.00144618	85.731	2	ALK(1)VASIPER	-0.31494	0.73	0.563	0.615	2.446	2.213	2.473
Biological Process	GO:0015931	6	nucleobase-containing compound transport	1.75	0.0989096	BMU04928_12002_g	41	K	1.483	0.00264672	Up	ATP-dependent RNA helicase sub2	--	0.999985	8.05031e-05	95.428	3	KGDLTVSGGK(1)TTDK	0.017336	0.742	0.82	0.867	1.155	1.154	1.294
Biological Process	GO:0046999	5	regulation of conjugation	2.44	0.110019	BMU04928_6335_g	266	K	1.375	0.0130816	Up	RNA binding effector protein Scp160	--	1	0.0167068	61.593	2	K(1)LETQFNVR	0.23335	0.789	0.886	0.849	1.01	1.24	1.22
Biological Process	GO:0050657	7	nucleic acid transport	1.82	0.0864956	BMU04928_1522_g	152	K	1.971	0.000171232	Up	40S ribosomal protein S18	--	1	0.0317946	74.127	2	TVGVSK(1)K	0.063113	0.703	0.64	0.679	1.356	1.223	1.406
Biological Process	GO:0050657	7	nucleic acid transport	1.82	0.0864956	BMU04928_1522_g	56	K	1.72	0.0180822	Up	40S ribosomal protein S18	--	1	0.0308824	60.436	2	ADVDLNK(1)R	0.56516	0.678	0.593	0.945	1.19	1.246	1.376
Biological Process	GO:0050658	8	RNA transport	1.9	0.0760943	BMU04928_3166_g	27	K	2.012	0.00328095	Up	RRM domain-containing protein	--	0.946463	0.000302543	88.385	3	K(0.946)VGK(0.054)PTGTTAPVGGVK	-0.2041	0.714	0.571	0.834	1.469	1.446	1.348
Biological Process	GO:0050658	8	RNA transport	1.9	0.0760943	BMU04928_274_g	244	K	1.378	0.00259258	Up	Hsp72-like protein	--	1	4.52213e-19	178.1	3	LVNHFVQEFK(1)R	0.11334	0.849	0.881	0.839	1.188	1.084	1.267
Biological Process	GO:0050658	8	RNA transport	1.9	0.0760943	BMU04928_274_g	511	K	1.604	0.00209319	Up	Hsp72-like protein	--	1	0.0155561	80.239	2	LSK(1)EEIER	0.12836	0.807	0.715	0.839	1.156	1.354	1.277
Biological Process	GO:0050658	8	RNA transport	1.9	0.0760943	BMU04928_274_g	568	K	1.914	0.00111391	Up	Hsp72-like protein	--	0.823054	0.00100073	76.655	3	LDASDK(0.177)EK(0.823)LK	-0.066361	0.717	0.681	0.73	1.225	1.286	1.561
Biological Process	GO:0050658	8	RNA transport	1.9	0.0760943	BMU04928_274_g	86	K	1.41	0.00536215	Up	Hsp72-like protein	--	1	1.19249e-29	170.49	3	FADPEVQADMK(1)HFPFK	0.24768	0.861	0.859	0.817	1.138	1.103	1.337
Biological Process	GO:0050658	8	RNA transport	1.9	0.0760943	BMU04928_2191_g	84	K	1.714	0.000108427	Up	40S ribosomal protein S2	--	1	0.0187052	92.439	2	LK(1)DEVMK	0.03155	0.733	0.751	0.79	1.315	1.231	1.351
Biological Process	GO:0050658	8	RNA transport	1.9	0.0760943	BMU04928_2191_g	164	K	2.913	0.0151321	Up	40S ribosomal protein S2	--	1	6.64759e-07	99.508	3	GYWGTNLGEPHSLPTK(1)ESGK	-0.22831	0.606	0.717	0.295	1.65	1.401	1.663
Biological Process	GO:0050658	8	RNA transport	1.9	0.0760943	BMU04928_2191_g	192	K	1.348	0.0209079	Up	40S ribosomal protein S2	--	1	4.40938e-05	104.52	3	GTGLVASPAVK(1)R	0.22977	0.999	0.827	0.781	1.215	1.092	1.208
Biological Process	GO:0050658	8	RNA transport	1.9	0.0760943	BMU04928_1706_g	575	K	1.419	0.00826185	Up	Elongation factor 1-alpha	--	1	0.0121854	109.86	2	VTK(1)AAVK	0.16114	0.935	0.787	0.742	1.191	1.192	1.114
Biological Process	GO:0050658	8	RNA transport	1.9	0.0760943	BMU04928_1522_g	152	K	1.971	0.000171232	Up	40S ribosomal protein S18	--	1	0.0317946	74.127	2	TVGVSK(1)K	0.063113	0.703	0.64	0.679	1.356	1.223	1.406
Biological Process	GO:0050658	8	RNA transport	1.9	0.0760943	BMU04928_1522_g	49	K	1.672	0.0226865	Up	40S ribosomal protein S18	--	1	0.00980984	56.432	3	K(1)ADVDLNK	0.24448	0.764	0.612	0.874	1.506	1.162	1.094
Biological Process	GO:0050658	8	RNA transport	1.9	0.0760943	BMU04928_1522_g	56	K	1.72	0.0180822	Up	40S ribosomal protein S18	--	1	0.0308824	60.436	2	ADVDLNK(1)R	0.56516	0.678	0.593	0.945	1.19	1.246	1.376
Biological Process	GO:0050658	8	RNA transport	1.9	0.0760943	BMU04928_12002_g	41	K	1.483	0.00264672	Up	ATP-dependent RNA helicase sub2	--	0.999985	8.05031e-05	95.428	3	KGDLTVSGGK(1)TTDK	0.017336	0.742	0.82	0.867	1.155	1.154	1.294
Biological Process	GO:0050658	8	RNA transport	1.9	0.0760943	BMU04928_12002_g	32	K	1.303	0.00341433	Up	ATP-dependent RNA helicase sub2	--	1	3.31641e-05	106.29	2	K(1)GDLTVSGGK	-0.066284	0.906	0.869	0.837	1.075	1.115	1.213
Biological Process	GO:0051236	5	establishment of RNA localization	1.9	0.0760943	BMU04928_8275_g	5	K	1.471	0.0367312	Up	Protein BCP1	--	1	3.47137e-06	109.42	2	K(1)QDAGDEVVK	0.31192	0.949	0.638	0.828	1.193	1.289	1.07
Biological Process	GO:0051236	5	establishment of RNA localization	1.9	0.0760943	BMU04928_3166_g	27	K	2.012	0.00328095	Up	RRM domain-containing protein	--	0.946463	0.000302543	88.385	3	K(0.946)VGK(0.054)PTGTTAPVGGVK	-0.2041	0.714	0.571	0.834	1.469	1.446	1.348
Biological Process	GO:0051236	5	establishment of RNA localization	1.9	0.0760943	BMU04928_274_g	244	K	1.378	0.00259258	Up	Hsp72-like protein	--	1	4.52213e-19	178.1	3	LVNHFVQEFK(1)R	0.11334	0.849	0.881	0.839	1.188	1.084	1.267
Biological Process	GO:0051236	5	establishment of RNA localization	1.9	0.0760943	BMU04928_274_g	511	K	1.604	0.00209319	Up	Hsp72-like protein	--	1	0.0155561	80.239	2	LSK(1)EEIER	0.12836	0.807	0.715	0.839	1.156	1.354	1.277
Biological Process	GO:0051236	5	establishment of RNA localization	1.9	0.0760943	BMU04928_274_g	568	K	1.914	0.00111391	Up	Hsp72-like protein	--	0.823054	0.00100073	76.655	3	LDASDK(0.177)EK(0.823)LK	-0.066361	0.717	0.681	0.73	1.225	1.286	1.561
Biological Process	GO:0051236	5	establishment of RNA localization	1.9	0.0760943	BMU04928_274_g	86	K	1.41	0.00536215	Up	Hsp72-like protein	--	1	1.19249e-29	170.49	3	FADPEVQADMK(1)HFPFK	0.24768	0.861	0.859	0.817	1.138	1.103	1.337
Biological Process	GO:0051236	5	establishment of RNA localization	1.9	0.0760943	BMU04928_2191_g	84	K	1.714	0.000108427	Up	40S ribosomal protein S2	--	1	0.0187052	92.439	2	LK(1)DEVMK	0.03155	0.733	0.751	0.79	1.315	1.231	1.351
Biological Process	GO:0051236	5	establishment of RNA localization	1.9	0.0760943	BMU04928_2191_g	164	K	2.913	0.0151321	Up	40S ribosomal protein S2	--	1	6.64759e-07	99.508	3	GYWGTNLGEPHSLPTK(1)ESGK	-0.22831	0.606	0.717	0.295	1.65	1.401	1.663
Biological Process	GO:0051236	5	establishment of RNA localization	1.9	0.0760943	BMU04928_2191_g	192	K	1.348	0.0209079	Up	40S ribosomal protein S2	--	1	4.40938e-05	104.52	3	GTGLVASPAVK(1)R	0.22977	0.999	0.827	0.781	1.215	1.092	1.208
Biological Process	GO:0050658	8	RNA transport	1.9	0.0760943	BMU04928_8275_g	5	K	1.471	0.0367312	Up	Protein BCP1	--	1	3.47137e-06	109.42	2	K(1)QDAGDEVVK	0.31192	0.949	0.638	0.828	1.193	1.289	1.07
Biological Process	GO:0051321	4	meiotic cell cycle	1.9	0.0760943	BMU04928_1586_g	105	K	1.455	0.000811933	Up	14_3_3 domain-containing protein	--	1	9.06779e-22	148.88	4	ICEDILEVLDK(1)HLIASAQTGESK	-0.95677	0.812	0.867	0.783	1.261	1.147	1.174
Biological Process	GO:0051321	4	meiotic cell cycle	1.9	0.0760943	BMU07712_11667_g	648	K	2.056	0.00299234	Up	Histone deacetylase RPD3	--	1	1.50302e-08	135.66	2	K(1)EVIGDDEVAK	-0.2102	0.651	0.64	0.622	1.516	1.367	1.05
Biological Process	GO:0051321	4	meiotic cell cycle	1.9	0.0760943	BMU04928_4179_g	123	K	1.362	0.0157854	Up	Septin-type G domain-containing protein	--	1	2.50123e-08	131.13	3	YIK(1)DQHSAYLR	-0.15282	0.774	0.828	0.925	1.28	1.082	1.08
Biological Process	GO:0050657	7	nucleic acid transport	1.82	0.0864956	BMU04928_12002_g	41	K	1.483	0.00264672	Up	ATP-dependent RNA helicase sub2	--	0.999985	8.05031e-05	95.428	3	KGDLTVSGGK(1)TTDK	0.017336	0.742	0.82	0.867	1.155	1.154	1.294
Biological Process	GO:0050657	7	nucleic acid transport	1.82	0.0864956	BMU04928_12002_g	32	K	1.303	0.00341433	Up	ATP-dependent RNA helicase sub2	--	1	3.31641e-05	106.29	2	K(1)GDLTVSGGK	-0.066284	0.906	0.869	0.837	1.075	1.115	1.213
Biological Process	GO:0071554	3	cell wall organization or biogenesis	2.03	0.0829785	BMU04928_5697_g	288	K	1.908	5.4406e-05	Up	Unplaced genomic scaffold supercont1.8, whole genome shotgun sequence	--	1	1.09256e-12	158.41	2	GVSK(1)YASFGSK	0.1771	0.713	0.713	0.7	1.259	1.398	1.399
Biological Process	GO:0071554	3	cell wall organization or biogenesis	2.03	0.0829785	BMU04928_4179_g	123	K	1.362	0.0157854	Up	Septin-type G domain-containing protein	--	1	2.50123e-08	131.13	3	YIK(1)DQHSAYLR	-0.15282	0.774	0.828	0.925	1.28	1.082	1.08
Biological Process	GO:0071554	3	cell wall organization or biogenesis	2.03	0.0829785	BMU04928_4161_g	137	K	1.316	0.0266933	Up	GTP-binding protein rhoA	--	1	0.00204073	67.646	3	TSQK(1)PVTPEQGEEVR	-0.067728	0.887	0.89	0.818	0.992	1.143	1.281
Biological Process	GO:0071554	3	cell wall organization or biogenesis	2.03	0.0829785	BMU04928_4161_g	7	K	1.392	0.00162139	Up	GTP-binding protein rhoA	--	1	1.3734e-09	103.88	2	K(1)LVIVGDGACGK	0.29577	0.874	0.853	0.785	1.204	1.099	1.194
Biological Process	GO:0071554	3	cell wall organization or biogenesis	2.03	0.0829785	BMU04928_1586_g	105	K	1.455	0.000811933	Up	14_3_3 domain-containing protein	--	1	9.06779e-22	148.88	4	ICEDILEVLDK(1)HLIASAQTGESK	-0.95677	0.812	0.867	0.783	1.261	1.147	1.174
Biological Process	GO:0071554	3	cell wall organization or biogenesis	2.03	0.0829785	BMU07678_2534_g	311	K	1.685	0.0306049	Up	Vacuolar protease A	--	0.999999	0.00391755	68.513	3	K(1)GFNGQYTVECDKR	-0.06864	0.738	0.645	0.89	1.509	1.335	0.986
Biological Process	GO:0071554	3	cell wall organization or biogenesis	2.03	0.0829785	BMU07678_2534_g	169	K	1.348	0.0363537	Up	Vacuolar protease A	--	1	1.12357e-05	84.181	3	IK(1)DQLFGEATSEPGLAFAFGR	0.81214	0.703	0.917	0.944	1.226	1.114	1.117
Biological Process	GO:0071554	3	cell wall organization or biogenesis	2.03	0.0829785	BMU07678_2534_g	323	K	1.956	0.00369182	Up	Vacuolar protease A	--	1	2.2037e-14	137.6	2	GFNGQYTVECDK(1)R	0.32209	0.668	0.618	0.784	1.531	1.372	1.145
Biological Process	GO:0097064	10	ncRNA export from nucleus	2.79	0.077125	BMU04928_2191_g	84	K	1.714	0.000108427	Up	40S ribosomal protein S2	--	1	0.0187052	92.439	2	LK(1)DEVMK	0.03155	0.733	0.751	0.79	1.315	1.231	1.351
Biological Process	GO:0050657	7	nucleic acid transport	1.82	0.0864956	BMU04928_1522_g	49	K	1.672	0.0226865	Up	40S ribosomal protein S18	--	1	0.00980984	56.432	3	K(1)ADVDLNK	0.24448	0.764	0.612	0.874	1.506	1.162	1.094
Biological Process	GO:0097064	10	ncRNA export from nucleus	2.79	0.077125	BMU04928_2191_g	164	K	2.913	0.0151321	Up	40S ribosomal protein S2	--	1	6.64759e-07	99.508	3	GYWGTNLGEPHSLPTK(1)ESGK	-0.22831	0.606	0.717	0.295	1.65	1.401	1.663
Biological Process	GO:0097064	10	ncRNA export from nucleus	2.79	0.077125	BMU04928_1706_g	575	K	1.419	0.00826185	Up	Elongation factor 1-alpha	--	1	0.0121854	109.86	2	VTK(1)AAVK	0.16114	0.935	0.787	0.742	1.191	1.192	1.114
Biological Process	GO:0097064	10	ncRNA export from nucleus	2.79	0.077125	BMU04928_1522_g	152	K	1.971	0.000171232	Up	40S ribosomal protein S18	--	1	0.0317946	74.127	2	TVGVSK(1)K	0.063113	0.703	0.64	0.679	1.356	1.223	1.406
Biological Process	GO:0097064	10	ncRNA export from nucleus	2.79	0.077125	BMU04928_1522_g	49	K	1.672	0.0226865	Up	40S ribosomal protein S18	--	1	0.00980984	56.432	3	K(1)ADVDLNK	0.24448	0.764	0.612	0.874	1.506	1.162	1.094
Biological Process	GO:0097064	10	ncRNA export from nucleus	2.79	0.077125	BMU04928_1522_g	56	K	1.72	0.0180822	Up	40S ribosomal protein S18	--	1	0.0308824	60.436	2	ADVDLNK(1)R	0.56516	0.678	0.593	0.945	1.19	1.246	1.376
Biological Process	GO:0001302	5	replicative cell aging	2.79	0.077125	BMU05960_9072_g	323	K	1.617	0.0208293	Up	Non-specific serine/threonine protein kinase	--	1	0.0328301	40.801	3	RPLK(1)DQLPTGSTPR	-0.96746	0.822	0.629	0.862	1.079	1.449	1.211
Biological Process	GO:0001302	5	replicative cell aging	2.79	0.077125	BMU04928_5984_g	52	K	1.524	0.00826737	Up	Aspartate aminotransferase	--	1	6.79043e-08	113.59	3	EGPPDAILGITEAFK(1)K	0.34801	0.741	0.734	0.929	1.238	1.127	1.299
Biological Process	GO:0001302	5	replicative cell aging	2.79	0.077125	BMU07712_11667_g	648	K	2.056	0.00299234	Up	Histone deacetylase RPD3	--	1	1.50302e-08	135.66	2	K(1)EVIGDDEVAK	-0.2102	0.651	0.64	0.622	1.516	1.367	1.05
Biological Process	GO:0051321	4	meiotic cell cycle	1.9	0.0760943	BMU07678_1743_g	322	K	1.361	0.000796992	Up	Replication protein A subunit	--	1	6.23114e-24	159.22	3	DVGETSQITSK(1)TTSK	0.055328	0.845	0.867	0.835	1.168	1.211	1.087
Biological Process	GO:0051321	4	meiotic cell cycle	1.9	0.0760943	BMU04928_6588_g	9	K	4.325	0.000812063	Up	Histone H4	--	1	0.0273858	86.866	2	GGK(1)GLGK	-0.031602	0.319	0.477	0.305	1.765	1.643	1.354
Biological Process	GO:0051321	4	meiotic cell cycle	1.9	0.0760943	BMU04928_6335_g	266	K	1.375	0.0130816	Up	RNA binding effector protein Scp160	--	1	0.0167068	61.593	2	K(1)LETQFNVR	0.23335	0.789	0.886	0.849	1.01	1.24	1.22
Biological Process	GO:0051321	4	meiotic cell cycle	1.9	0.0760943	BMU04928_4749_g	28	K	2.945	0.00420002	Up	Histone H3	--	1	0.00476361	70.056	2	K(1)SAPSTGGVK	0.00097488	0.441	0.625	0.458	1.955	1.287	1.246
Biological Process	GO:0097064	10	ncRNA export from nucleus	2.79	0.077125	BMU04928_2191_g	192	K	1.348	0.0209079	Up	40S ribosomal protein S2	--	1	4.40938e-05	104.52	3	GTGLVASPAVK(1)R	0.22977	0.999	0.827	0.781	1.215	1.092	1.208
Biological Process	GO:0010646	5	regulation of cell communication	2.17	0.0646646	BMU04928_4161_g	137	K	1.316	0.0266933	Up	GTP-binding protein rhoA	--	1	0.00204073	67.646	3	TSQK(1)PVTPEQGEEVR	-0.067728	0.887	0.89	0.818	0.992	1.143	1.281
Biological Process	GO:0046999	5	regulation of conjugation	2.44	0.110019	BMU05960_9072_g	323	K	1.617	0.0208293	Up	Non-specific serine/threonine protein kinase	--	1	0.0328301	40.801	3	RPLK(1)DQLPTGSTPR	-0.96746	0.822	0.629	0.862	1.079	1.449	1.211
Biological Process	GO:0051604	6	protein maturation	2.44	0.110019	BMU04928_1420_g	240	K	1.365	0.0303996	Up	Mitochondrial-processing peptidase subunit beta	--	1	2.5933e-05	104.22	4	LAEK(1)HFGHLR	-0.24176	0.934	0.899	0.745	1.031	1.211	1.277
Biological Process	GO:0009060	7	aerobic respiration	1.77	0.128556	BMU04928_1420_g	264	K	1.31	0.0149262	Up	Mitochondrial-processing peptidase subunit beta	--	1	0.00326284	74.173	2	K(1)PNFVGSEVR	0.10314	0.857	0.824	0.964	1.221	1.193	1.052
Biological Process	GO:0009060	7	aerobic respiration	1.77	0.128556	BMU04928_1271_g	207	K	1.507	0.0105489	Up	Lipoyl-binding domain-containing protein	--	0.999971	6.05113e-05	96.591	3	YKDEVLK(1)NTGVK	-0.2589	0.757	0.766	0.962	1.349	1.144	1.253
Biological Process	GO:0009060	7	aerobic respiration	1.77	0.128556	BMU04928_1271_g	125	K	1.456	0.00488166	Up	Lipoyl-binding domain-containing protein	--	0.999951	4.43607e-05	102.87	4	KEEKPAPPK(1)EEK	0.03418	0.848	0.842	0.831	1.167	1.118	1.386
Biological Process	GO:0009060	7	aerobic respiration	1.77	0.128556	BMU04928_1271_g	135	K	1.367	0.0411172	Up	Lipoyl-binding domain-containing protein	--	0.999996	0.00162017	72.652	3	KAPAPPK(1)EEK	0.22045	0.843	0.881	0.883	1.215	0.974	1.375
Biological Process	GO:0009060	7	aerobic respiration	1.77	0.128556	BMU04928_1271_g	129	K	1.364	0.00647118	Up	Lipoyl-binding domain-containing protein	--	1	0.03438	72.234	2	K(1)APAPPK	-0.061448	0.895	0.82	0.89	1.182	1.079	1.292
Biological Process	GO:0034660	8	ncRNA metabolic process	1.4	0.12693	BMU04928_8947_g	27	K	1.386	0.0131281	Up	40S ribosomal protein S21	--	1	0.00215949	67.095	3	AK(1)DHASVQISVGK	0.8006	0.799	0.928	0.83	1.057	1.309	1.178
Biological Process	GO:0034660	8	ncRNA metabolic process	1.4	0.12693	BMU04928_7972_g	87	K	1.371	0.0085242	Up	DNA-directed RNA polymerase I, II, and III subunit RPABC1	--	1	0.00597885	55.173	4	DTPRPTK(1)SNPDPQTK	0.4519	0.878	0.792	0.826	1.208	1.2	1.013
Biological Process	GO:0034660	8	ncRNA metabolic process	1.4	0.12693	BMU04928_7090_g	45	K	1.539	0.0115266	Up	40S ribosomal protein S1	--	1	0.0185817	64.711	2	DVGK(1)TLVNR	0.21422	0.723	0.716	0.884	1.362	1.118	1.096
Biological Process	GO:0034660	8	ncRNA metabolic process	1.4	0.12693	BMU04928_6624_g	185	K	1.567	0.0368534	Up	Lysine--tRNA ligase	--	1	5.26909e-05	93.427	3	TAPK(1)NRPNDGELSVCAR	0.12969	0.94	0.679	0.744	1.464	1.007	1.233
Biological Process	GO:0034660	8	ncRNA metabolic process	1.4	0.12693	BMU04928_6276_g	86	K	1.964	0.0204901	Up	Unplaced genomic scaffold supercont1.5, whole genome shotgun sequence	--	1	6.67676e-15	103.9	3	TNVHHFAGNNIELGTACGK(1)LYR	1.0426	0.752	0.643	0.513	1.007	1.132	1.609
Biological Process	GO:0034660	8	ncRNA metabolic process	1.4	0.12693	BMU04928_6149_g	46	K	1.869	0.0130268	Up	Ribosomal_L7Ae domain-containing protein	--	1	0.000149725	96.015	2	NFGIGQDIQPK(1)R	-0.38351	0.598	0.69	0.846	1.596	1.287	1.106
Biological Process	GO:0034660	8	ncRNA metabolic process	1.4	0.12693	BMU04928_6149_g	99	K	2.294	0.00724527	Up	Ribosomal_L7Ae domain-containing protein	--	1	0.00633303	58.37	3	LLNK(1)YRPETK	-0.049879	0.48	0.58	0.799	1.641	1.357	1.266
Biological Process	GO:0034660	8	ncRNA metabolic process	1.4	0.12693	BMU04928_6149_g	195	K	1.879	0.0181596	Up	Ribosomal_L7Ae domain-containing protein	--	1	0.0122002	51.854	3	LGTVVHK(1)K	-0.3299	0.717	0.646	0.776	1.638	1.394	0.987
Biological Process	GO:0034660	8	ncRNA metabolic process	1.4	0.12693	BMU04928_6149_g	196	K	1.478	0.0469513	Up	Ribosomal_L7Ae domain-containing protein	--	1	0.00113703	68.83	3	K(1)TAAALAITEVK	0.11523	0.84	0.628	0.985	1.342	1.13	1.153
Biological Process	GO:0034660	8	ncRNA metabolic process	1.4	0.12693	BMU04928_6149_g	254	K	1.758	0.0424264	Up	Ribosomal_L7Ae domain-containing protein	--	1	0.0035179	96.331	2	K(1)ALESAIK	0.20925	0.697	0.608	0.932	1.679	1.221	1.032
Biological Process	GO:0034660	8	ncRNA metabolic process	1.4	0.12693	BMU04928_6149_g	17	K	2.917	0.00910057	Up	Ribosomal_L7Ae domain-containing protein	--	1	9.06598e-12	124.43	3	KPAPAPFPQGK(1)AGASK	0.092441	0.503	0.337	0.734	1.711	1.543	1.338
Biological Process	GO:0034660	8	ncRNA metabolic process	1.4	0.12693	BMU04928_6149_g	7	K	1.972	0.0117665	Up	Ribosomal_L7Ae domain-containing protein	--	1	4.50661e-05	96.103	2	K(1)PAPAPFPQGK	0.51709	0.604	0.588	0.871	1.531	1.412	1.126
Biological Process	GO:0034660	8	ncRNA metabolic process	1.4	0.12693	BMU07605_11043_g	976	K	1.772	0.00255062	Up	Leucine-tRNA ligase	--	1	0.00589884	81.296	2	GK(1)SAAFDPR	0.22244	0.842	0.635	0.691	1.256	1.252	1.334
Biological Process	GO:0034660	8	ncRNA metabolic process	1.4	0.12693	BMU04928_5677_g	20	K	1.86	0.00328696	Up	60S ribosomal protein L3	--	1	0.000358835	78.692	3	DLDRPGAK(1)MHK	-0.30109	0.589	0.682	0.761	1.428	1.197	1.155
Biological Process	GO:0034660	8	ncRNA metabolic process	1.4	0.12693	BMU04928_4749_g	28	K	2.945	0.00420002	Up	Histone H3	--	1	0.00476361	70.056	2	K(1)SAPSTGGVK	0.00097488	0.441	0.625	0.458	1.955	1.287	1.246
Biological Process	GO:0034660	8	ncRNA metabolic process	1.4	0.12693	BMU04928_3820_g	63	K	1.527	0.0154431	Up	60S ribosomal protein L7	--	1	0.00282683	90.629	2	AETYVK(1)EYR	-0.29954	0.864	0.645	0.874	1.303	1.187	1.148
Biological Process	GO:0034660	8	ncRNA metabolic process	1.4	0.12693	BMU04928_3820_g	42	K	1.672	0.0313981	Up	60S ribosomal protein L7	--	1	0.0266134	77.923	2	AADLEK(1)R	0.21133	0.798	0.54	0.92	1.356	1.254	1.166
Biological Process	GO:0034660	8	ncRNA metabolic process	1.4	0.12693	BMU04928_3144_g	20	K	1.37	0.0438765	Up	DNA-directed RNA polymerases I, II, and III subunit RPABC3	--	1	0.00121321	85.377	2	ITEVNSAK(1)YDR	-0.21712	0.898	0.945	0.681	1.15	1.065	1.242
Biological Process	GO:0009060	7	aerobic respiration	1.77	0.128556	BMU04928_1420_g	240	K	1.365	0.0303996	Up	Mitochondrial-processing peptidase subunit beta	--	1	2.5933e-05	104.22	4	LAEK(1)HFGHLR	-0.24176	0.934	0.899	0.745	1.031	1.211	1.277
Biological Process	GO:0034660	8	ncRNA metabolic process	1.4	0.12693	BMU04928_2693_g	260	K	1.446	0.0266416	Up	Ribosome biogenesis protein YTM1	--	1	0.00294884	60.49	3	K(1)LNNEVSVSQR	0.34742	0.772	0.814	0.883	1.421	1.022	1.127
Biological Process	GO:0009060	7	aerobic respiration	1.77	0.128556	BMU07678_589_g	357	K	1.789	0.0149299	Up	Cytochrome b5 heme-binding domain-containing protein	--	1	2.92433e-17	138.42	3	EIGCGEAALEK(1)QFK	0.15586	0.686	0.651	0.87	1.604	1.235	1.11
Biological Process	GO:0009060	7	aerobic respiration	1.77	0.128556	BMU07678_589_g	367	K	1.737	0.00360235	Up	Cytochrome b5 heme-binding domain-containing protein	--	1	0.000131992	103.34	2	EYNAIAK(1)GDK	0.21581	0.721	0.714	0.808	1.363	1.43	1.102
Biological Process	GO:0043648	7	dicarboxylic acid metabolic process	1.77	0.128556	BMU04928_5004_g	127	K	2.527	0.000118119	Up	Glutamine synthetase	--	1	0.004973	65.347	3	LMEANAK(1)HK	-0.32062	0.697	0.674	0.701	1.542	1.875	1.819
Biological Process	GO:0043648	7	dicarboxylic acid metabolic process	1.77	0.128556	BMU04928_5004_g	287	K	2.161	0.0074581	Up	Glutamine synthetase	--	1	0.000801688	79.022	4	HIEHIK(1)VYGEGNELR	0.10219	0.715	0.736	0.798	1.207	1.991	1.662
Biological Process	GO:0043648	7	dicarboxylic acid metabolic process	1.77	0.128556	BMU04928_5004_g	331	K	1.785	0.00224537	Up	Glutamine synthetase	--	1	0.00660591	79.148	2	EGK(1)GYFEDR	0.11347	0.819	0.805	0.823	1.28	1.397	1.69
Biological Process	GO:0043648	7	dicarboxylic acid metabolic process	1.77	0.128556	BMU07678_589_g	75	K	1.384	0.00364546	Up	Cytochrome b5 heme-binding domain-containing protein	--	1	1.90103e-07	124.42	3	QFYEDTLK(1)SAR	0.026114	0.789	0.854	0.901	1.149	1.258	1.113
Biological Process	GO:0043648	7	dicarboxylic acid metabolic process	1.77	0.128556	BMU07678_589_g	567	K	1.77	0.00595666	Up	Cytochrome b5 heme-binding domain-containing protein	--	1	2.14661e-06	139.96	2	K(1)DDLWIAVK	-0.11678	0.758	0.698	0.757	1.062	1.493	1.361
Biological Process	GO:0043648	7	dicarboxylic acid metabolic process	1.77	0.128556	BMU07678_589_g	541	K	1.595	0.0214235	Up	Cytochrome b5 heme-binding domain-containing protein	--	1	0.00104988	84.17	2	K(1)DANDISNFK	0.12827	0.784	0.687	0.886	1.383	1.365	1.011
Biological Process	GO:0043648	7	dicarboxylic acid metabolic process	1.77	0.128556	BMU07678_589_g	563	K	1.485	0.0208097	Up	Cytochrome b5 heme-binding domain-containing protein	--	1	7.89192e-08	119.45	3	EYSLEEVAK(1)HNK	0.050254	0.802	0.745	0.904	1.067	1.432	1.14
Biological Process	GO:0043648	7	dicarboxylic acid metabolic process	1.77	0.128556	BMU07678_589_g	367	K	1.737	0.00360235	Up	Cytochrome b5 heme-binding domain-containing protein	--	1	0.000131992	103.34	2	EYNAIAK(1)GDK	0.21581	0.721	0.714	0.808	1.363	1.43	1.102
Biological Process	GO:0043648	7	dicarboxylic acid metabolic process	1.77	0.128556	BMU07678_589_g	346	K	1.848	0.0283828	Up	Cytochrome b5 heme-binding domain-containing protein	--	1	8.03842e-18	146.3	3	ELAK(1)EIGCGEAALEK	-0.18657	0.673	0.635	0.859	1.656	1.368	0.981
Biological Process	GO:0043648	7	dicarboxylic acid metabolic process	1.77	0.128556	BMU07678_589_g	357	K	1.789	0.0149299	Up	Cytochrome b5 heme-binding domain-containing protein	--	1	2.92433e-17	138.42	3	EIGCGEAALEK(1)QFK	0.15586	0.686	0.651	0.87	1.604	1.235	1.11
Biological Process	GO:0043648	7	dicarboxylic acid metabolic process	1.77	0.128556	BMU04928_1271_g	207	K	1.507	0.0105489	Up	Lipoyl-binding domain-containing protein	--	0.999971	6.05113e-05	96.591	3	YKDEVLK(1)NTGVK	-0.2589	0.757	0.766	0.962	1.349	1.144	1.253
Biological Process	GO:0043648	7	dicarboxylic acid metabolic process	1.77	0.128556	BMU04928_1271_g	125	K	1.456	0.00488166	Up	Lipoyl-binding domain-containing protein	--	0.999951	4.43607e-05	102.87	4	KEEKPAPPK(1)EEK	0.03418	0.848	0.842	0.831	1.167	1.118	1.386
Biological Process	GO:0043648	7	dicarboxylic acid metabolic process	1.77	0.128556	BMU04928_1271_g	135	K	1.367	0.0411172	Up	Lipoyl-binding domain-containing protein	--	0.999996	0.00162017	72.652	3	KAPAPPK(1)EEK	0.22045	0.843	0.881	0.883	1.215	0.974	1.375
Biological Process	GO:0043648	7	dicarboxylic acid metabolic process	1.77	0.128556	BMU04928_1271_g	129	K	1.364	0.00647118	Up	Lipoyl-binding domain-containing protein	--	1	0.03438	72.234	2	K(1)APAPPK	-0.061448	0.895	0.82	0.89	1.182	1.079	1.292
Biological Process	GO:0043648	7	dicarboxylic acid metabolic process	1.77	0.128556	BMU04928_10554_g	124	K	4.911	0.00127941	Up	Glutamate dehydrogenase	--	1	0.0156088	80.165	2	GK(1)SENEIR	0.27994	0.713	0.537	0.388	2.64	2.262	3.143
Biological Process	GO:0043648	7	dicarboxylic acid metabolic process	1.77	0.128556	BMU04928_10554_g	38	K	3.738	9.50947e-05	Up	Glutamate dehydrogenase	--	1	0.00144618	85.731	2	ALK(1)VASIPER	-0.31494	0.73	0.563	0.615	2.446	2.213	2.473
Biological Process	GO:0009060	7	aerobic respiration	1.77	0.128556	BMU04928_997_g	524	K	1.446	0.0238293	Up	Aconitate hydratase, mitochondrial	--	1	0.00536335	79.974	3	DK(1)DGNEFK	-0.4429	0.804	0.715	0.985	1.091	1.266	1.265
Biological Process	GO:0009060	7	aerobic respiration	1.77	0.128556	BMU07605_5341_g	286	K	1.329	0.0423274	Up	Succinate--CoA ligase [ADP-forming] subunit alpha, mitochondrial	--	1	0.00253573	57.499	3	MGHAGAIVSGGK(1)GGAESK	0.35501	0.831	0.994	0.765	1.053	1.284	1.106
Biological Process	GO:0009060	7	aerobic respiration	1.77	0.128556	BMU04928_7441_g	380	K	1.397	0.0140435	Up	Cytochrome b-c1 complex subunit 2, mitochondrial	--	1	0.000740086	125.96	2	ATALAK(1)FK	0.07291	0.788	0.809	0.946	1.063	1.2	1.29
Biological Process	GO:0009060	7	aerobic respiration	1.77	0.128556	BMU07678_589_g	75	K	1.384	0.00364546	Up	Cytochrome b5 heme-binding domain-containing protein	--	1	1.90103e-07	124.42	3	QFYEDTLK(1)SAR	0.026114	0.789	0.854	0.901	1.149	1.258	1.113
Biological Process	GO:0009060	7	aerobic respiration	1.77	0.128556	BMU07678_589_g	567	K	1.77	0.00595666	Up	Cytochrome b5 heme-binding domain-containing protein	--	1	2.14661e-06	139.96	2	K(1)DDLWIAVK	-0.11678	0.758	0.698	0.757	1.062	1.493	1.361
Biological Process	GO:0009060	7	aerobic respiration	1.77	0.128556	BMU07678_589_g	541	K	1.595	0.0214235	Up	Cytochrome b5 heme-binding domain-containing protein	--	1	0.00104988	84.17	2	K(1)DANDISNFK	0.12827	0.784	0.687	0.886	1.383	1.365	1.011
Biological Process	GO:0009060	7	aerobic respiration	1.77	0.128556	BMU07678_589_g	563	K	1.485	0.0208097	Up	Cytochrome b5 heme-binding domain-containing protein	--	1	7.89192e-08	119.45	3	EYSLEEVAK(1)HNK	0.050254	0.802	0.745	0.904	1.067	1.432	1.14
Biological Process	GO:0009060	7	aerobic respiration	1.77	0.128556	BMU07678_589_g	346	K	1.848	0.0283828	Up	Cytochrome b5 heme-binding domain-containing protein	--	1	8.03842e-18	146.3	3	ELAK(1)EIGCGEAALEK	-0.18657	0.673	0.635	0.859	1.656	1.368	0.981
Biological Process	GO:0034660	8	ncRNA metabolic process	1.4	0.12693	BMU04928_2421_g	62	K	1.771	0.00299001	Up	40S ribosomal protein S11	--	1	3.08313e-05	103.7	2	TAIEGSYIDK(1)K	0.38	0.717	0.665	0.786	1.423	1.309	1.107
Biological Process	GO:0034660	8	ncRNA metabolic process	1.4	0.12693	BMU04928_2421_g	85	K	1.34	0.0137058	Up	40S ribosomal protein S11	--	1	2.23582e-11	127.17	3	ILTGTVVSTK(1)MHR	-0.16971	0.849	0.765	0.936	1.229	1.095	1.092
Biological Process	GO:0034660	8	ncRNA metabolic process	1.4	0.12693	BMU04928_1522_g	152	K	1.971	0.000171232	Up	40S ribosomal protein S18	--	1	0.0317946	74.127	2	TVGVSK(1)K	0.063113	0.703	0.64	0.679	1.356	1.223	1.406
Biological Process	GO:0033554	4	cellular response to stress	1.35	0.124688	BMU07605_10745_g	634	K	1.482	0.0196228	Up	Hsp7-like protein	--	1	1.22306e-05	105.39	3	AK(1)IDELQTSALTLFDK	0.40186	0.783	0.928	0.827	1.242	1.065	1.454
Biological Process	GO:0033554	4	cellular response to stress	1.35	0.124688	BMU07605_10745_g	591	K	1.511	0.00626957	Up	Hsp7-like protein	--	1	0.00929252	88.948	2	ALK(1)EFEDK	0.035042	0.885	0.775	0.857	1.238	1.136	1.429
Biological Process	GO:0033554	4	cellular response to stress	1.35	0.124688	BMU04928_5510_g	85	K	1.88	0.00196189	Up	TCTP domain-containing protein	--	1	0.00792937	84.476	2	IEGGMSK(1)K	-0.19901	0.731	0.722	0.669	1.123	1.401	1.465
Biological Process	GO:0033554	4	cellular response to stress	1.35	0.124688	BMU04928_4749_g	28	K	2.945	0.00420002	Up	Histone H3	--	1	0.00476361	70.056	2	K(1)SAPSTGGVK	0.00097488	0.441	0.625	0.458	1.955	1.287	1.246
Biological Process	GO:0033554	4	cellular response to stress	1.35	0.124688	BMU07678_589_g	75	K	1.384	0.00364546	Up	Cytochrome b5 heme-binding domain-containing protein	--	1	1.90103e-07	124.42	3	QFYEDTLK(1)SAR	0.026114	0.789	0.854	0.901	1.149	1.258	1.113
Biological Process	GO:0033554	4	cellular response to stress	1.35	0.124688	BMU07678_589_g	567	K	1.77	0.00595666	Up	Cytochrome b5 heme-binding domain-containing protein	--	1	2.14661e-06	139.96	2	K(1)DDLWIAVK	-0.11678	0.758	0.698	0.757	1.062	1.493	1.361
Biological Process	GO:0033554	4	cellular response to stress	1.35	0.124688	BMU07678_589_g	541	K	1.595	0.0214235	Up	Cytochrome b5 heme-binding domain-containing protein	--	1	0.00104988	84.17	2	K(1)DANDISNFK	0.12827	0.784	0.687	0.886	1.383	1.365	1.011
Biological Process	GO:0033554	4	cellular response to stress	1.35	0.124688	BMU07678_589_g	563	K	1.485	0.0208097	Up	Cytochrome b5 heme-binding domain-containing protein	--	1	7.89192e-08	119.45	3	EYSLEEVAK(1)HNK	0.050254	0.802	0.745	0.904	1.067	1.432	1.14
Biological Process	GO:0033554	4	cellular response to stress	1.35	0.124688	BMU07678_589_g	367	K	1.737	0.00360235	Up	Cytochrome b5 heme-binding domain-containing protein	--	1	0.000131992	103.34	2	EYNAIAK(1)GDK	0.21581	0.721	0.714	0.808	1.363	1.43	1.102
Biological Process	GO:0033554	4	cellular response to stress	1.35	0.124688	BMU07678_589_g	346	K	1.848	0.0283828	Up	Cytochrome b5 heme-binding domain-containing protein	--	1	8.03842e-18	146.3	3	ELAK(1)EIGCGEAALEK	-0.18657	0.673	0.635	0.859	1.656	1.368	0.981
Biological Process	GO:0033554	4	cellular response to stress	1.35	0.124688	BMU07678_589_g	357	K	1.789	0.0149299	Up	Cytochrome b5 heme-binding domain-containing protein	--	1	2.92433e-17	138.42	3	EIGCGEAALEK(1)QFK	0.15586	0.686	0.651	0.87	1.604	1.235	1.11
Biological Process	GO:0033554	4	cellular response to stress	1.35	0.124688	BMU04928_3166_g	27	K	2.012	0.00328095	Up	RRM domain-containing protein	--	0.946463	0.000302543	88.385	3	K(0.946)VGK(0.054)PTGTTAPVGGVK	-0.2041	0.714	0.571	0.834	1.469	1.446	1.348
Biological Process	GO:0033554	4	cellular response to stress	1.35	0.124688	BMU04928_274_g	244	K	1.378	0.00259258	Up	Hsp72-like protein	--	1	4.52213e-19	178.1	3	LVNHFVQEFK(1)R	0.11334	0.849	0.881	0.839	1.188	1.084	1.267
Biological Process	GO:0033554	4	cellular response to stress	1.35	0.124688	BMU04928_274_g	511	K	1.604	0.00209319	Up	Hsp72-like protein	--	1	0.0155561	80.239	2	LSK(1)EEIER	0.12836	0.807	0.715	0.839	1.156	1.354	1.277
Biological Process	GO:0033554	4	cellular response to stress	1.35	0.124688	BMU04928_274_g	568	K	1.914	0.00111391	Up	Hsp72-like protein	--	0.823054	0.00100073	76.655	3	LDASDK(0.177)EK(0.823)LK	-0.066361	0.717	0.681	0.73	1.225	1.286	1.561
Biological Process	GO:0033554	4	cellular response to stress	1.35	0.124688	BMU04928_274_g	86	K	1.41	0.00536215	Up	Hsp72-like protein	--	1	1.19249e-29	170.49	3	FADPEVQADMK(1)HFPFK	0.24768	0.861	0.859	0.817	1.138	1.103	1.337
Biological Process	GO:0033554	4	cellular response to stress	1.35	0.124688	BMU04928_2693_g	260	K	1.446	0.0266416	Up	Ribosome biogenesis protein YTM1	--	1	0.00294884	60.49	3	K(1)LNNEVSVSQR	0.34742	0.772	0.814	0.883	1.421	1.022	1.127
Biological Process	GO:0033554	4	cellular response to stress	1.35	0.124688	BMU04928_231_g	184	K	1.576	0.0161716	Up	V-type proton ATPase catalytic subunit A	--	1	0.00761755	56.225	3	FYAK(1)DHPEFPR	-0.90008	0.721	0.798	0.866	1.029	1.439	1.29
Biological Process	GO:0033554	4	cellular response to stress	1.35	0.124688	BMU04928_2016_g	42	K	1.448	0.000173398	Up	Pyruvate kinase	--	1	3.88599e-08	119.56	3	TSIICTIGPK(1)TNSPEK	-1.1285	0.872	0.811	0.841	1.26	1.206	1.188
Biological Process	GO:0033554	4	cellular response to stress	1.35	0.124688	BMU04928_2016_g	54	K	1.803	0.0081653	Up	Pyruvate kinase	--	1	0.00756631	85.272	2	K(1)AGCNVVR	-0.064514	0.808	0.597	0.84	1.503	1.307	1.238
Biological Process	GO:0033554	4	cellular response to stress	1.35	0.124688	BMU04928_1586_g	105	K	1.455	0.000811933	Up	14_3_3 domain-containing protein	--	1	9.06779e-22	148.88	4	ICEDILEVLDK(1)HLIASAQTGESK	-0.95677	0.812	0.867	0.783	1.261	1.147	1.174
Biological Process	GO:0033554	4	cellular response to stress	1.35	0.124688	BMU07678_2534_g	311	K	1.685	0.0306049	Up	Vacuolar protease A	--	0.999999	0.00391755	68.513	3	K(1)GFNGQYTVECDKR	-0.06864	0.738	0.645	0.89	1.509	1.335	0.986
Biological Process	GO:0033554	4	cellular response to stress	1.35	0.124688	BMU07678_2534_g	169	K	1.348	0.0363537	Up	Vacuolar protease A	--	1	1.12357e-05	84.181	3	IK(1)DQLFGEATSEPGLAFAFGR	0.81214	0.703	0.917	0.944	1.226	1.114	1.117
Biological Process	GO:0033554	4	cellular response to stress	1.35	0.124688	BMU07605_10745_g	365	K	1.639	0.0111791	Up	Hsp7-like protein	--	1	5.21723e-07	123.63	2	ALK(1)DANLQAK	0.52686	0.792	0.796	0.831	1.364	1.066	1.534
Biological Process	GO:0033554	4	cellular response to stress	1.35	0.124688	BMU07605_10745_g	596	K	1.614	0.00828056	Up	Hsp7-like protein	--	1	0.00375648	107.47	2	EFEDK(1)LDK	-0.204	0.736	0.735	0.971	1.271	1.256	1.415
Biological Process	GO:0033554	4	cellular response to stress	1.35	0.124688	BMU07605_10745_g	132	K	1.5	0.0375689	Up	Hsp7-like protein	--	1	0.00678155	92.439	2	DIK(1)EVPYK	-0.17439	0.727	0.786	1.021	1.083	1.262	1.455
Biological Process	GO:0033554	4	cellular response to stress	1.35	0.124688	BMU07605_10745_g	618	K	1.529	0.0226769	Up	Hsp7-like protein	--	1	2.70637e-08	109.89	3	EYVAK(1)NQAGEGTATAEEMK	-0.89824	0.752	0.821	0.933	1.288	1.059	1.485
Biological Process	GO:0034660	8	ncRNA metabolic process	1.4	0.12693	BMU04928_1522_g	49	K	1.672	0.0226865	Up	40S ribosomal protein S18	--	1	0.00980984	56.432	3	K(1)ADVDLNK	0.24448	0.764	0.612	0.874	1.506	1.162	1.094
Biological Process	GO:0034660	8	ncRNA metabolic process	1.4	0.12693	BMU04928_1522_g	56	K	1.72	0.0180822	Up	40S ribosomal protein S18	--	1	0.0308824	60.436	2	ADVDLNK(1)R	0.56516	0.678	0.593	0.945	1.19	1.246	1.376
Biological Process	GO:0034660	8	ncRNA metabolic process	1.4	0.12693	BMU07605_2600_g	122	K	1.599	0.0156164	Up	RNA_pol_Rbc25 domain-containing protein	--	1	0.00102117	75.018	3	IESESWHDQAPAPPK(1)IR	0.50834	0.667	0.766	0.934	1.386	1.11	1.289
Biological Process	GO:0034660	8	ncRNA metabolic process	1.4	0.12693	BMU04928_115_g	15	K	1.426	0.0276755	Up	Glutamate-tRNA ligase	--	1	0.0384047	63.565	2	DASGAK(1)GK	-0.21287	0.803	0.937	0.76	1.13	1.05	1.386
Biological Process	GO:0034660	8	ncRNA metabolic process	1.4	0.12693	BMU04928_10719_g	39	K	1.598	0.0294726	Up	Large subunit ribosomal protein L35e	--	1	0.00566466	59.57	3	VQK(1)IAGGASSK	0.42997	0.801	0.763	0.816	1.624	1.122	1.057
Biological Process	GO:0033554	4	cellular response to stress	1.35	0.124688	BMU07712_3658_g	771	K	2.701	0.00193517	Up	Helicase ATP-binding domain-containing protein	--	1	0.000168977	91.62	3	TNMDK(1)YHPGYFGK	-0.86521	0.533	0.575	0.606	1.963	1.299	1.368
Biological Process	GO:0033554	4	cellular response to stress	1.35	0.124688	BMU07712_3658_g	850	K	2.963	0.00190151	Up	Helicase ATP-binding domain-containing protein	--	1	0.00176445	70.977	2	IPEIPLVVK(1)AR	0.2333	0.678	0.471	0.454	1.843	1.428	1.479
Biological Process	GO:0033554	4	cellular response to stress	1.35	0.124688	BMU07712_3658_g	818	K	2.974	0.000781216	Up	Helicase ATP-binding domain-containing protein	--	1	0.0298921	60.91	2	DAYISGK(1)K	-0.21866	0.522	0.452	0.628	1.796	1.566	1.402
Biological Process	GO:0033554	4	cellular response to stress	1.35	0.124688	BMU05960_10200_g	69	K	1.304	0.0323192	Up	Inorganic pyrophosphatase	--	1	9.97338e-10	122.45	3	LEISK(1)DEFLNPIK	1.0173	0.809	0.89	0.947	1.077	1.31	1.063
Biological Process	GO:0033554	4	cellular response to stress	1.35	0.124688	BMU05960_10200_g	221	K	1.527	0.000975188	Up	Inorganic pyrophosphatase	--	1	2.95856e-08	157.91	2	K(1)YAEEIIR	-0.56473	0.82	0.776	0.84	1.227	1.338	1.155
Biological Process	GO:0033554	4	cellular response to stress	1.35	0.124688	BMU04928_9690_g	89	K	1.313	0.020621	Up	Glutaredoxin	--	1	0.0292581	54.549	2	K(1)GQLNGLLK	-0.011872	0.784	0.904	0.942	1.045	1.184	1.224
Biological Process	GO:0043648	7	dicarboxylic acid metabolic process	1.77	0.128556	BMU04928_5004_g	308	K	2.545	0.0379433	Up	Glutamine synthetase	--	1	0.00383256	50.425	3	MTGAHETSSIEK(1)FTWGVADR	0.25027	0.381	1.121	0.564	2.165	1.519	1.573
Biological Process	GO:0033554	4	cellular response to stress	1.35	0.124688	BMU04928_9690_g	32	K	1.72	0.00798583	Up	Glutaredoxin	--	1	0.000412976	82.362	3	ASK(1)ALLNDLHAK	0.27115	0.799	0.778	0.731	1.065	1.503	1.402
Biological Process	GO:0033554	4	cellular response to stress	1.35	0.124688	BMU05960_9072_g	323	K	1.617	0.0208293	Up	Non-specific serine/threonine protein kinase	--	1	0.0328301	40.801	3	RPLK(1)DQLPTGSTPR	-0.96746	0.822	0.629	0.862	1.079	1.449	1.211
Biological Process	GO:0033554	4	cellular response to stress	1.35	0.124688	BMU04928_7505_g	395	K	1.494	0.020292	Up	Hsp60-like protein	--	1	0.00035093	88.075	3	GVMADPSTSEYEK(1)EK	0.29593	0.803	0.848	0.882	1.268	1.477	1.04
Biological Process	GO:0033554	4	cellular response to stress	1.35	0.124688	BMU04928_7505_g	57	K	1.365	0.023836	Up	Hsp60-like protein	--	1	3.67739e-08	109.07	3	GVETLSK(1)AVATTLGPK	1.525	0.904	0.857	0.887	1.342	1.015	1.257
Biological Process	GO:0033554	4	cellular response to stress	1.35	0.124688	BMU04928_7505_g	97	K	1.763	0.000446474	Up	Hsp60-like protein	--	1	3.10311e-17	137.62	3	AVTLQDK(1)FENLGAR	0.82352	0.824	0.762	0.75	1.448	1.254	1.416
Biological Process	GO:0033554	4	cellular response to stress	1.35	0.124688	BMU07678_1743_g	322	K	1.361	0.000796992	Up	Replication protein A subunit	--	1	6.23114e-24	159.22	3	DVGETSQITSK(1)TTSK	0.055328	0.845	0.867	0.835	1.168	1.211	1.087
Biological Process	GO:0033554	4	cellular response to stress	1.35	0.124688	BMU04928_5697_g	288	K	1.908	5.4406e-05	Up	Unplaced genomic scaffold supercont1.8, whole genome shotgun sequence	--	1	1.09256e-12	158.41	2	GVSK(1)YASFGSK	0.1771	0.713	0.713	0.7	1.259	1.398	1.399
Biological Process	GO:0033554	4	cellular response to stress	1.35	0.124688	BMU07605_10745_g	567	K	1.358	0.00399856	Up	Hsp7-like protein	--	1	0.00929252	88.948	2	YGAQDK(1)ER	0.75484	0.849	0.918	0.873	1.259	1.089	1.238
Biological Process	GO:0033554	4	cellular response to stress	1.35	0.124688	BMU07605_10745_g	115	K	1.483	0.0299958	Up	Hsp7-like protein	--	1	0.00186785	62.377	3	QAVVNPENTLFATK(1)R	-0.28883	0.88	0.751	0.905	1.193	1.505	1.064
Biological Process	GO:0033554	4	cellular response to stress	1.35	0.124688	BMU07605_10745_g	100	K	1.447	0.00762638	Up	Hsp7-like protein	--	1	0.0325446	59.641	2	LVGVAAK(1)R	-0.1935	0.835	0.897	0.832	1.329	1.072	1.309
Biological Process	GO:0033554	4	cellular response to stress	1.35	0.124688	BMU07605_10745_g	286	K	1.736	0.000393077	Up	Hsp7-like protein	--	1	6.28885e-08	130.56	3	K(1)ESGLDLSNDR	0.015962	0.745	0.764	0.838	1.455	1.322	1.298
Biological Process	GO:0033554	4	cellular response to stress	1.35	0.124688	BMU07605_10745_g	570	K	1.431	0.0260437	Up	Hsp7-like protein	--	1	0.00159271	91.584	2	K(1)AAIEAANR	0.12395	0.886	0.877	0.816	1.146	1.069	1.475
Biological Process	GO:0033554	4	cellular response to stress	1.35	0.124688	BMU07712_7356_g	2223	K	1.5	0.00600324	Up	DNA polymerase	--	1	0.0230187	73.931	2	SK(1)YEALAK	0.11214	0.788	0.932	0.732	1.164	1.228	1.285
Biological Process	GO:0033554	4	cellular response to stress	1.35	0.124688	BMU07678_2534_g	323	K	1.956	0.00369182	Up	Vacuolar protease A	--	1	2.2037e-14	137.6	2	GFNGQYTVECDK(1)R	0.32209	0.668	0.618	0.784	1.531	1.372	1.145
Biological Process	GO:0043648	7	dicarboxylic acid metabolic process	1.77	0.128556	BMU04928_5004_g	50	K	1.758	0.00111963	Up	Glutamine synthetase	--	1	0.00900813	114.6	3	TLSK(1)APK	0.2907	0.834	0.787	0.845	1.37	1.632	1.333
Biological Process	GO:0043648	7	dicarboxylic acid metabolic process	1.77	0.128556	BMU04928_5984_g	52	K	1.524	0.00826737	Up	Aspartate aminotransferase	--	1	6.79043e-08	113.59	3	EGPPDAILGITEAFK(1)K	0.34801	0.741	0.734	0.929	1.238	1.127	1.299
Biological Process	GO:0042255	7	ribosome assembly	1.91	0.159682	BMU04928_12038_g	107	K	2.106	0.0139668	Up	Ribosomal_L23eN domain-containing protein	--	1	0.0320938	83.843	2	ANK(1)PQIK	0.12931	0.463	0.532	0.797	1.062	1.406	1.306
Biological Process	GO:0022603	5	regulation of anatomical structure morphogenesis	2.17	0.147282	BMU04928_5697_g	288	K	1.908	5.4406e-05	Up	Unplaced genomic scaffold supercont1.8, whole genome shotgun sequence	--	1	1.09256e-12	158.41	2	GVSK(1)YASFGSK	0.1771	0.713	0.713	0.7	1.259	1.398	1.399
Biological Process	GO:0022603	5	regulation of anatomical structure morphogenesis	2.17	0.147282	BMU04928_5510_g	85	K	1.88	0.00196189	Up	TCTP domain-containing protein	--	1	0.00792937	84.476	2	IEGGMSK(1)K	-0.19901	0.731	0.722	0.669	1.123	1.401	1.465
Biological Process	GO:0022603	5	regulation of anatomical structure morphogenesis	2.17	0.147282	BMU04928_4161_g	137	K	1.316	0.0266933	Up	GTP-binding protein rhoA	--	1	0.00204073	67.646	3	TSQK(1)PVTPEQGEEVR	-0.067728	0.887	0.89	0.818	0.992	1.143	1.281
Biological Process	GO:0022603	5	regulation of anatomical structure morphogenesis	2.17	0.147282	BMU04928_4161_g	7	K	1.392	0.00162139	Up	GTP-binding protein rhoA	--	1	1.3734e-09	103.88	2	K(1)LVIVGDGACGK	0.29577	0.874	0.853	0.785	1.204	1.099	1.194
Biological Process	GO:0000271	6	polysaccharide biosynthetic process	2.17	0.147282	BMU04928_600_g	27	K	1.786	0.0087692	Up	Unplaced genomic scaffold supercont1.4, whole genome shotgun sequence	--	1	6.85695e-05	97.551	3	GILK(1)NPSFSSASGK	-0.19956	0.648	0.677	0.875	1.494	1.14	1.296
Biological Process	GO:0000271	6	polysaccharide biosynthetic process	2.17	0.147282	BMU04928_4161_g	137	K	1.316	0.0266933	Up	GTP-binding protein rhoA	--	1	0.00204073	67.646	3	TSQK(1)PVTPEQGEEVR	-0.067728	0.887	0.89	0.818	0.992	1.143	1.281
Biological Process	GO:0000271	6	polysaccharide biosynthetic process	2.17	0.147282	BMU04928_4161_g	7	K	1.392	0.00162139	Up	GTP-binding protein rhoA	--	1	1.3734e-09	103.88	2	K(1)LVIVGDGACGK	0.29577	0.874	0.853	0.785	1.204	1.099	1.194
Biological Process	GO:0000271	6	polysaccharide biosynthetic process	2.17	0.147282	BMU04928_1586_g	105	K	1.455	0.000811933	Up	14_3_3 domain-containing protein	--	1	9.06779e-22	148.88	4	ICEDILEVLDK(1)HLIASAQTGESK	-0.95677	0.812	0.867	0.783	1.261	1.147	1.174
Biological Process	GO:0045930	7	negative regulation of mitotic cell cycle	2.17	0.147282	BMU07678_1743_g	322	K	1.361	0.000796992	Up	Replication protein A subunit	--	1	6.23114e-24	159.22	3	DVGETSQITSK(1)TTSK	0.055328	0.845	0.867	0.835	1.168	1.211	1.087
Biological Process	GO:0045930	7	negative regulation of mitotic cell cycle	2.17	0.147282	BMU04928_4749_g	28	K	2.945	0.00420002	Up	Histone H3	--	1	0.00476361	70.056	2	K(1)SAPSTGGVK	0.00097488	0.441	0.625	0.458	1.955	1.287	1.246
Biological Process	GO:0045930	7	negative regulation of mitotic cell cycle	2.17	0.147282	BMU04928_1586_g	105	K	1.455	0.000811933	Up	14_3_3 domain-containing protein	--	1	9.06779e-22	148.88	4	ICEDILEVLDK(1)HLIASAQTGESK	-0.95677	0.812	0.867	0.783	1.261	1.147	1.174
Biological Process	GO:0031349	7	positive regulation of defense response	2.17	0.147282	BMU04928_997_g	524	K	1.446	0.0238293	Up	Aconitate hydratase, mitochondrial	--	1	0.00536335	79.974	3	DK(1)DGNEFK	-0.4429	0.804	0.715	0.985	1.091	1.266	1.265
Biological Process	GO:0031349	7	positive regulation of defense response	2.17	0.147282	BMU04928_274_g	244	K	1.378	0.00259258	Up	Hsp72-like protein	--	1	4.52213e-19	178.1	3	LVNHFVQEFK(1)R	0.11334	0.849	0.881	0.839	1.188	1.084	1.267
Biological Process	GO:0031349	7	positive regulation of defense response	2.17	0.147282	BMU04928_274_g	511	K	1.604	0.00209319	Up	Hsp72-like protein	--	1	0.0155561	80.239	2	LSK(1)EEIER	0.12836	0.807	0.715	0.839	1.156	1.354	1.277
Biological Process	GO:0031349	7	positive regulation of defense response	2.17	0.147282	BMU04928_274_g	568	K	1.914	0.00111391	Up	Hsp72-like protein	--	0.823054	0.00100073	76.655	3	LDASDK(0.177)EK(0.823)LK	-0.066361	0.717	0.681	0.73	1.225	1.286	1.561
Biological Process	GO:0031349	7	positive regulation of defense response	2.17	0.147282	BMU04928_274_g	86	K	1.41	0.00536215	Up	Hsp72-like protein	--	1	1.19249e-29	170.49	3	FADPEVQADMK(1)HFPFK	0.24768	0.861	0.859	0.817	1.138	1.103	1.337
Biological Process	GO:0031349	7	positive regulation of defense response	2.17	0.147282	BMU04928_2016_g	42	K	1.448	0.000173398	Up	Pyruvate kinase	--	1	3.88599e-08	119.56	3	TSIICTIGPK(1)TNSPEK	-1.1285	0.872	0.811	0.841	1.26	1.206	1.188
Biological Process	GO:0031349	7	positive regulation of defense response	2.17	0.147282	BMU04928_2016_g	54	K	1.803	0.0081653	Up	Pyruvate kinase	--	1	0.00756631	85.272	2	K(1)AGCNVVR	-0.064514	0.808	0.597	0.84	1.503	1.307	1.238
Biological Process	GO:0006073	7	cellular glucan metabolic process	2.17	0.147282	BMU04928_600_g	27	K	1.786	0.0087692	Up	Unplaced genomic scaffold supercont1.4, whole genome shotgun sequence	--	1	6.85695e-05	97.551	3	GILK(1)NPSFSSASGK	-0.19956	0.648	0.677	0.875	1.494	1.14	1.296
Biological Process	GO:0006073	7	cellular glucan metabolic process	2.17	0.147282	BMU04928_4161_g	137	K	1.316	0.0266933	Up	GTP-binding protein rhoA	--	1	0.00204073	67.646	3	TSQK(1)PVTPEQGEEVR	-0.067728	0.887	0.89	0.818	0.992	1.143	1.281
Biological Process	GO:0006073	7	cellular glucan metabolic process	2.17	0.147282	BMU04928_4161_g	7	K	1.392	0.00162139	Up	GTP-binding protein rhoA	--	1	1.3734e-09	103.88	2	K(1)LVIVGDGACGK	0.29577	0.874	0.853	0.785	1.204	1.099	1.194
Biological Process	GO:0006073	7	cellular glucan metabolic process	2.17	0.147282	BMU04928_1586_g	105	K	1.455	0.000811933	Up	14_3_3 domain-containing protein	--	1	9.06779e-22	148.88	4	ICEDILEVLDK(1)HLIASAQTGESK	-0.95677	0.812	0.867	0.783	1.261	1.147	1.174
Biological Process	GO:0042255	7	ribosome assembly	1.91	0.159682	BMU04928_12038_g	135	K	1.499	0.0341511	Up	Ribosomal_L23eN domain-containing protein	--	1	0.00931924	52.344	3	INTLIRPDGTK(1)K	0.14329	0.696	0.621	0.97	1.132	1.139	1.158
Biological Process	GO:0031347	6	regulation of defense response	2.17	0.147282	BMU04928_997_g	524	K	1.446	0.0238293	Up	Aconitate hydratase, mitochondrial	--	1	0.00536335	79.974	3	DK(1)DGNEFK	-0.4429	0.804	0.715	0.985	1.091	1.266	1.265
Biological Process	GO:0042255	7	ribosome assembly	1.91	0.159682	BMU04928_12038_g	17	K	2.402	0.0165593	Up	Ribosomal_L23eN domain-containing protein	--	0.807534	2.8348e-05	103.35	3	K(0.808)PSAK(0.192)ANQAAK	0.45472	0.522	0.336	0.753	1.288	1.333	1.248
Biological Process	GO:0042255	7	ribosome assembly	1.91	0.159682	BMU04928_2421_g	85	K	1.34	0.0137058	Up	40S ribosomal protein S11	--	1	2.23582e-11	127.17	3	ILTGTVVSTK(1)MHR	-0.16971	0.849	0.765	0.936	1.229	1.095	1.092
Biological Process	GO:0006101	8	citrate metabolic process	1.91	0.159682	BMU07678_589_g	541	K	1.595	0.0214235	Up	Cytochrome b5 heme-binding domain-containing protein	--	1	0.00104988	84.17	2	K(1)DANDISNFK	0.12827	0.784	0.687	0.886	1.383	1.365	1.011
Biological Process	GO:0006101	8	citrate metabolic process	1.91	0.159682	BMU07678_589_g	563	K	1.485	0.0208097	Up	Cytochrome b5 heme-binding domain-containing protein	--	1	7.89192e-08	119.45	3	EYSLEEVAK(1)HNK	0.050254	0.802	0.745	0.904	1.067	1.432	1.14
Biological Process	GO:0006101	8	citrate metabolic process	1.91	0.159682	BMU07678_589_g	367	K	1.737	0.00360235	Up	Cytochrome b5 heme-binding domain-containing protein	--	1	0.000131992	103.34	2	EYNAIAK(1)GDK	0.21581	0.721	0.714	0.808	1.363	1.43	1.102
Biological Process	GO:0006101	8	citrate metabolic process	1.91	0.159682	BMU07678_589_g	346	K	1.848	0.0283828	Up	Cytochrome b5 heme-binding domain-containing protein	--	1	8.03842e-18	146.3	3	ELAK(1)EIGCGEAALEK	-0.18657	0.673	0.635	0.859	1.656	1.368	0.981
Biological Process	GO:0006101	8	citrate metabolic process	1.91	0.159682	BMU07678_589_g	357	K	1.789	0.0149299	Up	Cytochrome b5 heme-binding domain-containing protein	--	1	2.92433e-17	138.42	3	EIGCGEAALEK(1)QFK	0.15586	0.686	0.651	0.87	1.604	1.235	1.11
Biological Process	GO:0006101	8	citrate metabolic process	1.91	0.159682	BMU04928_3434_g	72	K	1.323	0.0492492	Up	ATP-citrate synthase subunit 1	--	1	0.00100365	77.562	3	ALSPSQNALFHNK(1)TR	-0.012524	0.774	1.042	0.807	1.258	1.087	1.126
Biological Process	GO:0006101	8	citrate metabolic process	1.91	0.159682	BMU04928_1271_g	207	K	1.507	0.0105489	Up	Lipoyl-binding domain-containing protein	--	0.999971	6.05113e-05	96.591	3	YKDEVLK(1)NTGVK	-0.2589	0.757	0.766	0.962	1.349	1.144	1.253
Biological Process	GO:0006101	8	citrate metabolic process	1.91	0.159682	BMU04928_1271_g	125	K	1.456	0.00488166	Up	Lipoyl-binding domain-containing protein	--	0.999951	4.43607e-05	102.87	4	KEEKPAPPK(1)EEK	0.03418	0.848	0.842	0.831	1.167	1.118	1.386
Biological Process	GO:0006101	8	citrate metabolic process	1.91	0.159682	BMU04928_1271_g	135	K	1.367	0.0411172	Up	Lipoyl-binding domain-containing protein	--	0.999996	0.00162017	72.652	3	KAPAPPK(1)EEK	0.22045	0.843	0.881	0.883	1.215	0.974	1.375
Biological Process	GO:0006101	8	citrate metabolic process	1.91	0.159682	BMU04928_1271_g	129	K	1.364	0.00647118	Up	Lipoyl-binding domain-containing protein	--	1	0.03438	72.234	2	K(1)APAPPK	-0.061448	0.895	0.82	0.89	1.182	1.079	1.292
Biological Process	GO:0010639	7	negative regulation of organelle organization	1.91	0.159682	BMU07678_1743_g	322	K	1.361	0.000796992	Up	Replication protein A subunit	--	1	6.23114e-24	159.22	3	DVGETSQITSK(1)TTSK	0.055328	0.845	0.867	0.835	1.168	1.211	1.087
Biological Process	GO:0010639	7	negative regulation of organelle organization	1.91	0.159682	BMU04928_4749_g	28	K	2.945	0.00420002	Up	Histone H3	--	1	0.00476361	70.056	2	K(1)SAPSTGGVK	0.00097488	0.441	0.625	0.458	1.955	1.287	1.246
Biological Process	GO:0010639	7	negative regulation of organelle organization	1.91	0.159682	BMU07712_11667_g	648	K	2.056	0.00299234	Up	Histone deacetylase RPD3	--	1	1.50302e-08	135.66	2	K(1)EVIGDDEVAK	-0.2102	0.651	0.64	0.622	1.516	1.367	1.05
Biological Process	GO:0010639	7	negative regulation of organelle organization	1.91	0.159682	BMU04928_1927_g	119	K	2.32	0.0147943	Up	Tropomyosin-2	--	1	0.00875579	54.276	3	QTDVK(1)AGHFER	0.25262	0.583	0.488	0.904	1.469	1.281	1.832
Biological Process	GO:0010639	7	negative regulation of organelle organization	1.91	0.159682	BMU04928_1927_g	126	K	1.486	0.0320046	Up	Tropomyosin-2	--	1	2.33119e-06	138.98	2	K(1)VQALEQAR	0.10814	0.684	0.883	0.948	1.136	1.165	1.436
Biological Process	GO:0010639	7	negative regulation of organelle organization	1.91	0.159682	BMU04928_1927_g	91	K	1.598	0.0153044	Up	Tropomyosin-2	--	1	5.24366e-29	166.09	3	K(1)LQVLEEEAEQADK	0.067392	0.713	0.855	0.856	1.201	1.127	1.545
Biological Process	GO:0010639	7	negative regulation of organelle organization	1.91	0.159682	BMU04928_1586_g	105	K	1.455	0.000811933	Up	14_3_3 domain-containing protein	--	1	9.06779e-22	148.88	4	ICEDILEVLDK(1)HLIASAQTGESK	-0.95677	0.812	0.867	0.783	1.261	1.147	1.174
Biological Process	GO:0042255	7	ribosome assembly	1.91	0.159682	BMU04928_5950_g	5	K	2.097	5.29886e-05	Up	60S ribosomal protein L5	--	1	0.0149204	101.99	2	PFTK(1)LVK	-0.044669	0.728	0.633	0.677	1.435	1.412	1.426
Biological Process	GO:0042255	7	ribosome assembly	1.91	0.159682	BMU04928_5950_g	112	K	1.779	0.00919402	Up	60S ribosomal protein L5	--	1	0.000103414	121.83	3	K(1)LDLDEQFK	0.16205	0.797	0.593	0.863	1.208	1.398	1.402
Biological Process	GO:0042255	7	ribosome assembly	1.91	0.159682	BMU04928_5950_g	182	K	1.441	0.000471533	Up	60S ribosomal protein L5	--	1	0.000394989	81.311	3	GASDGGLYIPHNEK(1)R	0.089488	0.843	0.806	0.882	1.247	1.241	1.16
Biological Process	GO:0042255	7	ribosome assembly	1.91	0.159682	BMU04928_5950_g	265	K	1.838	0.0142143	Up	60S ribosomal protein L5	--	0.99969	0.00857239	57.679	4	EDPFKKDDDEGDK(1)K	-0.13052	0.59	0.711	0.901	1.163	1.555	1.33
Biological Process	GO:0042255	7	ribosome assembly	1.91	0.159682	BMU04928_5677_g	20	K	1.86	0.00328696	Up	60S ribosomal protein L3	--	1	0.000358835	78.692	3	DLDRPGAK(1)MHK	-0.30109	0.589	0.682	0.761	1.428	1.197	1.155
Biological Process	GO:0042255	7	ribosome assembly	1.91	0.159682	BMU04928_2421_g	62	K	1.771	0.00299001	Up	40S ribosomal protein S11	--	1	3.08313e-05	103.7	2	TAIEGSYIDK(1)K	0.38	0.717	0.665	0.786	1.423	1.309	1.107
Biological Process	GO:0042255	7	ribosome assembly	1.91	0.159682	BMU04928_12048_g	142	K	4.71	0.000364246	Up	60S ribosomal protein L24	--	1	5.20692e-06	110.14	2	GQITSK(1)QGAK	0.010793	0.324	0.309	0.394	1.981	1.335	1.521
Biological Process	GO:0031347	6	regulation of defense response	2.17	0.147282	BMU04928_274_g	244	K	1.378	0.00259258	Up	Hsp72-like protein	--	1	4.52213e-19	178.1	3	LVNHFVQEFK(1)R	0.11334	0.849	0.881	0.839	1.188	1.084	1.267
Biological Process	GO:0031347	6	regulation of defense response	2.17	0.147282	BMU04928_274_g	511	K	1.604	0.00209319	Up	Hsp72-like protein	--	1	0.0155561	80.239	2	LSK(1)EEIER	0.12836	0.807	0.715	0.839	1.156	1.354	1.277
Biological Process	GO:0031347	6	regulation of defense response	2.17	0.147282	BMU04928_274_g	568	K	1.914	0.00111391	Up	Hsp72-like protein	--	0.823054	0.00100073	76.655	3	LDASDK(0.177)EK(0.823)LK	-0.066361	0.717	0.681	0.73	1.225	1.286	1.561
Biological Process	GO:0009605	3	response to external stimulus	1.63	0.129476	BMU04928_274_g	568	K	1.914	0.00111391	Up	Hsp72-like protein	--	0.823054	0.00100073	76.655	3	LDASDK(0.177)EK(0.823)LK	-0.066361	0.717	0.681	0.73	1.225	1.286	1.561
Biological Process	GO:0009605	3	response to external stimulus	1.63	0.129476	BMU04928_274_g	86	K	1.41	0.00536215	Up	Hsp72-like protein	--	1	1.19249e-29	170.49	3	FADPEVQADMK(1)HFPFK	0.24768	0.861	0.859	0.817	1.138	1.103	1.337
Biological Process	GO:0009605	3	response to external stimulus	1.63	0.129476	BMU04928_2693_g	260	K	1.446	0.0266416	Up	Ribosome biogenesis protein YTM1	--	1	0.00294884	60.49	3	K(1)LNNEVSVSQR	0.34742	0.772	0.814	0.883	1.421	1.022	1.127
Biological Process	GO:0009605	3	response to external stimulus	1.63	0.129476	BMU04928_2016_g	42	K	1.448	0.000173398	Up	Pyruvate kinase	--	1	3.88599e-08	119.56	3	TSIICTIGPK(1)TNSPEK	-1.1285	0.872	0.811	0.841	1.26	1.206	1.188
Biological Process	GO:0009605	3	response to external stimulus	1.63	0.129476	BMU04928_2016_g	54	K	1.803	0.0081653	Up	Pyruvate kinase	--	1	0.00756631	85.272	2	K(1)AGCNVVR	-0.064514	0.808	0.597	0.84	1.503	1.307	1.238
Biological Process	GO:0009605	3	response to external stimulus	1.63	0.129476	BMU07678_2534_g	311	K	1.685	0.0306049	Up	Vacuolar protease A	--	0.999999	0.00391755	68.513	3	K(1)GFNGQYTVECDKR	-0.06864	0.738	0.645	0.89	1.509	1.335	0.986
Biological Process	GO:0009605	3	response to external stimulus	1.63	0.129476	BMU07678_2534_g	169	K	1.348	0.0363537	Up	Vacuolar protease A	--	1	1.12357e-05	84.181	3	IK(1)DQLFGEATSEPGLAFAFGR	0.81214	0.703	0.917	0.944	1.226	1.114	1.117
Biological Process	GO:0009605	3	response to external stimulus	1.63	0.129476	BMU07678_2534_g	323	K	1.956	0.00369182	Up	Vacuolar protease A	--	1	2.2037e-14	137.6	2	GFNGQYTVECDK(1)R	0.32209	0.668	0.618	0.784	1.531	1.372	1.145
Biological Process	GO:0009605	3	response to external stimulus	1.63	0.129476	BMU04928_11583_g	158	K	1.954	0.000201985	Up	Protein hob3	--	0.999878	4.49007e-07	110.66	3	LVEKPDK(1)DVTK	0.06421	0.699	0.645	0.768	1.374	1.349	1.403
Biological Process	GO:0048583	4	regulation of response to stimulus	1.63	0.129476	BMU04928_997_g	524	K	1.446	0.0238293	Up	Aconitate hydratase, mitochondrial	--	1	0.00536335	79.974	3	DK(1)DGNEFK	-0.4429	0.804	0.715	0.985	1.091	1.266	1.265
Biological Process	GO:0048583	4	regulation of response to stimulus	1.63	0.129476	BMU05960_9072_g	323	K	1.617	0.0208293	Up	Non-specific serine/threonine protein kinase	--	1	0.0328301	40.801	3	RPLK(1)DQLPTGSTPR	-0.96746	0.822	0.629	0.862	1.079	1.449	1.211
Biological Process	GO:0048583	4	regulation of response to stimulus	1.63	0.129476	BMU07605_11043_g	976	K	1.772	0.00255062	Up	Leucine-tRNA ligase	--	1	0.00589884	81.296	2	GK(1)SAAFDPR	0.22244	0.842	0.635	0.691	1.256	1.252	1.334
Biological Process	GO:0048583	4	regulation of response to stimulus	1.63	0.129476	BMU04928_4161_g	137	K	1.316	0.0266933	Up	GTP-binding protein rhoA	--	1	0.00204073	67.646	3	TSQK(1)PVTPEQGEEVR	-0.067728	0.887	0.89	0.818	0.992	1.143	1.281
Biological Process	GO:0048583	4	regulation of response to stimulus	1.63	0.129476	BMU04928_4161_g	7	K	1.392	0.00162139	Up	GTP-binding protein rhoA	--	1	1.3734e-09	103.88	2	K(1)LVIVGDGACGK	0.29577	0.874	0.853	0.785	1.204	1.099	1.194
Biological Process	GO:0048583	4	regulation of response to stimulus	1.63	0.129476	BMU04928_274_g	244	K	1.378	0.00259258	Up	Hsp72-like protein	--	1	4.52213e-19	178.1	3	LVNHFVQEFK(1)R	0.11334	0.849	0.881	0.839	1.188	1.084	1.267
Biological Process	GO:0048583	4	regulation of response to stimulus	1.63	0.129476	BMU04928_274_g	511	K	1.604	0.00209319	Up	Hsp72-like protein	--	1	0.0155561	80.239	2	LSK(1)EEIER	0.12836	0.807	0.715	0.839	1.156	1.354	1.277
Biological Process	GO:0048583	4	regulation of response to stimulus	1.63	0.129476	BMU04928_274_g	568	K	1.914	0.00111391	Up	Hsp72-like protein	--	0.823054	0.00100073	76.655	3	LDASDK(0.177)EK(0.823)LK	-0.066361	0.717	0.681	0.73	1.225	1.286	1.561
Biological Process	GO:0048583	4	regulation of response to stimulus	1.63	0.129476	BMU04928_274_g	86	K	1.41	0.00536215	Up	Hsp72-like protein	--	1	1.19249e-29	170.49	3	FADPEVQADMK(1)HFPFK	0.24768	0.861	0.859	0.817	1.138	1.103	1.337
Biological Process	GO:0048583	4	regulation of response to stimulus	1.63	0.129476	BMU04928_2016_g	42	K	1.448	0.000173398	Up	Pyruvate kinase	--	1	3.88599e-08	119.56	3	TSIICTIGPK(1)TNSPEK	-1.1285	0.872	0.811	0.841	1.26	1.206	1.188
Biological Process	GO:0048583	4	regulation of response to stimulus	1.63	0.129476	BMU04928_2016_g	54	K	1.803	0.0081653	Up	Pyruvate kinase	--	1	0.00756631	85.272	2	K(1)AGCNVVR	-0.064514	0.808	0.597	0.84	1.503	1.307	1.238
Biological Process	GO:0048583	4	regulation of response to stimulus	1.63	0.129476	BMU04928_1586_g	105	K	1.455	0.000811933	Up	14_3_3 domain-containing protein	--	1	9.06779e-22	148.88	4	ICEDILEVLDK(1)HLIASAQTGESK	-0.95677	0.812	0.867	0.783	1.261	1.147	1.174
Biological Process	GO:0048583	4	regulation of response to stimulus	1.63	0.129476	BMU04928_11562_g	420	K	1.587	0.00389999	Up	PPM-type phosphatase domain-containing protein	--	1	6.66419e-05	95.428	3	SK(1)SPQAAAPDK	-0.092236	0.904	0.723	0.737	1.327	1.225	1.2
Biological Process	GO:0043648	7	dicarboxylic acid metabolic process	1.77	0.128556	BMU04928_997_g	524	K	1.446	0.0238293	Up	Aconitate hydratase, mitochondrial	--	1	0.00536335	79.974	3	DK(1)DGNEFK	-0.4429	0.804	0.715	0.985	1.091	1.266	1.265
Biological Process	GO:0009605	3	response to external stimulus	1.63	0.129476	BMU04928_274_g	511	K	1.604	0.00209319	Up	Hsp72-like protein	--	1	0.0155561	80.239	2	LSK(1)EEIER	0.12836	0.807	0.715	0.839	1.156	1.354	1.277
Biological Process	GO:0009605	3	response to external stimulus	1.63	0.129476	BMU04928_274_g	244	K	1.378	0.00259258	Up	Hsp72-like protein	--	1	4.52213e-19	178.1	3	LVNHFVQEFK(1)R	0.11334	0.849	0.881	0.839	1.188	1.084	1.267
Biological Process	GO:0009605	3	response to external stimulus	1.63	0.129476	BMU04928_6335_g	266	K	1.375	0.0130816	Up	RNA binding effector protein Scp160	--	1	0.0167068	61.593	2	K(1)LETQFNVR	0.23335	0.789	0.886	0.849	1.01	1.24	1.22
Biological Process	GO:0009605	3	response to external stimulus	1.63	0.129476	BMU05960_9072_g	323	K	1.617	0.0208293	Up	Non-specific serine/threonine protein kinase	--	1	0.0328301	40.801	3	RPLK(1)DQLPTGSTPR	-0.96746	0.822	0.629	0.862	1.079	1.449	1.211
Biological Process	GO:0031347	6	regulation of defense response	2.17	0.147282	BMU04928_274_g	86	K	1.41	0.00536215	Up	Hsp72-like protein	--	1	1.19249e-29	170.49	3	FADPEVQADMK(1)HFPFK	0.24768	0.861	0.859	0.817	1.138	1.103	1.337
Biological Process	GO:0031347	6	regulation of defense response	2.17	0.147282	BMU04928_2016_g	42	K	1.448	0.000173398	Up	Pyruvate kinase	--	1	3.88599e-08	119.56	3	TSIICTIGPK(1)TNSPEK	-1.1285	0.872	0.811	0.841	1.26	1.206	1.188
Biological Process	GO:0031347	6	regulation of defense response	2.17	0.147282	BMU04928_2016_g	54	K	1.803	0.0081653	Up	Pyruvate kinase	--	1	0.00756631	85.272	2	K(1)AGCNVVR	-0.064514	0.808	0.597	0.84	1.503	1.307	1.238
Biological Process	GO:0044042	6	glucan metabolic process	2.17	0.147282	BMU04928_600_g	27	K	1.786	0.0087692	Up	Unplaced genomic scaffold supercont1.4, whole genome shotgun sequence	--	1	6.85695e-05	97.551	3	GILK(1)NPSFSSASGK	-0.19956	0.648	0.677	0.875	1.494	1.14	1.296
Biological Process	GO:0044042	6	glucan metabolic process	2.17	0.147282	BMU04928_4161_g	137	K	1.316	0.0266933	Up	GTP-binding protein rhoA	--	1	0.00204073	67.646	3	TSQK(1)PVTPEQGEEVR	-0.067728	0.887	0.89	0.818	0.992	1.143	1.281
Biological Process	GO:0044042	6	glucan metabolic process	2.17	0.147282	BMU04928_4161_g	7	K	1.392	0.00162139	Up	GTP-binding protein rhoA	--	1	1.3734e-09	103.88	2	K(1)LVIVGDGACGK	0.29577	0.874	0.853	0.785	1.204	1.099	1.194
Biological Process	GO:0044042	6	glucan metabolic process	2.17	0.147282	BMU04928_1586_g	105	K	1.455	0.000811933	Up	14_3_3 domain-containing protein	--	1	9.06779e-22	148.88	4	ICEDILEVLDK(1)HLIASAQTGESK	-0.95677	0.812	0.867	0.783	1.261	1.147	1.174
Biological Process	GO:0045333	6	cellular respiration	1.7	0.14492	BMU04928_997_g	524	K	1.446	0.0238293	Up	Aconitate hydratase, mitochondrial	--	1	0.00536335	79.974	3	DK(1)DGNEFK	-0.4429	0.804	0.715	0.985	1.091	1.266	1.265
Biological Process	GO:0045333	6	cellular respiration	1.7	0.14492	BMU07605_5341_g	286	K	1.329	0.0423274	Up	Succinate--CoA ligase [ADP-forming] subunit alpha, mitochondrial	--	1	0.00253573	57.499	3	MGHAGAIVSGGK(1)GGAESK	0.35501	0.831	0.994	0.765	1.053	1.284	1.106
Biological Process	GO:0045333	6	cellular respiration	1.7	0.14492	BMU04928_7441_g	380	K	1.397	0.0140435	Up	Cytochrome b-c1 complex subunit 2, mitochondrial	--	1	0.000740086	125.96	2	ATALAK(1)FK	0.07291	0.788	0.809	0.946	1.063	1.2	1.29
Biological Process	GO:0045333	6	cellular respiration	1.7	0.14492	BMU07678_589_g	75	K	1.384	0.00364546	Up	Cytochrome b5 heme-binding domain-containing protein	--	1	1.90103e-07	124.42	3	QFYEDTLK(1)SAR	0.026114	0.789	0.854	0.901	1.149	1.258	1.113
Biological Process	GO:0043648	7	dicarboxylic acid metabolic process	1.77	0.128556	BMU04928_5004_g	276	K	1.855	0.0022712	Up	Glutamine synthetase	--	1	0.00456593	91.853	2	YIEEAMK(1)K	0.29541	0.73	0.827	0.856	1.289	1.659	1.527
Biological Process	GO:0045333	6	cellular respiration	1.7	0.14492	BMU07678_589_g	567	K	1.77	0.00595666	Up	Cytochrome b5 heme-binding domain-containing protein	--	1	2.14661e-06	139.96	2	K(1)DDLWIAVK	-0.11678	0.758	0.698	0.757	1.062	1.493	1.361
Biological Process	GO:0045333	6	cellular respiration	1.7	0.14492	BMU07678_589_g	563	K	1.485	0.0208097	Up	Cytochrome b5 heme-binding domain-containing protein	--	1	7.89192e-08	119.45	3	EYSLEEVAK(1)HNK	0.050254	0.802	0.745	0.904	1.067	1.432	1.14
Biological Process	GO:0045333	6	cellular respiration	1.7	0.14492	BMU07678_589_g	367	K	1.737	0.00360235	Up	Cytochrome b5 heme-binding domain-containing protein	--	1	0.000131992	103.34	2	EYNAIAK(1)GDK	0.21581	0.721	0.714	0.808	1.363	1.43	1.102
Biological Process	GO:0045333	6	cellular respiration	1.7	0.14492	BMU07678_589_g	346	K	1.848	0.0283828	Up	Cytochrome b5 heme-binding domain-containing protein	--	1	8.03842e-18	146.3	3	ELAK(1)EIGCGEAALEK	-0.18657	0.673	0.635	0.859	1.656	1.368	0.981
Biological Process	GO:0045333	6	cellular respiration	1.7	0.14492	BMU07678_589_g	357	K	1.789	0.0149299	Up	Cytochrome b5 heme-binding domain-containing protein	--	1	2.92433e-17	138.42	3	EIGCGEAALEK(1)QFK	0.15586	0.686	0.651	0.87	1.604	1.235	1.11
Biological Process	GO:0045333	6	cellular respiration	1.7	0.14492	BMU04928_1420_g	240	K	1.365	0.0303996	Up	Mitochondrial-processing peptidase subunit beta	--	1	2.5933e-05	104.22	4	LAEK(1)HFGHLR	-0.24176	0.934	0.899	0.745	1.031	1.211	1.277
Biological Process	GO:0045333	6	cellular respiration	1.7	0.14492	BMU04928_1420_g	264	K	1.31	0.0149262	Up	Mitochondrial-processing peptidase subunit beta	--	1	0.00326284	74.173	2	K(1)PNFVGSEVR	0.10314	0.857	0.824	0.964	1.221	1.193	1.052
Biological Process	GO:0045333	6	cellular respiration	1.7	0.14492	BMU04928_1271_g	207	K	1.507	0.0105489	Up	Lipoyl-binding domain-containing protein	--	0.999971	6.05113e-05	96.591	3	YKDEVLK(1)NTGVK	-0.2589	0.757	0.766	0.962	1.349	1.144	1.253
Biological Process	GO:0045333	6	cellular respiration	1.7	0.14492	BMU04928_1271_g	125	K	1.456	0.00488166	Up	Lipoyl-binding domain-containing protein	--	0.999951	4.43607e-05	102.87	4	KEEKPAPPK(1)EEK	0.03418	0.848	0.842	0.831	1.167	1.118	1.386
Biological Process	GO:0045333	6	cellular respiration	1.7	0.14492	BMU04928_1271_g	135	K	1.367	0.0411172	Up	Lipoyl-binding domain-containing protein	--	0.999996	0.00162017	72.652	3	KAPAPPK(1)EEK	0.22045	0.843	0.881	0.883	1.215	0.974	1.375
Biological Process	GO:0045333	6	cellular respiration	1.7	0.14492	BMU04928_1271_g	129	K	1.364	0.00647118	Up	Lipoyl-binding domain-containing protein	--	1	0.03438	72.234	2	K(1)APAPPK	-0.061448	0.895	0.82	0.89	1.182	1.079	1.292
Biological Process	GO:0009605	3	response to external stimulus	1.63	0.129476	BMU04928_997_g	524	K	1.446	0.0238293	Up	Aconitate hydratase, mitochondrial	--	1	0.00536335	79.974	3	DK(1)DGNEFK	-0.4429	0.804	0.715	0.985	1.091	1.266	1.265
Biological Process	GO:0045333	6	cellular respiration	1.7	0.14492	BMU07678_589_g	541	K	1.595	0.0214235	Up	Cytochrome b5 heme-binding domain-containing protein	--	1	0.00104988	84.17	2	K(1)DANDISNFK	0.12827	0.784	0.687	0.886	1.383	1.365	1.011
Biological Process	GO:0033554	4	cellular response to stress	1.35	0.124688	BMU04928_12002_g	41	K	1.483	0.00264672	Up	ATP-dependent RNA helicase sub2	--	0.999985	8.05031e-05	95.428	3	KGDLTVSGGK(1)TTDK	0.017336	0.742	0.82	0.867	1.155	1.154	1.294
Biological Process	GO:0033554	4	cellular response to stress	1.35	0.124688	BMU04928_12002_g	32	K	1.303	0.00341433	Up	ATP-dependent RNA helicase sub2	--	1	3.31641e-05	106.29	2	K(1)GDLTVSGGK	-0.066284	0.906	0.869	0.837	1.075	1.115	1.213
Biological Process	GO:0033554	4	cellular response to stress	1.35	0.124688	BMU04928_11562_g	420	K	1.587	0.00389999	Up	PPM-type phosphatase domain-containing protein	--	1	6.66419e-05	95.428	3	SK(1)SPQAAAPDK	-0.092236	0.904	0.723	0.737	1.327	1.225	1.2
Biological Process	GO:1903475	11	mitotic actomyosin contractile ring assembly	3.25	0.11371	BMU04928_11583_g	158	K	1.954	0.000201985	Up	Protein hob3	--	0.999878	4.49007e-07	110.66	3	LVEKPDK(1)DVTK	0.06421	0.699	0.645	0.768	1.374	1.349	1.403
Biological Process	GO:0031577	8	spindle checkpoint	3.25	0.11371	BMU04928_4749_g	28	K	2.945	0.00420002	Up	Histone H3	--	1	0.00476361	70.056	2	K(1)SAPSTGGVK	0.00097488	0.441	0.625	0.458	1.955	1.287	1.246
Biological Process	GO:0031577	8	spindle checkpoint	3.25	0.11371	BMU04928_1586_g	105	K	1.455	0.000811933	Up	14_3_3 domain-containing protein	--	1	9.06779e-22	148.88	4	ICEDILEVLDK(1)HLIASAQTGESK	-0.95677	0.812	0.867	0.783	1.261	1.147	1.174
Biological Process	GO:0032185	7	septin cytoskeleton organization	3.25	0.11371	BMU04928_4179_g	123	K	1.362	0.0157854	Up	Septin-type G domain-containing protein	--	1	2.50123e-08	131.13	3	YIK(1)DQHSAYLR	-0.15282	0.774	0.828	0.925	1.28	1.082	1.08
Biological Process	GO:0032185	7	septin cytoskeleton organization	3.25	0.11371	BMU04928_4161_g	137	K	1.316	0.0266933	Up	GTP-binding protein rhoA	--	1	0.00204073	67.646	3	TSQK(1)PVTPEQGEEVR	-0.067728	0.887	0.89	0.818	0.992	1.143	1.281
Biological Process	GO:0032185	7	septin cytoskeleton organization	3.25	0.11371	BMU04928_4161_g	7	K	1.392	0.00162139	Up	GTP-binding protein rhoA	--	1	1.3734e-09	103.88	2	K(1)LVIVGDGACGK	0.29577	0.874	0.853	0.785	1.204	1.099	1.194
Biological Process	GO:0000915	10	actomyosin contractile ring assembly	3.25	0.11371	BMU04928_1927_g	119	K	2.32	0.0147943	Up	Tropomyosin-2	--	1	0.00875579	54.276	3	QTDVK(1)AGHFER	0.25262	0.583	0.488	0.904	1.469	1.281	1.832
Biological Process	GO:0000915	10	actomyosin contractile ring assembly	3.25	0.11371	BMU04928_1927_g	126	K	1.486	0.0320046	Up	Tropomyosin-2	--	1	2.33119e-06	138.98	2	K(1)VQALEQAR	0.10814	0.684	0.883	0.948	1.136	1.165	1.436
Biological Process	GO:0000915	10	actomyosin contractile ring assembly	3.25	0.11371	BMU04928_1927_g	91	K	1.598	0.0153044	Up	Tropomyosin-2	--	1	5.24366e-29	166.09	3	K(1)LQVLEEEAEQADK	0.067392	0.713	0.855	0.856	1.201	1.127	1.545
Biological Process	GO:0000915	10	actomyosin contractile ring assembly	3.25	0.11371	BMU04928_11583_g	158	K	1.954	0.000201985	Up	Protein hob3	--	0.999878	4.49007e-07	110.66	3	LVEKPDK(1)DVTK	0.06421	0.699	0.645	0.768	1.374	1.349	1.403
Biological Process	GO:1902410	8	mitotic cytokinetic process	3.25	0.11371	BMU04928_1927_g	119	K	2.32	0.0147943	Up	Tropomyosin-2	--	1	0.00875579	54.276	3	QTDVK(1)AGHFER	0.25262	0.583	0.488	0.904	1.469	1.281	1.832
Biological Process	GO:1902410	8	mitotic cytokinetic process	3.25	0.11371	BMU04928_1927_g	126	K	1.486	0.0320046	Up	Tropomyosin-2	--	1	2.33119e-06	138.98	2	K(1)VQALEQAR	0.10814	0.684	0.883	0.948	1.136	1.165	1.436
Biological Process	GO:1902410	8	mitotic cytokinetic process	3.25	0.11371	BMU04928_1927_g	91	K	1.598	0.0153044	Up	Tropomyosin-2	--	1	5.24366e-29	166.09	3	K(1)LQVLEEEAEQADK	0.067392	0.713	0.855	0.856	1.201	1.127	1.545
Biological Process	GO:1902410	8	mitotic cytokinetic process	3.25	0.11371	BMU04928_11583_g	158	K	1.954	0.000201985	Up	Protein hob3	--	0.999878	4.49007e-07	110.66	3	LVEKPDK(1)DVTK	0.06421	0.699	0.645	0.768	1.374	1.349	1.403
Biological Process	GO:0008213	8	protein alkylation	3.25	0.11371	BMU04928_6588_g	9	K	4.325	0.000812063	Up	Histone H4	--	1	0.0273858	86.866	2	GGK(1)GLGK	-0.031602	0.319	0.477	0.305	1.765	1.643	1.354
Biological Process	GO:0008213	8	protein alkylation	3.25	0.11371	BMU07712_8627_g	154	K	1.492	0.00924897	Up	Arginine N-methyltransferase 2	--	1	0.00204619	78.098	3	QK(1)LSSEDAK	-0.93457	0.965	0.784	0.727	1.204	1.273	1.216
Biological Process	GO:0007124	6	pseudohyphal growth	3.25	0.11371	BMU04928_1927_g	119	K	2.32	0.0147943	Up	Tropomyosin-2	--	1	0.00875579	54.276	3	QTDVK(1)AGHFER	0.25262	0.583	0.488	0.904	1.469	1.281	1.832
Biological Process	GO:0007124	6	pseudohyphal growth	3.25	0.11371	BMU04928_1927_g	126	K	1.486	0.0320046	Up	Tropomyosin-2	--	1	2.33119e-06	138.98	2	K(1)VQALEQAR	0.10814	0.684	0.883	0.948	1.136	1.165	1.436
Biological Process	GO:0007124	6	pseudohyphal growth	3.25	0.11371	BMU04928_1927_g	91	K	1.598	0.0153044	Up	Tropomyosin-2	--	1	5.24366e-29	166.09	3	K(1)LQVLEEEAEQADK	0.067392	0.713	0.855	0.856	1.201	1.127	1.545
Biological Process	GO:0007124	6	pseudohyphal growth	3.25	0.11371	BMU04928_1586_g	105	K	1.455	0.000811933	Up	14_3_3 domain-containing protein	--	1	9.06779e-22	148.88	4	ICEDILEVLDK(1)HLIASAQTGESK	-0.95677	0.812	0.867	0.783	1.261	1.147	1.174
Biological Process	GO:0031032	8	actomyosin structure organization	3.25	0.11371	BMU04928_1927_g	119	K	2.32	0.0147943	Up	Tropomyosin-2	--	1	0.00875579	54.276	3	QTDVK(1)AGHFER	0.25262	0.583	0.488	0.904	1.469	1.281	1.832
Biological Process	GO:0031032	8	actomyosin structure organization	3.25	0.11371	BMU04928_1927_g	126	K	1.486	0.0320046	Up	Tropomyosin-2	--	1	2.33119e-06	138.98	2	K(1)VQALEQAR	0.10814	0.684	0.883	0.948	1.136	1.165	1.436
Biological Process	GO:0031032	8	actomyosin structure organization	3.25	0.11371	BMU04928_1927_g	91	K	1.598	0.0153044	Up	Tropomyosin-2	--	1	5.24366e-29	166.09	3	K(1)LQVLEEEAEQADK	0.067392	0.713	0.855	0.856	1.201	1.127	1.545
Biological Process	GO:1903475	11	mitotic actomyosin contractile ring assembly	3.25	0.11371	BMU04928_1927_g	91	K	1.598	0.0153044	Up	Tropomyosin-2	--	1	5.24366e-29	166.09	3	K(1)LQVLEEEAEQADK	0.067392	0.713	0.855	0.856	1.201	1.127	1.545
Biological Process	GO:0031032	8	actomyosin structure organization	3.25	0.11371	BMU04928_11583_g	158	K	1.954	0.000201985	Up	Protein hob3	--	0.999878	4.49007e-07	110.66	3	LVEKPDK(1)DVTK	0.06421	0.699	0.645	0.768	1.374	1.349	1.403
Biological Process	GO:1903475	11	mitotic actomyosin contractile ring assembly	3.25	0.11371	BMU04928_1927_g	126	K	1.486	0.0320046	Up	Tropomyosin-2	--	1	2.33119e-06	138.98	2	K(1)VQALEQAR	0.10814	0.684	0.883	0.948	1.136	1.165	1.436
Biological Process	GO:0007265	8	Ras protein signal transduction	3.25	0.11371	BMU04928_1586_g	105	K	1.455	0.000811933	Up	14_3_3 domain-containing protein	--	1	9.06779e-22	148.88	4	ICEDILEVLDK(1)HLIASAQTGESK	-0.95677	0.812	0.867	0.783	1.261	1.147	1.174
Biological Process	GO:0071840	3	cellular component organization or biogenesis	1.18	0.119565	BMU04928_1271_g	207	K	1.507	0.0105489	Up	Lipoyl-binding domain-containing protein	--	0.999971	6.05113e-05	96.591	3	YKDEVLK(1)NTGVK	-0.2589	0.757	0.766	0.962	1.349	1.144	1.253
Biological Process	GO:0071840	3	cellular component organization or biogenesis	1.18	0.119565	BMU04928_1271_g	125	K	1.456	0.00488166	Up	Lipoyl-binding domain-containing protein	--	0.999951	4.43607e-05	102.87	4	KEEKPAPPK(1)EEK	0.03418	0.848	0.842	0.831	1.167	1.118	1.386
Biological Process	GO:0071840	3	cellular component organization or biogenesis	1.18	0.119565	BMU04928_1271_g	135	K	1.367	0.0411172	Up	Lipoyl-binding domain-containing protein	--	0.999996	0.00162017	72.652	3	KAPAPPK(1)EEK	0.22045	0.843	0.881	0.883	1.215	0.974	1.375
Biological Process	GO:0071840	3	cellular component organization or biogenesis	1.18	0.119565	BMU04928_1271_g	129	K	1.364	0.00647118	Up	Lipoyl-binding domain-containing protein	--	1	0.03438	72.234	2	K(1)APAPPK	-0.061448	0.895	0.82	0.89	1.182	1.079	1.292
Biological Process	GO:0071840	3	cellular component organization or biogenesis	1.18	0.119565	BMU04928_12326_g	570	K	1.584	0.000174169	Up	Putative transgelin	--	1	0.00852115	72.643	3	TK(1)AGGWASK	0.49038	0.774	0.769	0.791	1.262	1.281	1.153
Biological Process	GO:0071840	3	cellular component organization or biogenesis	1.18	0.119565	BMU04928_12048_g	142	K	4.71	0.000364246	Up	60S ribosomal protein L24	--	1	5.20692e-06	110.14	2	GQITSK(1)QGAK	0.010793	0.324	0.309	0.394	1.981	1.335	1.521
Biological Process	GO:0071840	3	cellular component organization or biogenesis	1.18	0.119565	BMU04928_12038_g	17	K	2.402	0.0165593	Up	Ribosomal_L23eN domain-containing protein	--	0.807534	2.8348e-05	103.35	3	K(0.808)PSAK(0.192)ANQAAK	0.45472	0.522	0.336	0.753	1.288	1.333	1.248
Biological Process	GO:0071840	3	cellular component organization or biogenesis	1.18	0.119565	BMU04928_12038_g	135	K	1.499	0.0341511	Up	Ribosomal_L23eN domain-containing protein	--	1	0.00931924	52.344	3	INTLIRPDGTK(1)K	0.14329	0.696	0.621	0.97	1.132	1.139	1.158
Biological Process	GO:0071840	3	cellular component organization or biogenesis	1.18	0.119565	BMU04928_12038_g	107	K	2.106	0.0139668	Up	Ribosomal_L23eN domain-containing protein	--	1	0.0320938	83.843	2	ANK(1)PQIK	0.12931	0.463	0.532	0.797	1.062	1.406	1.306
Biological Process	GO:0071840	3	cellular component organization or biogenesis	1.18	0.119565	BMU04928_12002_g	41	K	1.483	0.00264672	Up	ATP-dependent RNA helicase sub2	--	0.999985	8.05031e-05	95.428	3	KGDLTVSGGK(1)TTDK	0.017336	0.742	0.82	0.867	1.155	1.154	1.294
Biological Process	GO:0071840	3	cellular component organization or biogenesis	1.18	0.119565	BMU04928_12002_g	32	K	1.303	0.00341433	Up	ATP-dependent RNA helicase sub2	--	1	3.31641e-05	106.29	2	K(1)GDLTVSGGK	-0.066284	0.906	0.869	0.837	1.075	1.115	1.213
Biological Process	GO:0071840	3	cellular component organization or biogenesis	1.18	0.119565	BMU04928_11583_g	158	K	1.954	0.000201985	Up	Protein hob3	--	0.999878	4.49007e-07	110.66	3	LVEKPDK(1)DVTK	0.06421	0.699	0.645	0.768	1.374	1.349	1.403
Biological Process	GO:0071840	3	cellular component organization or biogenesis	1.18	0.119565	BMU04928_10719_g	39	K	1.598	0.0294726	Up	Large subunit ribosomal protein L35e	--	1	0.00566466	59.57	3	VQK(1)IAGGASSK	0.42997	0.801	0.763	0.816	1.624	1.122	1.057
Biological Process	GO:1903046	5	meiotic cell cycle process	1.86	0.114759	BMU07678_1743_g	322	K	1.361	0.000796992	Up	Replication protein A subunit	--	1	6.23114e-24	159.22	3	DVGETSQITSK(1)TTSK	0.055328	0.845	0.867	0.835	1.168	1.211	1.087
Biological Process	GO:1903046	5	meiotic cell cycle process	1.86	0.114759	BMU04928_6588_g	9	K	4.325	0.000812063	Up	Histone H4	--	1	0.0273858	86.866	2	GGK(1)GLGK	-0.031602	0.319	0.477	0.305	1.765	1.643	1.354
Biological Process	GO:1903046	5	meiotic cell cycle process	1.86	0.114759	BMU04928_6335_g	266	K	1.375	0.0130816	Up	RNA binding effector protein Scp160	--	1	0.0167068	61.593	2	K(1)LETQFNVR	0.23335	0.789	0.886	0.849	1.01	1.24	1.22
Biological Process	GO:1903046	5	meiotic cell cycle process	1.86	0.114759	BMU04928_4749_g	28	K	2.945	0.00420002	Up	Histone H3	--	1	0.00476361	70.056	2	K(1)SAPSTGGVK	0.00097488	0.441	0.625	0.458	1.955	1.287	1.246
Biological Process	GO:1903046	5	meiotic cell cycle process	1.86	0.114759	BMU04928_4179_g	123	K	1.362	0.0157854	Up	Septin-type G domain-containing protein	--	1	2.50123e-08	131.13	3	YIK(1)DQHSAYLR	-0.15282	0.774	0.828	0.925	1.28	1.082	1.08
Biological Process	GO:1903046	5	meiotic cell cycle process	1.86	0.114759	BMU04928_1586_g	105	K	1.455	0.000811933	Up	14_3_3 domain-containing protein	--	1	9.06779e-22	148.88	4	ICEDILEVLDK(1)HLIASAQTGESK	-0.95677	0.812	0.867	0.783	1.261	1.147	1.174
Biological Process	GO:0045927	5	positive regulation of growth	3.25	0.11371	BMU05960_9072_g	323	K	1.617	0.0208293	Up	Non-specific serine/threonine protein kinase	--	1	0.0328301	40.801	3	RPLK(1)DQLPTGSTPR	-0.96746	0.822	0.629	0.862	1.079	1.449	1.211
Biological Process	GO:0045927	5	positive regulation of growth	3.25	0.11371	BMU04928_1586_g	105	K	1.455	0.000811933	Up	14_3_3 domain-containing protein	--	1	9.06779e-22	148.88	4	ICEDILEVLDK(1)HLIASAQTGESK	-0.95677	0.812	0.867	0.783	1.261	1.147	1.174
Biological Process	GO:0007265	8	Ras protein signal transduction	3.25	0.11371	BMU04928_4161_g	137	K	1.316	0.0266933	Up	GTP-binding protein rhoA	--	1	0.00204073	67.646	3	TSQK(1)PVTPEQGEEVR	-0.067728	0.887	0.89	0.818	0.992	1.143	1.281
Biological Process	GO:0007265	8	Ras protein signal transduction	3.25	0.11371	BMU04928_4161_g	7	K	1.392	0.00162139	Up	GTP-binding protein rhoA	--	1	1.3734e-09	103.88	2	K(1)LVIVGDGACGK	0.29577	0.874	0.853	0.785	1.204	1.099	1.194
Biological Process	GO:1903475	11	mitotic actomyosin contractile ring assembly	3.25	0.11371	BMU04928_1927_g	119	K	2.32	0.0147943	Up	Tropomyosin-2	--	1	0.00875579	54.276	3	QTDVK(1)AGHFER	0.25262	0.583	0.488	0.904	1.469	1.281	1.832
Biological Process	GO:0090033	6	positive regulation of filamentous growth	3.25	0.11371	BMU05960_9072_g	323	K	1.617	0.0208293	Up	Non-specific serine/threonine protein kinase	--	1	0.0328301	40.801	3	RPLK(1)DQLPTGSTPR	-0.96746	0.822	0.629	0.862	1.079	1.449	1.211
Biological Process	GO:0090033	6	positive regulation of filamentous growth	3.25	0.11371	BMU04928_1586_g	105	K	1.455	0.000811933	Up	14_3_3 domain-containing protein	--	1	9.06779e-22	148.88	4	ICEDILEVLDK(1)HLIASAQTGESK	-0.95677	0.812	0.867	0.783	1.261	1.147	1.174
Biological Process	GO:0043901	5	negative regulation of multi-organism process	3.25	0.11371	BMU05960_9072_g	323	K	1.617	0.0208293	Up	Non-specific serine/threonine protein kinase	--	1	0.0328301	40.801	3	RPLK(1)DQLPTGSTPR	-0.96746	0.822	0.629	0.862	1.079	1.449	1.211
Biological Process	GO:0019740	2	nitrogen utilization	3.25	0.11371	BMU04928_5004_g	276	K	1.855	0.0022712	Up	Glutamine synthetase	--	1	0.00456593	91.853	2	YIEEAMK(1)K	0.29541	0.73	0.827	0.856	1.289	1.659	1.527
Biological Process	GO:0019740	2	nitrogen utilization	3.25	0.11371	BMU04928_5004_g	50	K	1.758	0.00111963	Up	Glutamine synthetase	--	1	0.00900813	114.6	3	TLSK(1)APK	0.2907	0.834	0.787	0.845	1.37	1.632	1.333
Biological Process	GO:0019740	2	nitrogen utilization	3.25	0.11371	BMU04928_5004_g	308	K	2.545	0.0379433	Up	Glutamine synthetase	--	1	0.00383256	50.425	3	MTGAHETSSIEK(1)FTWGVADR	0.25027	0.381	1.121	0.564	2.165	1.519	1.573
Biological Process	GO:0019740	2	nitrogen utilization	3.25	0.11371	BMU04928_5004_g	127	K	2.527	0.000118119	Up	Glutamine synthetase	--	1	0.004973	65.347	3	LMEANAK(1)HK	-0.32062	0.697	0.674	0.701	1.542	1.875	1.819
Biological Process	GO:0019740	2	nitrogen utilization	3.25	0.11371	BMU04928_5004_g	287	K	2.161	0.0074581	Up	Glutamine synthetase	--	1	0.000801688	79.022	4	HIEHIK(1)VYGEGNELR	0.10219	0.715	0.736	0.798	1.207	1.991	1.662
Biological Process	GO:0019740	2	nitrogen utilization	3.25	0.11371	BMU04928_5004_g	331	K	1.785	0.00224537	Up	Glutamine synthetase	--	1	0.00660591	79.148	2	EGK(1)GYFEDR	0.11347	0.819	0.805	0.823	1.28	1.397	1.69
Biological Process	GO:0019740	2	nitrogen utilization	3.25	0.11371	BMU04928_10554_g	124	K	4.911	0.00127941	Up	Glutamate dehydrogenase	--	1	0.0156088	80.165	2	GK(1)SENEIR	0.27994	0.713	0.537	0.388	2.64	2.262	3.143
Biological Process	GO:0019740	2	nitrogen utilization	3.25	0.11371	BMU04928_10554_g	38	K	3.738	9.50947e-05	Up	Glutamate dehydrogenase	--	1	0.00144618	85.731	2	ALK(1)VASIPER	-0.31494	0.73	0.563	0.615	2.446	2.213	2.473
Biological Process	GO:0030162	7	regulation of proteolysis	3.25	0.11371	BMU04928_7202_g	423	K	1.515	0.0143755	Up	Ubiquitin carboxyl-terminal hydrolase	--	1	4.05929e-09	138.08	2	LAEAAPIAK(1)LR	0.44637	0.951	0.758	0.688	1.155	1.297	1.18
Biological Process	GO:0030162	7	regulation of proteolysis	3.25	0.11371	BMU04928_1734_g	25	K	1.449	0.0051825	Up	Rhinocladiella mackenziei CBS 650.93 unplaced genomic scaffold supercont1.3, whole genome shotgun sequence	--	1	0.0158478	67.993	2	AK(1)ADGGEIK	0.39925	0.724	0.867	0.87	1.227	1.12	1.22
Biological Process	GO:0000077	9	DNA damage checkpoint	3.25	0.11371	BMU04928_1586_g	105	K	1.455	0.000811933	Up	14_3_3 domain-containing protein	--	1	9.06779e-22	148.88	4	ICEDILEVLDK(1)HLIASAQTGESK	-0.95677	0.812	0.867	0.783	1.261	1.147	1.174
Biological Process	GO:0000077	9	DNA damage checkpoint	3.25	0.11371	BMU04928_11562_g	420	K	1.587	0.00389999	Up	PPM-type phosphatase domain-containing protein	--	1	6.66419e-05	95.428	3	SK(1)SPQAAAPDK	-0.092236	0.904	0.723	0.737	1.327	1.225	1.2
Biological Process	GO:0052031	8	modulation by symbiont of host defense response	2.44	0.110019	BMU04928_997_g	524	K	1.446	0.0238293	Up	Aconitate hydratase, mitochondrial	--	1	0.00536335	79.974	3	DK(1)DGNEFK	-0.4429	0.804	0.715	0.985	1.091	1.266	1.265
Biological Process	GO:0052031	8	modulation by symbiont of host defense response	2.44	0.110019	BMU04928_274_g	244	K	1.378	0.00259258	Up	Hsp72-like protein	--	1	4.52213e-19	178.1	3	LVNHFVQEFK(1)R	0.11334	0.849	0.881	0.839	1.188	1.084	1.267
Biological Process	GO:0052031	8	modulation by symbiont of host defense response	2.44	0.110019	BMU04928_274_g	511	K	1.604	0.00209319	Up	Hsp72-like protein	--	1	0.0155561	80.239	2	LSK(1)EEIER	0.12836	0.807	0.715	0.839	1.156	1.354	1.277
Biological Process	GO:0052031	8	modulation by symbiont of host defense response	2.44	0.110019	BMU04928_274_g	568	K	1.914	0.00111391	Up	Hsp72-like protein	--	0.823054	0.00100073	76.655	3	LDASDK(0.177)EK(0.823)LK	-0.066361	0.717	0.681	0.73	1.225	1.286	1.561
Biological Process	GO:0052031	8	modulation by symbiont of host defense response	2.44	0.110019	BMU04928_274_g	86	K	1.41	0.00536215	Up	Hsp72-like protein	--	1	1.19249e-29	170.49	3	FADPEVQADMK(1)HFPFK	0.24768	0.861	0.859	0.817	1.138	1.103	1.337
Biological Process	GO:0052031	8	modulation by symbiont of host defense response	2.44	0.110019	BMU04928_2016_g	42	K	1.448	0.000173398	Up	Pyruvate kinase	--	1	3.88599e-08	119.56	3	TSIICTIGPK(1)TNSPEK	-1.1285	0.872	0.811	0.841	1.26	1.206	1.188
Biological Process	GO:0052031	8	modulation by symbiont of host defense response	2.44	0.110019	BMU04928_2016_g	54	K	1.803	0.0081653	Up	Pyruvate kinase	--	1	0.00756631	85.272	2	K(1)AGCNVVR	-0.064514	0.808	0.597	0.84	1.503	1.307	1.238
Biological Process	GO:0051604	6	protein maturation	2.44	0.110019	BMU04928_7505_g	395	K	1.494	0.020292	Up	Hsp60-like protein	--	1	0.00035093	88.075	3	GVMADPSTSEYEK(1)EK	0.29593	0.803	0.848	0.882	1.268	1.477	1.04
Biological Process	GO:0051604	6	protein maturation	2.44	0.110019	BMU04928_7505_g	57	K	1.365	0.023836	Up	Hsp60-like protein	--	1	3.67739e-08	109.07	3	GVETLSK(1)AVATTLGPK	1.525	0.904	0.857	0.887	1.342	1.015	1.257
Biological Process	GO:0051604	6	protein maturation	2.44	0.110019	BMU04928_7505_g	97	K	1.763	0.000446474	Up	Hsp60-like protein	--	1	3.10311e-17	137.62	3	AVTLQDK(1)FENLGAR	0.82352	0.824	0.762	0.75	1.448	1.254	1.416
Biological Process	GO:0051604	6	protein maturation	2.44	0.110019	BMU04928_7441_g	380	K	1.397	0.0140435	Up	Cytochrome b-c1 complex subunit 2, mitochondrial	--	1	0.000740086	125.96	2	ATALAK(1)FK	0.07291	0.788	0.809	0.946	1.063	1.2	1.29
Biological Process	GO:0009967	7	positive regulation of signal transduction	3.25	0.11371	BMU04928_1586_g	105	K	1.455	0.000811933	Up	14_3_3 domain-containing protein	--	1	9.06779e-22	148.88	4	ICEDILEVLDK(1)HLIASAQTGESK	-0.95677	0.812	0.867	0.783	1.261	1.147	1.174
Biological Process	GO:0009967	7	positive regulation of signal transduction	3.25	0.11371	BMU04928_4161_g	7	K	1.392	0.00162139	Up	GTP-binding protein rhoA	--	1	1.3734e-09	103.88	2	K(1)LVIVGDGACGK	0.29577	0.874	0.853	0.785	1.204	1.099	1.194
Biological Process	GO:0009967	7	positive regulation of signal transduction	3.25	0.11371	BMU04928_4161_g	137	K	1.316	0.0266933	Up	GTP-binding protein rhoA	--	1	0.00204073	67.646	3	TSQK(1)PVTPEQGEEVR	-0.067728	0.887	0.89	0.818	0.992	1.143	1.281
Biological Process	GO:1905819	8	negative regulation of chromosome separation	3.25	0.11371	BMU04928_1586_g	105	K	1.455	0.000811933	Up	14_3_3 domain-containing protein	--	1	9.06779e-22	148.88	4	ICEDILEVLDK(1)HLIASAQTGESK	-0.95677	0.812	0.867	0.783	1.261	1.147	1.174
Biological Process	GO:0043901	5	negative regulation of multi-organism process	3.25	0.11371	BMU04928_1586_g	105	K	1.455	0.000811933	Up	14_3_3 domain-containing protein	--	1	9.06779e-22	148.88	4	ICEDILEVLDK(1)HLIASAQTGESK	-0.95677	0.812	0.867	0.783	1.261	1.147	1.174
Biological Process	GO:0072523	6	purine-containing compound catabolic process	3.25	0.11371	BMU07712_11495_g	142	K	1.373	0.0137192	Up	Deoxyuridine 5'-triphosphate nucleotidohydrolase	--	1	8.57111e-08	106.42	3	SGLAAK(1)HFIDTGAGVIDADYR	-0.8348	0.835	0.764	0.923	1.144	1.055	1.264
Biological Process	GO:0072523	6	purine-containing compound catabolic process	3.25	0.11371	BMU04928_3784_g	11	K	4.492	1.09645e-08	Up	Uricase	--	1	0.00729355	117.16	2	YGK(1)DNIR	0.11453	0.412	0.403	0.404	1.843	1.801	1.832
Biological Process	GO:0044837	9	actomyosin contractile ring organization	3.25	0.11371	BMU04928_1927_g	119	K	2.32	0.0147943	Up	Tropomyosin-2	--	1	0.00875579	54.276	3	QTDVK(1)AGHFER	0.25262	0.583	0.488	0.904	1.469	1.281	1.832
Biological Process	GO:0044837	9	actomyosin contractile ring organization	3.25	0.11371	BMU04928_1927_g	126	K	1.486	0.0320046	Up	Tropomyosin-2	--	1	2.33119e-06	138.98	2	K(1)VQALEQAR	0.10814	0.684	0.883	0.948	1.136	1.165	1.436
Biological Process	GO:0044837	9	actomyosin contractile ring organization	3.25	0.11371	BMU04928_1927_g	91	K	1.598	0.0153044	Up	Tropomyosin-2	--	1	5.24366e-29	166.09	3	K(1)LQVLEEEAEQADK	0.067392	0.713	0.855	0.856	1.201	1.127	1.545
Biological Process	GO:0044837	9	actomyosin contractile ring organization	3.25	0.11371	BMU04928_11583_g	158	K	1.954	0.000201985	Up	Protein hob3	--	0.999878	4.49007e-07	110.66	3	LVEKPDK(1)DVTK	0.06421	0.699	0.645	0.768	1.374	1.349	1.403
Biological Process	GO:0071174	9	mitotic spindle checkpoint	3.25	0.11371	BMU04928_4749_g	28	K	2.945	0.00420002	Up	Histone H3	--	1	0.00476361	70.056	2	K(1)SAPSTGGVK	0.00097488	0.441	0.625	0.458	1.955	1.287	1.246
Biological Process	GO:0071174	9	mitotic spindle checkpoint	3.25	0.11371	BMU04928_1586_g	105	K	1.455	0.000811933	Up	14_3_3 domain-containing protein	--	1	9.06779e-22	148.88	4	ICEDILEVLDK(1)HLIASAQTGESK	-0.95677	0.812	0.867	0.783	1.261	1.147	1.174
Biological Process	GO:0006479	9	protein methylation	3.25	0.11371	BMU04928_6588_g	9	K	4.325	0.000812063	Up	Histone H4	--	1	0.0273858	86.866	2	GGK(1)GLGK	-0.031602	0.319	0.477	0.305	1.765	1.643	1.354
Biological Process	GO:0006479	9	protein methylation	3.25	0.11371	BMU07712_8627_g	154	K	1.492	0.00924897	Up	Arginine N-methyltransferase 2	--	1	0.00204619	78.098	3	QK(1)LSSEDAK	-0.93457	0.965	0.784	0.727	1.204	1.273	1.216
Biological Process	GO:0071840	3	cellular component organization or biogenesis	1.18	0.119565	BMU07678_2534_g	323	K	1.956	0.00369182	Up	Vacuolar protease A	--	1	2.2037e-14	137.6	2	GFNGQYTVECDK(1)R	0.32209	0.668	0.618	0.784	1.531	1.372	1.145
Biological Process	GO:0061587	14	transfer RNA gene-mediated silencing	3.25	0.11371	BMU04928_6588_g	9	K	4.325	0.000812063	Up	Histone H4	--	1	0.0273858	86.866	2	GGK(1)GLGK	-0.031602	0.319	0.477	0.305	1.765	1.643	1.354
Biological Process	GO:0006356	11	regulation of transcription by RNA polymerase I	3.25	0.11371	BMU05960_9072_g	323	K	1.617	0.0208293	Up	Non-specific serine/threonine protein kinase	--	1	0.0328301	40.801	3	RPLK(1)DQLPTGSTPR	-0.96746	0.822	0.629	0.862	1.079	1.449	1.211
Biological Process	GO:0006356	11	regulation of transcription by RNA polymerase I	3.25	0.11371	BMU07712_11667_g	648	K	2.056	0.00299234	Up	Histone deacetylase RPD3	--	1	1.50302e-08	135.66	2	K(1)EVIGDDEVAK	-0.2102	0.651	0.64	0.622	1.516	1.367	1.05
Biological Process	GO:0031106	8	septin ring organization	3.25	0.11371	BMU04928_4179_g	123	K	1.362	0.0157854	Up	Septin-type G domain-containing protein	--	1	2.50123e-08	131.13	3	YIK(1)DQHSAYLR	-0.15282	0.774	0.828	0.925	1.28	1.082	1.08
Biological Process	GO:0031106	8	septin ring organization	3.25	0.11371	BMU04928_4161_g	137	K	1.316	0.0266933	Up	GTP-binding protein rhoA	--	1	0.00204073	67.646	3	TSQK(1)PVTPEQGEEVR	-0.067728	0.887	0.89	0.818	0.992	1.143	1.281
Biological Process	GO:0031106	8	septin ring organization	3.25	0.11371	BMU04928_4161_g	7	K	1.392	0.00162139	Up	GTP-binding protein rhoA	--	1	1.3734e-09	103.88	2	K(1)LVIVGDGACGK	0.29577	0.874	0.853	0.785	1.204	1.099	1.194
Biological Process	GO:1900034	7	regulation of cellular response to heat	3.25	0.11371	BMU04928_274_g	244	K	1.378	0.00259258	Up	Hsp72-like protein	--	1	4.52213e-19	178.1	3	LVNHFVQEFK(1)R	0.11334	0.849	0.881	0.839	1.188	1.084	1.267
Biological Process	GO:1900034	7	regulation of cellular response to heat	3.25	0.11371	BMU04928_274_g	511	K	1.604	0.00209319	Up	Hsp72-like protein	--	1	0.0155561	80.239	2	LSK(1)EEIER	0.12836	0.807	0.715	0.839	1.156	1.354	1.277
Biological Process	GO:1900034	7	regulation of cellular response to heat	3.25	0.11371	BMU04928_274_g	568	K	1.914	0.00111391	Up	Hsp72-like protein	--	0.823054	0.00100073	76.655	3	LDASDK(0.177)EK(0.823)LK	-0.066361	0.717	0.681	0.73	1.225	1.286	1.561
Biological Process	GO:1900034	7	regulation of cellular response to heat	3.25	0.11371	BMU04928_274_g	86	K	1.41	0.00536215	Up	Hsp72-like protein	--	1	1.19249e-29	170.49	3	FADPEVQADMK(1)HFPFK	0.24768	0.861	0.859	0.817	1.138	1.103	1.337
Biological Process	GO:1900034	7	regulation of cellular response to heat	3.25	0.11371	BMU04928_11562_g	420	K	1.587	0.00389999	Up	PPM-type phosphatase domain-containing protein	--	1	6.66419e-05	95.428	3	SK(1)SPQAAAPDK	-0.092236	0.904	0.723	0.737	1.327	1.225	1.2
Biological Process	GO:1905819	8	negative regulation of chromosome separation	3.25	0.11371	BMU04928_4749_g	28	K	2.945	0.00420002	Up	Histone H3	--	1	0.00476361	70.056	2	K(1)SAPSTGGVK	0.00097488	0.441	0.625	0.458	1.955	1.287	1.246
Biological Process	GO:0061587	14	transfer RNA gene-mediated silencing	3.25	0.11371	BMU07712_11667_g	648	K	2.056	0.00299234	Up	Histone deacetylase RPD3	--	1	1.50302e-08	135.66	2	K(1)EVIGDDEVAK	-0.2102	0.651	0.64	0.622	1.516	1.367	1.05
Biological Process	GO:0071840	3	cellular component organization or biogenesis	1.18	0.119565	BMU07678_2534_g	169	K	1.348	0.0363537	Up	Vacuolar protease A	--	1	1.12357e-05	84.181	3	IK(1)DQLFGEATSEPGLAFAFGR	0.81214	0.703	0.917	0.944	1.226	1.114	1.117
Biological Process	GO:0071840	3	cellular component organization or biogenesis	1.18	0.119565	BMU07678_2534_g	311	K	1.685	0.0306049	Up	Vacuolar protease A	--	0.999999	0.00391755	68.513	3	K(1)GFNGQYTVECDKR	-0.06864	0.738	0.645	0.89	1.509	1.335	0.986
Biological Process	GO:0071840	3	cellular component organization or biogenesis	1.18	0.119565	BMU04928_1420_g	264	K	1.31	0.0149262	Up	Mitochondrial-processing peptidase subunit beta	--	1	0.00326284	74.173	2	K(1)PNFVGSEVR	0.10314	0.857	0.824	0.964	1.221	1.193	1.052
Biological Process	GO:0051493	7	regulation of cytoskeleton organization	2	0.123909	BMU04928_5697_g	288	K	1.908	5.4406e-05	Up	Unplaced genomic scaffold supercont1.8, whole genome shotgun sequence	--	1	1.09256e-12	158.41	2	GVSK(1)YASFGSK	0.1771	0.713	0.713	0.7	1.259	1.398	1.399
Biological Process	GO:0051493	7	regulation of cytoskeleton organization	2	0.123909	BMU04928_4161_g	137	K	1.316	0.0266933	Up	GTP-binding protein rhoA	--	1	0.00204073	67.646	3	TSQK(1)PVTPEQGEEVR	-0.067728	0.887	0.89	0.818	0.992	1.143	1.281
Biological Process	GO:0051493	7	regulation of cytoskeleton organization	2	0.123909	BMU04928_4161_g	7	K	1.392	0.00162139	Up	GTP-binding protein rhoA	--	1	1.3734e-09	103.88	2	K(1)LVIVGDGACGK	0.29577	0.874	0.853	0.785	1.204	1.099	1.194
Biological Process	GO:0051493	7	regulation of cytoskeleton organization	2	0.123909	BMU04928_1927_g	119	K	2.32	0.0147943	Up	Tropomyosin-2	--	1	0.00875579	54.276	3	QTDVK(1)AGHFER	0.25262	0.583	0.488	0.904	1.469	1.281	1.832
Biological Process	GO:0051493	7	regulation of cytoskeleton organization	2	0.123909	BMU04928_1927_g	126	K	1.486	0.0320046	Up	Tropomyosin-2	--	1	2.33119e-06	138.98	2	K(1)VQALEQAR	0.10814	0.684	0.883	0.948	1.136	1.165	1.436
Biological Process	GO:0051493	7	regulation of cytoskeleton organization	2	0.123909	BMU04928_1927_g	91	K	1.598	0.0153044	Up	Tropomyosin-2	--	1	5.24366e-29	166.09	3	K(1)LQVLEEEAEQADK	0.067392	0.713	0.855	0.856	1.201	1.127	1.545
Biological Process	GO:0051493	7	regulation of cytoskeleton organization	2	0.123909	BMU04928_1586_g	105	K	1.455	0.000811933	Up	14_3_3 domain-containing protein	--	1	9.06779e-22	148.88	4	ICEDILEVLDK(1)HLIASAQTGESK	-0.95677	0.812	0.867	0.783	1.261	1.147	1.174
Biological Process	GO:0071840	3	cellular component organization or biogenesis	1.18	0.119565	BMU07712_3658_g	771	K	2.701	0.00193517	Up	Helicase ATP-binding domain-containing protein	--	1	0.000168977	91.62	3	TNMDK(1)YHPGYFGK	-0.86521	0.533	0.575	0.606	1.963	1.299	1.368
Biological Process	GO:0071840	3	cellular component organization or biogenesis	1.18	0.119565	BMU07712_3658_g	850	K	2.963	0.00190151	Up	Helicase ATP-binding domain-containing protein	--	1	0.00176445	70.977	2	IPEIPLVVK(1)AR	0.2333	0.678	0.471	0.454	1.843	1.428	1.479
Biological Process	GO:0071840	3	cellular component organization or biogenesis	1.18	0.119565	BMU07712_3658_g	818	K	2.974	0.000781216	Up	Helicase ATP-binding domain-containing protein	--	1	0.0298921	60.91	2	DAYISGK(1)K	-0.21866	0.522	0.452	0.628	1.796	1.566	1.402
Biological Process	GO:0071840	3	cellular component organization or biogenesis	1.18	0.119565	BMU04928_997_g	524	K	1.446	0.0238293	Up	Aconitate hydratase, mitochondrial	--	1	0.00536335	79.974	3	DK(1)DGNEFK	-0.4429	0.804	0.715	0.985	1.091	1.266	1.265
Biological Process	GO:0071840	3	cellular component organization or biogenesis	1.18	0.119565	BMU07712_7356_g	2223	K	1.5	0.00600324	Up	DNA polymerase	--	1	0.0230187	73.931	2	SK(1)YEALAK	0.11214	0.788	0.932	0.732	1.164	1.228	1.285
Biological Process	GO:0071840	3	cellular component organization or biogenesis	1.18	0.119565	BMU04928_8947_g	27	K	1.386	0.0131281	Up	40S ribosomal protein S21	--	1	0.00215949	67.095	3	AK(1)DHASVQISVGK	0.8006	0.799	0.928	0.83	1.057	1.309	1.178
Biological Process	GO:0071840	3	cellular component organization or biogenesis	1.18	0.119565	BMU04928_8482_g	58	K	1.979	0.00378144	Up	Hsp10-like protein	--	1	8.52138e-12	131.69	3	VLAVGPGGFDK(1)EGK	-0.25984	0.694	0.693	0.821	1.2	1.665	1.504
Biological Process	GO:0071840	3	cellular component organization or biogenesis	1.18	0.119565	BMU04928_8275_g	5	K	1.471	0.0367312	Up	Protein BCP1	--	1	3.47137e-06	109.42	2	K(1)QDAGDEVVK	0.31192	0.949	0.638	0.828	1.193	1.289	1.07
Biological Process	GO:0071840	3	cellular component organization or biogenesis	1.18	0.119565	BMU05960_9072_g	323	K	1.617	0.0208293	Up	Non-specific serine/threonine protein kinase	--	1	0.0328301	40.801	3	RPLK(1)DQLPTGSTPR	-0.96746	0.822	0.629	0.862	1.079	1.449	1.211
Biological Process	GO:0071840	3	cellular component organization or biogenesis	1.18	0.119565	BMU04928_7505_g	395	K	1.494	0.020292	Up	Hsp60-like protein	--	1	0.00035093	88.075	3	GVMADPSTSEYEK(1)EK	0.29593	0.803	0.848	0.882	1.268	1.477	1.04
Biological Process	GO:0071840	3	cellular component organization or biogenesis	1.18	0.119565	BMU04928_7505_g	57	K	1.365	0.023836	Up	Hsp60-like protein	--	1	3.67739e-08	109.07	3	GVETLSK(1)AVATTLGPK	1.525	0.904	0.857	0.887	1.342	1.015	1.257
Biological Process	GO:0071840	3	cellular component organization or biogenesis	1.18	0.119565	BMU04928_7505_g	97	K	1.763	0.000446474	Up	Hsp60-like protein	--	1	3.10311e-17	137.62	3	AVTLQDK(1)FENLGAR	0.82352	0.824	0.762	0.75	1.448	1.254	1.416
Biological Process	GO:0071840	3	cellular component organization or biogenesis	1.18	0.119565	BMU04928_7090_g	45	K	1.539	0.0115266	Up	40S ribosomal protein S1	--	1	0.0185817	64.711	2	DVGK(1)TLVNR	0.21422	0.723	0.716	0.884	1.362	1.118	1.096
Biological Process	GO:0071840	3	cellular component organization or biogenesis	1.18	0.119565	BMU04928_7044_g	219	K	1.446	0.000295704	Up	Elongation factor 1-gamma 2	--	0.982813	0.0310868	53.968	3	K(0.983)DAK(0.017)PAK	-0.13181	0.853	0.831	0.78	1.218	1.151	1.194
Biological Process	GO:0071840	3	cellular component organization or biogenesis	1.18	0.119565	BMU04928_7044_g	225	K	1.533	0.00681117	Up	Elongation factor 1-gamma 2	--	1	9.32356e-05	95.401	2	PAK(1)APEK	0.25255	0.91	0.789	0.685	1.252	1.232	1.171
Biological Process	GO:0071840	3	cellular component organization or biogenesis	1.18	0.119565	BMU07678_1743_g	322	K	1.361	0.000796992	Up	Replication protein A subunit	--	1	6.23114e-24	159.22	3	DVGETSQITSK(1)TTSK	0.055328	0.845	0.867	0.835	1.168	1.211	1.087
Biological Process	GO:0034293	6	sexual sporulation	2	0.123909	BMU04928_1586_g	105	K	1.455	0.000811933	Up	14_3_3 domain-containing protein	--	1	9.06779e-22	148.88	4	ICEDILEVLDK(1)HLIASAQTGESK	-0.95677	0.812	0.867	0.783	1.261	1.147	1.174
Biological Process	GO:0034293	6	sexual sporulation	2	0.123909	BMU04928_4179_g	123	K	1.362	0.0157854	Up	Septin-type G domain-containing protein	--	1	2.50123e-08	131.13	3	YIK(1)DQHSAYLR	-0.15282	0.774	0.828	0.925	1.28	1.082	1.08
Biological Process	GO:0034293	6	sexual sporulation	2	0.123909	BMU04928_4749_g	28	K	2.945	0.00420002	Up	Histone H3	--	1	0.00476361	70.056	2	K(1)SAPSTGGVK	0.00097488	0.441	0.625	0.458	1.955	1.287	1.246
Biological Process	GO:0034293	6	sexual sporulation	2	0.123909	BMU04928_6588_g	9	K	4.325	0.000812063	Up	Histone H4	--	1	0.0273858	86.866	2	GGK(1)GLGK	-0.031602	0.319	0.477	0.305	1.765	1.643	1.354
Biological Process	GO:0000460	11	maturation of 5.8S rRNA	2	0.123909	BMU04928_8947_g	27	K	1.386	0.0131281	Up	40S ribosomal protein S21	--	1	0.00215949	67.095	3	AK(1)DHASVQISVGK	0.8006	0.799	0.928	0.83	1.057	1.309	1.178
Biological Process	GO:0000460	11	maturation of 5.8S rRNA	2	0.123909	BMU04928_3820_g	63	K	1.527	0.0154431	Up	60S ribosomal protein L7	--	1	0.00282683	90.629	2	AETYVK(1)EYR	-0.29954	0.864	0.645	0.874	1.303	1.187	1.148
Biological Process	GO:0000460	11	maturation of 5.8S rRNA	2	0.123909	BMU04928_3820_g	42	K	1.672	0.0313981	Up	60S ribosomal protein L7	--	1	0.0266134	77.923	2	AADLEK(1)R	0.21133	0.798	0.54	0.92	1.356	1.254	1.166
Biological Process	GO:0000460	11	maturation of 5.8S rRNA	2	0.123909	BMU04928_2693_g	260	K	1.446	0.0266416	Up	Ribosome biogenesis protein YTM1	--	1	0.00294884	60.49	3	K(1)LNNEVSVSQR	0.34742	0.772	0.814	0.883	1.421	1.022	1.127
Biological Process	GO:0000460	11	maturation of 5.8S rRNA	2	0.123909	BMU04928_1522_g	152	K	1.971	0.000171232	Up	40S ribosomal protein S18	--	1	0.0317946	74.127	2	TVGVSK(1)K	0.063113	0.703	0.64	0.679	1.356	1.223	1.406
Biological Process	GO:0000460	11	maturation of 5.8S rRNA	2	0.123909	BMU04928_1522_g	49	K	1.672	0.0226865	Up	40S ribosomal protein S18	--	1	0.00980984	56.432	3	K(1)ADVDLNK	0.24448	0.764	0.612	0.874	1.506	1.162	1.094
Biological Process	GO:0000460	11	maturation of 5.8S rRNA	2	0.123909	BMU04928_1522_g	56	K	1.72	0.0180822	Up	40S ribosomal protein S18	--	1	0.0308824	60.436	2	ADVDLNK(1)R	0.56516	0.678	0.593	0.945	1.19	1.246	1.376
Biological Process	GO:2001251	8	negative regulation of chromosome organization	2	0.123909	BMU07678_1743_g	322	K	1.361	0.000796992	Up	Replication protein A subunit	--	1	6.23114e-24	159.22	3	DVGETSQITSK(1)TTSK	0.055328	0.845	0.867	0.835	1.168	1.211	1.087
Biological Process	GO:2001251	8	negative regulation of chromosome organization	2	0.123909	BMU04928_4749_g	28	K	2.945	0.00420002	Up	Histone H3	--	1	0.00476361	70.056	2	K(1)SAPSTGGVK	0.00097488	0.441	0.625	0.458	1.955	1.287	1.246
Biological Process	GO:2001251	8	negative regulation of chromosome organization	2	0.123909	BMU07712_11667_g	648	K	2.056	0.00299234	Up	Histone deacetylase RPD3	--	1	1.50302e-08	135.66	2	K(1)EVIGDDEVAK	-0.2102	0.651	0.64	0.622	1.516	1.367	1.05
Biological Process	GO:2001251	8	negative regulation of chromosome organization	2	0.123909	BMU04928_1586_g	105	K	1.455	0.000811933	Up	14_3_3 domain-containing protein	--	1	9.06779e-22	148.88	4	ICEDILEVLDK(1)HLIASAQTGESK	-0.95677	0.812	0.867	0.783	1.261	1.147	1.174
Biological Process	GO:0071840	3	cellular component organization or biogenesis	1.18	0.119565	BMU04928_6588_g	9	K	4.325	0.000812063	Up	Histone H4	--	1	0.0273858	86.866	2	GGK(1)GLGK	-0.031602	0.319	0.477	0.305	1.765	1.643	1.354
Biological Process	GO:0051701	4	interaction with host	2	0.123909	BMU04928_997_g	524	K	1.446	0.0238293	Up	Aconitate hydratase, mitochondrial	--	1	0.00536335	79.974	3	DK(1)DGNEFK	-0.4429	0.804	0.715	0.985	1.091	1.266	1.265
Biological Process	GO:0051701	4	interaction with host	2	0.123909	BMU04928_274_g	511	K	1.604	0.00209319	Up	Hsp72-like protein	--	1	0.0155561	80.239	2	LSK(1)EEIER	0.12836	0.807	0.715	0.839	1.156	1.354	1.277
Biological Process	GO:0051701	4	interaction with host	2	0.123909	BMU04928_274_g	568	K	1.914	0.00111391	Up	Hsp72-like protein	--	0.823054	0.00100073	76.655	3	LDASDK(0.177)EK(0.823)LK	-0.066361	0.717	0.681	0.73	1.225	1.286	1.561
Biological Process	GO:0051701	4	interaction with host	2	0.123909	BMU04928_274_g	86	K	1.41	0.00536215	Up	Hsp72-like protein	--	1	1.19249e-29	170.49	3	FADPEVQADMK(1)HFPFK	0.24768	0.861	0.859	0.817	1.138	1.103	1.337
Biological Process	GO:0051701	4	interaction with host	2	0.123909	BMU04928_2016_g	42	K	1.448	0.000173398	Up	Pyruvate kinase	--	1	3.88599e-08	119.56	3	TSIICTIGPK(1)TNSPEK	-1.1285	0.872	0.811	0.841	1.26	1.206	1.188
Biological Process	GO:0051701	4	interaction with host	2	0.123909	BMU04928_2016_g	54	K	1.803	0.0081653	Up	Pyruvate kinase	--	1	0.00756631	85.272	2	K(1)AGCNVVR	-0.064514	0.808	0.597	0.84	1.503	1.307	1.238
Biological Process	GO:0051701	4	interaction with host	2	0.123909	BMU04928_1706_g	575	K	1.419	0.00826185	Up	Elongation factor 1-alpha	--	1	0.0121854	109.86	2	VTK(1)AAVK	0.16114	0.935	0.787	0.742	1.191	1.192	1.114
Biological Process	GO:0032880	5	regulation of protein localization	2	0.123909	BMU05960_9072_g	323	K	1.617	0.0208293	Up	Non-specific serine/threonine protein kinase	--	1	0.0328301	40.801	3	RPLK(1)DQLPTGSTPR	-0.96746	0.822	0.629	0.862	1.079	1.449	1.211
Biological Process	GO:0032880	5	regulation of protein localization	2	0.123909	BMU07678_1743_g	322	K	1.361	0.000796992	Up	Replication protein A subunit	--	1	6.23114e-24	159.22	3	DVGETSQITSK(1)TTSK	0.055328	0.845	0.867	0.835	1.168	1.211	1.087
Biological Process	GO:0032880	5	regulation of protein localization	2	0.123909	BMU04928_4161_g	137	K	1.316	0.0266933	Up	GTP-binding protein rhoA	--	1	0.00204073	67.646	3	TSQK(1)PVTPEQGEEVR	-0.067728	0.887	0.89	0.818	0.992	1.143	1.281
Biological Process	GO:0032880	5	regulation of protein localization	2	0.123909	BMU04928_4161_g	7	K	1.392	0.00162139	Up	GTP-binding protein rhoA	--	1	1.3734e-09	103.88	2	K(1)LVIVGDGACGK	0.29577	0.874	0.853	0.785	1.204	1.099	1.194
Biological Process	GO:0032880	5	regulation of protein localization	2	0.123909	BMU04928_1586_g	105	K	1.455	0.000811933	Up	14_3_3 domain-containing protein	--	1	9.06779e-22	148.88	4	ICEDILEVLDK(1)HLIASAQTGESK	-0.95677	0.812	0.867	0.783	1.261	1.147	1.174
Biological Process	GO:0051701	4	interaction with host	2	0.123909	BMU04928_274_g	244	K	1.378	0.00259258	Up	Hsp72-like protein	--	1	4.52213e-19	178.1	3	LVNHFVQEFK(1)R	0.11334	0.849	0.881	0.839	1.188	1.084	1.267
Biological Process	GO:0051604	6	protein maturation	2.44	0.110019	BMU04928_1420_g	264	K	1.31	0.0149262	Up	Mitochondrial-processing peptidase subunit beta	--	1	0.00326284	74.173	2	K(1)PNFVGSEVR	0.10314	0.857	0.824	0.964	1.221	1.193	1.052
Biological Process	GO:0071840	3	cellular component organization or biogenesis	1.18	0.119565	BMU04928_6335_g	266	K	1.375	0.0130816	Up	RNA binding effector protein Scp160	--	1	0.0167068	61.593	2	K(1)LETQFNVR	0.23335	0.789	0.886	0.849	1.01	1.24	1.22
Biological Process	GO:0071840	3	cellular component organization or biogenesis	1.18	0.119565	BMU04928_6149_g	46	K	1.869	0.0130268	Up	Ribosomal_L7Ae domain-containing protein	--	1	0.000149725	96.015	2	NFGIGQDIQPK(1)R	-0.38351	0.598	0.69	0.846	1.596	1.287	1.106
Biological Process	GO:0071840	3	cellular component organization or biogenesis	1.18	0.119565	BMU04928_4161_g	7	K	1.392	0.00162139	Up	GTP-binding protein rhoA	--	1	1.3734e-09	103.88	2	K(1)LVIVGDGACGK	0.29577	0.874	0.853	0.785	1.204	1.099	1.194
Biological Process	GO:0071840	3	cellular component organization or biogenesis	1.18	0.119565	BMU04928_3820_g	63	K	1.527	0.0154431	Up	60S ribosomal protein L7	--	1	0.00282683	90.629	2	AETYVK(1)EYR	-0.29954	0.864	0.645	0.874	1.303	1.187	1.148
Biological Process	GO:0071840	3	cellular component organization or biogenesis	1.18	0.119565	BMU04928_3820_g	42	K	1.672	0.0313981	Up	60S ribosomal protein L7	--	1	0.0266134	77.923	2	AADLEK(1)R	0.21133	0.798	0.54	0.92	1.356	1.254	1.166
Biological Process	GO:0071840	3	cellular component organization or biogenesis	1.18	0.119565	BMU07712_11667_g	648	K	2.056	0.00299234	Up	Histone deacetylase RPD3	--	1	1.50302e-08	135.66	2	K(1)EVIGDDEVAK	-0.2102	0.651	0.64	0.622	1.516	1.367	1.05
Biological Process	GO:0071840	3	cellular component organization or biogenesis	1.18	0.119565	BMU04928_274_g	244	K	1.378	0.00259258	Up	Hsp72-like protein	--	1	4.52213e-19	178.1	3	LVNHFVQEFK(1)R	0.11334	0.849	0.881	0.839	1.188	1.084	1.267
Biological Process	GO:0071840	3	cellular component organization or biogenesis	1.18	0.119565	BMU04928_274_g	511	K	1.604	0.00209319	Up	Hsp72-like protein	--	1	0.0155561	80.239	2	LSK(1)EEIER	0.12836	0.807	0.715	0.839	1.156	1.354	1.277
Biological Process	GO:0071840	3	cellular component organization or biogenesis	1.18	0.119565	BMU04928_274_g	568	K	1.914	0.00111391	Up	Hsp72-like protein	--	0.823054	0.00100073	76.655	3	LDASDK(0.177)EK(0.823)LK	-0.066361	0.717	0.681	0.73	1.225	1.286	1.561
Biological Process	GO:0071840	3	cellular component organization or biogenesis	1.18	0.119565	BMU04928_274_g	86	K	1.41	0.00536215	Up	Hsp72-like protein	--	1	1.19249e-29	170.49	3	FADPEVQADMK(1)HFPFK	0.24768	0.861	0.859	0.817	1.138	1.103	1.337
Biological Process	GO:0071840	3	cellular component organization or biogenesis	1.18	0.119565	BMU04928_2693_g	260	K	1.446	0.0266416	Up	Ribosome biogenesis protein YTM1	--	1	0.00294884	60.49	3	K(1)LNNEVSVSQR	0.34742	0.772	0.814	0.883	1.421	1.022	1.127
Biological Process	GO:0071840	3	cellular component organization or biogenesis	1.18	0.119565	BMU04928_2421_g	62	K	1.771	0.00299001	Up	40S ribosomal protein S11	--	1	3.08313e-05	103.7	2	TAIEGSYIDK(1)K	0.38	0.717	0.665	0.786	1.423	1.309	1.107
Biological Process	GO:0071840	3	cellular component organization or biogenesis	1.18	0.119565	BMU04928_2421_g	85	K	1.34	0.0137058	Up	40S ribosomal protein S11	--	1	2.23582e-11	127.17	3	ILTGTVVSTK(1)MHR	-0.16971	0.849	0.765	0.936	1.229	1.095	1.092
Biological Process	GO:0071840	3	cellular component organization or biogenesis	1.18	0.119565	BMU04928_2191_g	84	K	1.714	0.000108427	Up	40S ribosomal protein S2	--	1	0.0187052	92.439	2	LK(1)DEVMK	0.03155	0.733	0.751	0.79	1.315	1.231	1.351
Biological Process	GO:0071840	3	cellular component organization or biogenesis	1.18	0.119565	BMU04928_2191_g	164	K	2.913	0.0151321	Up	40S ribosomal protein S2	--	1	6.64759e-07	99.508	3	GYWGTNLGEPHSLPTK(1)ESGK	-0.22831	0.606	0.717	0.295	1.65	1.401	1.663
Biological Process	GO:0071840	3	cellular component organization or biogenesis	1.18	0.119565	BMU04928_2191_g	192	K	1.348	0.0209079	Up	40S ribosomal protein S2	--	1	4.40938e-05	104.52	3	GTGLVASPAVK(1)R	0.22977	0.999	0.827	0.781	1.215	1.092	1.208
Biological Process	GO:0071840	3	cellular component organization or biogenesis	1.18	0.119565	BMU04928_1927_g	119	K	2.32	0.0147943	Up	Tropomyosin-2	--	1	0.00875579	54.276	3	QTDVK(1)AGHFER	0.25262	0.583	0.488	0.904	1.469	1.281	1.832
Biological Process	GO:0071840	3	cellular component organization or biogenesis	1.18	0.119565	BMU04928_1927_g	126	K	1.486	0.0320046	Up	Tropomyosin-2	--	1	2.33119e-06	138.98	2	K(1)VQALEQAR	0.10814	0.684	0.883	0.948	1.136	1.165	1.436
Biological Process	GO:0071840	3	cellular component organization or biogenesis	1.18	0.119565	BMU04928_1927_g	91	K	1.598	0.0153044	Up	Tropomyosin-2	--	1	5.24366e-29	166.09	3	K(1)LQVLEEEAEQADK	0.067392	0.713	0.855	0.856	1.201	1.127	1.545
Biological Process	GO:0071840	3	cellular component organization or biogenesis	1.18	0.119565	BMU04928_1734_g	25	K	1.449	0.0051825	Up	Rhinocladiella mackenziei CBS 650.93 unplaced genomic scaffold supercont1.3, whole genome shotgun sequence	--	1	0.0158478	67.993	2	AK(1)ADGGEIK	0.39925	0.724	0.867	0.87	1.227	1.12	1.22
Biological Process	GO:0071840	3	cellular component organization or biogenesis	1.18	0.119565	BMU04928_1586_g	105	K	1.455	0.000811933	Up	14_3_3 domain-containing protein	--	1	9.06779e-22	148.88	4	ICEDILEVLDK(1)HLIASAQTGESK	-0.95677	0.812	0.867	0.783	1.261	1.147	1.174
Biological Process	GO:0071840	3	cellular component organization or biogenesis	1.18	0.119565	BMU04928_1522_g	152	K	1.971	0.000171232	Up	40S ribosomal protein S18	--	1	0.0317946	74.127	2	TVGVSK(1)K	0.063113	0.703	0.64	0.679	1.356	1.223	1.406
Biological Process	GO:0071840	3	cellular component organization or biogenesis	1.18	0.119565	BMU04928_1522_g	49	K	1.672	0.0226865	Up	40S ribosomal protein S18	--	1	0.00980984	56.432	3	K(1)ADVDLNK	0.24448	0.764	0.612	0.874	1.506	1.162	1.094
Biological Process	GO:0071840	3	cellular component organization or biogenesis	1.18	0.119565	BMU04928_1522_g	56	K	1.72	0.0180822	Up	40S ribosomal protein S18	--	1	0.0308824	60.436	2	ADVDLNK(1)R	0.56516	0.678	0.593	0.945	1.19	1.246	1.376
Biological Process	GO:0071840	3	cellular component organization or biogenesis	1.18	0.119565	BMU04928_1420_g	240	K	1.365	0.0303996	Up	Mitochondrial-processing peptidase subunit beta	--	1	2.5933e-05	104.22	4	LAEK(1)HFGHLR	-0.24176	0.934	0.899	0.745	1.031	1.211	1.277
Biological Process	GO:0071840	3	cellular component organization or biogenesis	1.18	0.119565	BMU04928_4161_g	137	K	1.316	0.0266933	Up	GTP-binding protein rhoA	--	1	0.00204073	67.646	3	TSQK(1)PVTPEQGEEVR	-0.067728	0.887	0.89	0.818	0.992	1.143	1.281
Biological Process	GO:0071840	3	cellular component organization or biogenesis	1.18	0.119565	BMU04928_4179_g	123	K	1.362	0.0157854	Up	Septin-type G domain-containing protein	--	1	2.50123e-08	131.13	3	YIK(1)DQHSAYLR	-0.15282	0.774	0.828	0.925	1.28	1.082	1.08
Biological Process	GO:0071840	3	cellular component organization or biogenesis	1.18	0.119565	BMU04928_4749_g	28	K	2.945	0.00420002	Up	Histone H3	--	1	0.00476361	70.056	2	K(1)SAPSTGGVK	0.00097488	0.441	0.625	0.458	1.955	1.287	1.246
Biological Process	GO:0071840	3	cellular component organization or biogenesis	1.18	0.119565	BMU07605_9826_g	260	K	1.521	0.00112996	Up	ENTH domain-containing protein	--	1	0.0103251	67.464	2	PAPATTAK(1)R	-0.048107	0.84	0.795	0.773	1.263	1.283	1.117
Biological Process	GO:0071840	3	cellular component organization or biogenesis	1.18	0.119565	BMU04928_6149_g	99	K	2.294	0.00724527	Up	Ribosomal_L7Ae domain-containing protein	--	1	0.00633303	58.37	3	LLNK(1)YRPETK	-0.049879	0.48	0.58	0.799	1.641	1.357	1.266
Biological Process	GO:0071840	3	cellular component organization or biogenesis	1.18	0.119565	BMU04928_6149_g	195	K	1.879	0.0181596	Up	Ribosomal_L7Ae domain-containing protein	--	1	0.0122002	51.854	3	LGTVVHK(1)K	-0.3299	0.717	0.646	0.776	1.638	1.394	0.987
Biological Process	GO:0071840	3	cellular component organization or biogenesis	1.18	0.119565	BMU04928_6149_g	196	K	1.478	0.0469513	Up	Ribosomal_L7Ae domain-containing protein	--	1	0.00113703	68.83	3	K(1)TAAALAITEVK	0.11523	0.84	0.628	0.985	1.342	1.13	1.153
Biological Process	GO:0071840	3	cellular component organization or biogenesis	1.18	0.119565	BMU04928_6149_g	254	K	1.758	0.0424264	Up	Ribosomal_L7Ae domain-containing protein	--	1	0.0035179	96.331	2	K(1)ALESAIK	0.20925	0.697	0.608	0.932	1.679	1.221	1.032
Biological Process	GO:0071840	3	cellular component organization or biogenesis	1.18	0.119565	BMU04928_6149_g	17	K	2.917	0.00910057	Up	Ribosomal_L7Ae domain-containing protein	--	1	9.06598e-12	124.43	3	KPAPAPFPQGK(1)AGASK	0.092441	0.503	0.337	0.734	1.711	1.543	1.338
Biological Process	GO:0071840	3	cellular component organization or biogenesis	1.18	0.119565	BMU04928_6149_g	7	K	1.972	0.0117665	Up	Ribosomal_L7Ae domain-containing protein	--	1	4.50661e-05	96.103	2	K(1)PAPAPFPQGK	0.51709	0.604	0.588	0.871	1.531	1.412	1.126
Biological Process	GO:0071840	3	cellular component organization or biogenesis	1.18	0.119565	BMU07712_8627_g	154	K	1.492	0.00924897	Up	Arginine N-methyltransferase 2	--	1	0.00204619	78.098	3	QK(1)LSSEDAK	-0.93457	0.965	0.784	0.727	1.204	1.273	1.216
Biological Process	GO:0071840	3	cellular component organization or biogenesis	1.18	0.119565	BMU04928_5950_g	5	K	2.097	5.29886e-05	Up	60S ribosomal protein L5	--	1	0.0149204	101.99	2	PFTK(1)LVK	-0.044669	0.728	0.633	0.677	1.435	1.412	1.426
Biological Process	GO:0071840	3	cellular component organization or biogenesis	1.18	0.119565	BMU04928_5950_g	112	K	1.779	0.00919402	Up	60S ribosomal protein L5	--	1	0.000103414	121.83	3	K(1)LDLDEQFK	0.16205	0.797	0.593	0.863	1.208	1.398	1.402
Biological Process	GO:0071840	3	cellular component organization or biogenesis	1.18	0.119565	BMU04928_5950_g	182	K	1.441	0.000471533	Up	60S ribosomal protein L5	--	1	0.000394989	81.311	3	GASDGGLYIPHNEK(1)R	0.089488	0.843	0.806	0.882	1.247	1.241	1.16
Biological Process	GO:0071840	3	cellular component organization or biogenesis	1.18	0.119565	BMU04928_5950_g	265	K	1.838	0.0142143	Up	60S ribosomal protein L5	--	0.99969	0.00857239	57.679	4	EDPFKKDDDEGDK(1)K	-0.13052	0.59	0.711	0.901	1.163	1.555	1.33
Biological Process	GO:0071840	3	cellular component organization or biogenesis	1.18	0.119565	BMU04928_6276_g	86	K	1.964	0.0204901	Up	Unplaced genomic scaffold supercont1.5, whole genome shotgun sequence	--	1	6.67676e-15	103.9	3	TNVHHFAGNNIELGTACGK(1)LYR	1.0426	0.752	0.643	0.513	1.007	1.132	1.609
Biological Process	GO:0071840	3	cellular component organization or biogenesis	1.18	0.119565	BMU04928_5697_g	288	K	1.908	5.4406e-05	Up	Unplaced genomic scaffold supercont1.8, whole genome shotgun sequence	--	1	1.09256e-12	158.41	2	GVSK(1)YASFGSK	0.1771	0.713	0.713	0.7	1.259	1.398	1.399
Biological Process	GO:0071840	3	cellular component organization or biogenesis	1.18	0.119565	BMU07605_10745_g	567	K	1.358	0.00399856	Up	Hsp7-like protein	--	1	0.00929252	88.948	2	YGAQDK(1)ER	0.75484	0.849	0.918	0.873	1.259	1.089	1.238
Biological Process	GO:0071840	3	cellular component organization or biogenesis	1.18	0.119565	BMU07605_10745_g	115	K	1.483	0.0299958	Up	Hsp7-like protein	--	1	0.00186785	62.377	3	QAVVNPENTLFATK(1)R	-0.28883	0.88	0.751	0.905	1.193	1.505	1.064
Biological Process	GO:0071840	3	cellular component organization or biogenesis	1.18	0.119565	BMU07605_10745_g	100	K	1.447	0.00762638	Up	Hsp7-like protein	--	1	0.0325446	59.641	2	LVGVAAK(1)R	-0.1935	0.835	0.897	0.832	1.329	1.072	1.309
Biological Process	GO:0071840	3	cellular component organization or biogenesis	1.18	0.119565	BMU07605_10745_g	286	K	1.736	0.000393077	Up	Hsp7-like protein	--	1	6.28885e-08	130.56	3	K(1)ESGLDLSNDR	0.015962	0.745	0.764	0.838	1.455	1.322	1.298
Biological Process	GO:0071840	3	cellular component organization or biogenesis	1.18	0.119565	BMU07605_10745_g	570	K	1.431	0.0260437	Up	Hsp7-like protein	--	1	0.00159271	91.584	2	K(1)AAIEAANR	0.12395	0.886	0.877	0.816	1.146	1.069	1.475
Biological Process	GO:0071840	3	cellular component organization or biogenesis	1.18	0.119565	BMU07605_10745_g	618	K	1.529	0.0226769	Up	Hsp7-like protein	--	1	2.70637e-08	109.89	3	EYVAK(1)NQAGEGTATAEEMK	-0.89824	0.752	0.821	0.933	1.288	1.059	1.485
Biological Process	GO:0071840	3	cellular component organization or biogenesis	1.18	0.119565	BMU07605_10745_g	132	K	1.5	0.0375689	Up	Hsp7-like protein	--	1	0.00678155	92.439	2	DIK(1)EVPYK	-0.17439	0.727	0.786	1.021	1.083	1.262	1.455
Biological Process	GO:0071840	3	cellular component organization or biogenesis	1.18	0.119565	BMU07605_10745_g	596	K	1.614	0.00828056	Up	Hsp7-like protein	--	1	0.00375648	107.47	2	EFEDK(1)LDK	-0.204	0.736	0.735	0.971	1.271	1.256	1.415
Biological Process	GO:0071840	3	cellular component organization or biogenesis	1.18	0.119565	BMU07605_10745_g	365	K	1.639	0.0111791	Up	Hsp7-like protein	--	1	5.21723e-07	123.63	2	ALK(1)DANLQAK	0.52686	0.792	0.796	0.831	1.364	1.066	1.534
Biological Process	GO:0071840	3	cellular component organization or biogenesis	1.18	0.119565	BMU07605_10745_g	634	K	1.482	0.0196228	Up	Hsp7-like protein	--	1	1.22306e-05	105.39	3	AK(1)IDELQTSALTLFDK	0.40186	0.783	0.928	0.827	1.242	1.065	1.454
Biological Process	GO:0071840	3	cellular component organization or biogenesis	1.18	0.119565	BMU07605_10745_g	591	K	1.511	0.00626957	Up	Hsp7-like protein	--	1	0.00929252	88.948	2	ALK(1)EFEDK	0.035042	0.885	0.775	0.857	1.238	1.136	1.429
Biological Process	GO:0071840	3	cellular component organization or biogenesis	1.18	0.119565	BMU04928_5677_g	20	K	1.86	0.00328696	Up	60S ribosomal protein L3	--	1	0.000358835	78.692	3	DLDRPGAK(1)MHK	-0.30109	0.589	0.682	0.761	1.428	1.197	1.155
Biological Process	GO:0010646	5	regulation of cell communication	2.17	0.0646646	BMU04928_4161_g	7	K	1.392	0.00162139	Up	GTP-binding protein rhoA	--	1	1.3734e-09	103.88	2	K(1)LVIVGDGACGK	0.29577	0.874	0.853	0.785	1.204	1.099	1.194
Biological Process	GO:0010646	5	regulation of cell communication	2.17	0.0646646	BMU04928_1586_g	105	K	1.455	0.000811933	Up	14_3_3 domain-containing protein	--	1	9.06779e-22	148.88	4	ICEDILEVLDK(1)HLIASAQTGESK	-0.95677	0.812	0.867	0.783	1.261	1.147	1.174
Biological Process	GO:0010646	5	regulation of cell communication	2.17	0.0646646	BMU04928_11562_g	420	K	1.587	0.00389999	Up	PPM-type phosphatase domain-containing protein	--	1	6.66419e-05	95.428	3	SK(1)SPQAAAPDK	-0.092236	0.904	0.723	0.737	1.327	1.225	1.2
Biological Process	GO:1901564	4	organonitrogen compound metabolic process	1.2	0.0417042	BMU04928_12038_g	135	K	1.499	0.0341511	Up	Ribosomal_L23eN domain-containing protein	--	1	0.00931924	52.344	3	INTLIRPDGTK(1)K	0.14329	0.696	0.621	0.97	1.132	1.139	1.158
Biological Process	GO:1901564	4	organonitrogen compound metabolic process	1.2	0.0417042	BMU04928_12038_g	107	K	2.106	0.0139668	Up	Ribosomal_L23eN domain-containing protein	--	1	0.0320938	83.843	2	ANK(1)PQIK	0.12931	0.463	0.532	0.797	1.062	1.406	1.306
Biological Process	GO:1901564	4	organonitrogen compound metabolic process	1.2	0.0417042	BMU04928_11562_g	420	K	1.587	0.00389999	Up	PPM-type phosphatase domain-containing protein	--	1	6.66419e-05	95.428	3	SK(1)SPQAAAPDK	-0.092236	0.904	0.723	0.737	1.327	1.225	1.2
Biological Process	GO:1901564	4	organonitrogen compound metabolic process	1.2	0.0417042	BMU04928_115_g	15	K	1.426	0.0276755	Up	Glutamate-tRNA ligase	--	1	0.0384047	63.565	2	DASGAK(1)GK	-0.21287	0.803	0.937	0.76	1.13	1.05	1.386
Biological Process	GO:1901564	4	organonitrogen compound metabolic process	1.2	0.0417042	BMU04928_11002_g	37	K	1.371	0.0109536	Up	60S ribosomal protein L2-A	--	1	0.000375355	83.617	3	TLDFAEK(1)HGYIR	0.36382	0.86	0.835	0.833	1.316	1.1	1.051
Biological Process	GO:1901564	4	organonitrogen compound metabolic process	1.2	0.0417042	BMU04928_11002_g	60	K	2.024	0.000731001	Up	60S ribosomal protein L2-A	--	1	0.00494808	100.07	3	GAPLAK(1)VK	0.82813	0.63	0.604	0.756	1.425	1.28	1.322
Biological Process	GO:1901564	4	organonitrogen compound metabolic process	1.2	0.0417042	BMU04928_10719_g	39	K	1.598	0.0294726	Up	Large subunit ribosomal protein L35e	--	1	0.00566466	59.57	3	VQK(1)IAGGASSK	0.42997	0.801	0.763	0.816	1.624	1.122	1.057
Biological Process	GO:1901564	4	organonitrogen compound metabolic process	1.2	0.0417042	BMU04928_10652_g	165	K	1.476	0.0126472	Up	60S ribosomal protein L16	--	1	0.000640661	108.15	2	VK(1)GAAYYER	-0.25862	0.83	0.799	0.848	1.422	1.179	1.055
Biological Process	GO:1901564	4	organonitrogen compound metabolic process	1.2	0.0417042	BMU04928_10652_g	150	K	1.513	0.0251365	Up	60S ribosomal protein L16	--	1	0.00057149	83.633	3	LAHEVGWK(1)YQDVVAR	-0.1817	0.76	0.698	0.986	1.269	1.338	1.09
Biological Process	GO:1901564	4	organonitrogen compound metabolic process	1.2	0.0417042	BMU04928_10554_g	124	K	4.911	0.00127941	Up	Glutamate dehydrogenase	--	1	0.0156088	80.165	2	GK(1)SENEIR	0.27994	0.713	0.537	0.388	2.64	2.262	3.143
Biological Process	GO:1901564	4	organonitrogen compound metabolic process	1.2	0.0417042	BMU04928_10554_g	38	K	3.738	9.50947e-05	Up	Glutamate dehydrogenase	--	1	0.00144618	85.731	2	ALK(1)VASIPER	-0.31494	0.73	0.563	0.615	2.446	2.213	2.473
Biological Process	GO:0043170	4	macromolecule metabolic process	1.19	0.0414141	BMU07712_3658_g	771	K	2.701	0.00193517	Up	Helicase ATP-binding domain-containing protein	--	1	0.000168977	91.62	3	TNMDK(1)YHPGYFGK	-0.86521	0.533	0.575	0.606	1.963	1.299	1.368
Biological Process	GO:0043170	4	macromolecule metabolic process	1.19	0.0414141	BMU07712_3658_g	850	K	2.963	0.00190151	Up	Helicase ATP-binding domain-containing protein	--	1	0.00176445	70.977	2	IPEIPLVVK(1)AR	0.2333	0.678	0.471	0.454	1.843	1.428	1.479
Biological Process	GO:0043170	4	macromolecule metabolic process	1.19	0.0414141	BMU07712_3658_g	818	K	2.974	0.000781216	Up	Helicase ATP-binding domain-containing protein	--	1	0.0298921	60.91	2	DAYISGK(1)K	-0.21866	0.522	0.452	0.628	1.796	1.566	1.402
Biological Process	GO:0043170	4	macromolecule metabolic process	1.19	0.0414141	BMU07712_7356_g	2223	K	1.5	0.00600324	Up	DNA polymerase	--	1	0.0230187	73.931	2	SK(1)YEALAK	0.11214	0.788	0.932	0.732	1.164	1.228	1.285
Biological Process	GO:0043170	4	macromolecule metabolic process	1.19	0.0414141	BMU04928_962_g	334	K	1.858	0.0021937	Up	Metacaspase-1	--	1	1.25951e-05	107.24	2	K(1)VGGGSSTYER	0.83974	0.828	0.641	0.681	1.221	1.355	1.419
Biological Process	GO:0043170	4	macromolecule metabolic process	1.19	0.0414141	BMU04928_8947_g	27	K	1.386	0.0131281	Up	40S ribosomal protein S21	--	1	0.00215949	67.095	3	AK(1)DHASVQISVGK	0.8006	0.799	0.928	0.83	1.057	1.309	1.178
Biological Process	GO:0043170	4	macromolecule metabolic process	1.19	0.0414141	BMU04928_8855_g	7	K	2.199	0.00832499	Up	60S ribosomal protein L31-B	--	1	0.00197799	117.04	3	NNPK(1)TQPK	0.011009	0.624	0.495	0.738	1.578	1.427	1.078
Biological Process	GO:0043170	4	macromolecule metabolic process	1.19	0.0414141	BMU05960_9072_g	323	K	1.617	0.0208293	Up	Non-specific serine/threonine protein kinase	--	1	0.0328301	40.801	3	RPLK(1)DQLPTGSTPR	-0.96746	0.822	0.629	0.862	1.079	1.449	1.211
Biological Process	GO:0043170	4	macromolecule metabolic process	1.19	0.0414141	BMU04928_7972_g	87	K	1.371	0.0085242	Up	DNA-directed RNA polymerase I, II, and III subunit RPABC1	--	1	0.00597885	55.173	4	DTPRPTK(1)SNPDPQTK	0.4519	0.878	0.792	0.826	1.208	1.2	1.013
Biological Process	GO:0043170	4	macromolecule metabolic process	1.19	0.0414141	BMU04928_7689_g	59	K	1.949	0.00443535	Up	40S ribosomal protein S25	--	1	0.0182248	72.643	2	LK(1)INGSLAR	-0.21615	0.641	0.74	0.622	1.519	1.073	1.312
Biological Process	GO:0043170	4	macromolecule metabolic process	1.19	0.0414141	BMU04928_7689_g	38	K	1.742	0.00130727	Up	40S ribosomal protein S25	--	1	0.0114049	86.011	2	ATSDK(1)LNK	0.368	0.717	0.676	0.765	1.398	1.146	1.216
Biological Process	GO:0043170	4	macromolecule metabolic process	1.19	0.0414141	BMU04928_7505_g	395	K	1.494	0.020292	Up	Hsp60-like protein	--	1	0.00035093	88.075	3	GVMADPSTSEYEK(1)EK	0.29593	0.803	0.848	0.882	1.268	1.477	1.04
Biological Process	GO:1901564	4	organonitrogen compound metabolic process	1.2	0.0417042	BMU04928_12038_g	17	K	2.402	0.0165593	Up	Ribosomal_L23eN domain-containing protein	--	0.807534	2.8348e-05	103.35	3	K(0.808)PSAK(0.192)ANQAAK	0.45472	0.522	0.336	0.753	1.288	1.333	1.248
Biological Process	GO:0043170	4	macromolecule metabolic process	1.19	0.0414141	BMU04928_7505_g	57	K	1.365	0.023836	Up	Hsp60-like protein	--	1	3.67739e-08	109.07	3	GVETLSK(1)AVATTLGPK	1.525	0.904	0.857	0.887	1.342	1.015	1.257
Biological Process	GO:1901564	4	organonitrogen compound metabolic process	1.2	0.0417042	BMU04928_12048_g	142	K	4.71	0.000364246	Up	60S ribosomal protein L24	--	1	5.20692e-06	110.14	2	GQITSK(1)QGAK	0.010793	0.324	0.309	0.394	1.981	1.335	1.521
Biological Process	GO:1901564	4	organonitrogen compound metabolic process	1.2	0.0417042	BMU07678_2534_g	169	K	1.348	0.0363537	Up	Vacuolar protease A	--	1	1.12357e-05	84.181	3	IK(1)DQLFGEATSEPGLAFAFGR	0.81214	0.703	0.917	0.944	1.226	1.114	1.117
Biological Process	GO:1901564	4	organonitrogen compound metabolic process	1.2	0.0417042	BMU04928_274_g	511	K	1.604	0.00209319	Up	Hsp72-like protein	--	1	0.0155561	80.239	2	LSK(1)EEIER	0.12836	0.807	0.715	0.839	1.156	1.354	1.277
Biological Process	GO:1901564	4	organonitrogen compound metabolic process	1.2	0.0417042	BMU04928_274_g	568	K	1.914	0.00111391	Up	Hsp72-like protein	--	0.823054	0.00100073	76.655	3	LDASDK(0.177)EK(0.823)LK	-0.066361	0.717	0.681	0.73	1.225	1.286	1.561
Biological Process	GO:1901564	4	organonitrogen compound metabolic process	1.2	0.0417042	BMU04928_274_g	86	K	1.41	0.00536215	Up	Hsp72-like protein	--	1	1.19249e-29	170.49	3	FADPEVQADMK(1)HFPFK	0.24768	0.861	0.859	0.817	1.138	1.103	1.337
Biological Process	GO:1901564	4	organonitrogen compound metabolic process	1.2	0.0417042	BMU04928_2421_g	62	K	1.771	0.00299001	Up	40S ribosomal protein S11	--	1	3.08313e-05	103.7	2	TAIEGSYIDK(1)K	0.38	0.717	0.665	0.786	1.423	1.309	1.107
Biological Process	GO:1901564	4	organonitrogen compound metabolic process	1.2	0.0417042	BMU04928_2421_g	85	K	1.34	0.0137058	Up	40S ribosomal protein S11	--	1	2.23582e-11	127.17	3	ILTGTVVSTK(1)MHR	-0.16971	0.849	0.765	0.936	1.229	1.095	1.092
Biological Process	GO:1901564	4	organonitrogen compound metabolic process	1.2	0.0417042	BMU04928_231_g	184	K	1.576	0.0161716	Up	V-type proton ATPase catalytic subunit A	--	1	0.00761755	56.225	3	FYAK(1)DHPEFPR	-0.90008	0.721	0.798	0.866	1.029	1.439	1.29
Biological Process	GO:1901564	4	organonitrogen compound metabolic process	1.2	0.0417042	BMU04928_2191_g	84	K	1.714	0.000108427	Up	40S ribosomal protein S2	--	1	0.0187052	92.439	2	LK(1)DEVMK	0.03155	0.733	0.751	0.79	1.315	1.231	1.351
Biological Process	GO:1901564	4	organonitrogen compound metabolic process	1.2	0.0417042	BMU04928_2191_g	164	K	2.913	0.0151321	Up	40S ribosomal protein S2	--	1	6.64759e-07	99.508	3	GYWGTNLGEPHSLPTK(1)ESGK	-0.22831	0.606	0.717	0.295	1.65	1.401	1.663
Biological Process	GO:1901564	4	organonitrogen compound metabolic process	1.2	0.0417042	BMU04928_2191_g	192	K	1.348	0.0209079	Up	40S ribosomal protein S2	--	1	4.40938e-05	104.52	3	GTGLVASPAVK(1)R	0.22977	0.999	0.827	0.781	1.215	1.092	1.208
Biological Process	GO:1901564	4	organonitrogen compound metabolic process	1.2	0.0417042	BMU04928_2016_g	42	K	1.448	0.000173398	Up	Pyruvate kinase	--	1	3.88599e-08	119.56	3	TSIICTIGPK(1)TNSPEK	-1.1285	0.872	0.811	0.841	1.26	1.206	1.188
Biological Process	GO:1901564	4	organonitrogen compound metabolic process	1.2	0.0417042	BMU04928_2016_g	54	K	1.803	0.0081653	Up	Pyruvate kinase	--	1	0.00756631	85.272	2	K(1)AGCNVVR	-0.064514	0.808	0.597	0.84	1.503	1.307	1.238
Biological Process	GO:1901564	4	organonitrogen compound metabolic process	1.2	0.0417042	BMU04928_1706_g	575	K	1.419	0.00826185	Up	Elongation factor 1-alpha	--	1	0.0121854	109.86	2	VTK(1)AAVK	0.16114	0.935	0.787	0.742	1.191	1.192	1.114
Biological Process	GO:1901564	4	organonitrogen compound metabolic process	1.2	0.0417042	BMU04928_1586_g	105	K	1.455	0.000811933	Up	14_3_3 domain-containing protein	--	1	9.06779e-22	148.88	4	ICEDILEVLDK(1)HLIASAQTGESK	-0.95677	0.812	0.867	0.783	1.261	1.147	1.174
Biological Process	GO:1901564	4	organonitrogen compound metabolic process	1.2	0.0417042	BMU04928_157_g	174	K	1.568	0.0308264	Up	Ribos_L4_asso_C domain-containing protein	--	1	1.47786e-05	93.269	3	TSAAAALLK(1)AVGAGPDIVK	0.35078	0.926	0.798	0.755	1.593	1.238	1.056
Biological Process	GO:1901564	4	organonitrogen compound metabolic process	1.2	0.0417042	BMU04928_157_g	351	K	1.356	0.0274728	Up	Ribos_L4_asso_C domain-containing protein	--	1	4.41874e-05	92.977	4	IGQK(1)GVEHGKPEPVNAR	0.079871	0.884	0.817	0.947	1.307	1.02	1.263
Biological Process	GO:1901564	4	organonitrogen compound metabolic process	1.2	0.0417042	BMU04928_157_g	317	K	1.795	0.0169311	Up	Ribos_L4_asso_C domain-containing protein	--	1	0.00565982	114.72	2	GYATTK(1)R	-0.50911	0.79	0.923	0.583	1.545	1.215	1.362
Biological Process	GO:1901564	4	organonitrogen compound metabolic process	1.2	0.0417042	BMU04928_157_g	184	K	1.467	0.00643765	Up	Ribos_L4_asso_C domain-containing protein	--	1	1.33451e-13	139.96	3	AVGAGPDIVK(1)VQK	0.10574	0.879	0.803	0.872	1.416	1.136	1.194
Biological Process	GO:1901564	4	organonitrogen compound metabolic process	1.2	0.0417042	BMU04928_1522_g	152	K	1.971	0.000171232	Up	40S ribosomal protein S18	--	1	0.0317946	74.127	2	TVGVSK(1)K	0.063113	0.703	0.64	0.679	1.356	1.223	1.406
Biological Process	GO:1901564	4	organonitrogen compound metabolic process	1.2	0.0417042	BMU04928_1522_g	49	K	1.672	0.0226865	Up	40S ribosomal protein S18	--	1	0.00980984	56.432	3	K(1)ADVDLNK	0.24448	0.764	0.612	0.874	1.506	1.162	1.094
Biological Process	GO:1901564	4	organonitrogen compound metabolic process	1.2	0.0417042	BMU04928_1522_g	56	K	1.72	0.0180822	Up	40S ribosomal protein S18	--	1	0.0308824	60.436	2	ADVDLNK(1)R	0.56516	0.678	0.593	0.945	1.19	1.246	1.376
Biological Process	GO:1901564	4	organonitrogen compound metabolic process	1.2	0.0417042	BMU04928_1420_g	240	K	1.365	0.0303996	Up	Mitochondrial-processing peptidase subunit beta	--	1	2.5933e-05	104.22	4	LAEK(1)HFGHLR	-0.24176	0.934	0.899	0.745	1.031	1.211	1.277
Biological Process	GO:1901564	4	organonitrogen compound metabolic process	1.2	0.0417042	BMU04928_1420_g	264	K	1.31	0.0149262	Up	Mitochondrial-processing peptidase subunit beta	--	1	0.00326284	74.173	2	K(1)PNFVGSEVR	0.10314	0.857	0.824	0.964	1.221	1.193	1.052
Biological Process	GO:1901564	4	organonitrogen compound metabolic process	1.2	0.0417042	BMU07678_2534_g	311	K	1.685	0.0306049	Up	Vacuolar protease A	--	0.999999	0.00391755	68.513	3	K(1)GFNGQYTVECDKR	-0.06864	0.738	0.645	0.89	1.509	1.335	0.986
Biological Process	GO:1901564	4	organonitrogen compound metabolic process	1.2	0.0417042	BMU07678_2534_g	323	K	1.956	0.00369182	Up	Vacuolar protease A	--	1	2.2037e-14	137.6	2	GFNGQYTVECDK(1)R	0.32209	0.668	0.618	0.784	1.531	1.372	1.145
Biological Process	GO:0043170	4	macromolecule metabolic process	1.19	0.0414141	BMU04928_7505_g	97	K	1.763	0.000446474	Up	Hsp60-like protein	--	1	3.10311e-17	137.62	3	AVTLQDK(1)FENLGAR	0.82352	0.824	0.762	0.75	1.448	1.254	1.416
Biological Process	GO:0043170	4	macromolecule metabolic process	1.19	0.0414141	BMU04928_7441_g	380	K	1.397	0.0140435	Up	Cytochrome b-c1 complex subunit 2, mitochondrial	--	1	0.000740086	125.96	2	ATALAK(1)FK	0.07291	0.788	0.809	0.946	1.063	1.2	1.29
Biological Process	GO:0043170	4	macromolecule metabolic process	1.19	0.0414141	BMU04928_7202_g	423	K	1.515	0.0143755	Up	Ubiquitin carboxyl-terminal hydrolase	--	1	4.05929e-09	138.08	2	LAEAAPIAK(1)LR	0.44637	0.951	0.758	0.688	1.155	1.297	1.18
Biological Process	GO:0043170	4	macromolecule metabolic process	1.19	0.0414141	BMU04928_3820_g	42	K	1.672	0.0313981	Up	60S ribosomal protein L7	--	1	0.0266134	77.923	2	AADLEK(1)R	0.21133	0.798	0.54	0.92	1.356	1.254	1.166
Biological Process	GO:0043170	4	macromolecule metabolic process	1.19	0.0414141	BMU07712_11667_g	648	K	2.056	0.00299234	Up	Histone deacetylase RPD3	--	1	1.50302e-08	135.66	2	K(1)EVIGDDEVAK	-0.2102	0.651	0.64	0.622	1.516	1.367	1.05
Biological Process	GO:0043170	4	macromolecule metabolic process	1.19	0.0414141	BMU04928_33_g	104	K	1.647	0.00214348	Up	DUF2040 domain-containing protein	--	1	0.000238419	88.552	3	SAK(1)LHDEEASK	0.071655	0.854	0.787	0.67	1.254	1.283	1.27
Biological Process	GO:0043170	4	macromolecule metabolic process	1.19	0.0414141	BMU04928_33_g	309	K	1.539	0.000169243	Up	DUF2040 domain-containing protein	--	0.819415	0.00902369	53.448	3	K(0.181)PGK(0.819)EAQATTK	-0.18486	0.753	0.805	0.838	1.218	1.243	1.226
Biological Process	GO:0043170	4	macromolecule metabolic process	1.19	0.0414141	BMU04928_3166_g	27	K	2.012	0.00328095	Up	RRM domain-containing protein	--	0.946463	0.000302543	88.385	3	K(0.946)VGK(0.054)PTGTTAPVGGVK	-0.2041	0.714	0.571	0.834	1.469	1.446	1.348
Biological Process	GO:0043170	4	macromolecule metabolic process	1.19	0.0414141	BMU04928_3144_g	20	K	1.37	0.0438765	Up	DNA-directed RNA polymerases I, II, and III subunit RPABC3	--	1	0.00121321	85.377	2	ITEVNSAK(1)YDR	-0.21712	0.898	0.945	0.681	1.15	1.065	1.242
Biological Process	GO:0043170	4	macromolecule metabolic process	1.19	0.0414141	BMU04928_3128_g	135	K	1.497	0.0461614	Up	60S ribosomal protein L13	--	1	0.000251981	84.658	3	K(1)LDSSENDVK	-0.014251	0.622	0.785	0.987	1.336	1.154	1.093
Biological Process	GO:0043170	4	macromolecule metabolic process	1.19	0.0414141	BMU04928_3128_g	218	K	1.743	0.022863	Up	60S ribosomal protein L13	--	0.999871	0.00901685	53.569	3	AKEDAEDAK(1)K	0.090457	0.597	0.725	0.866	1.566	1.135	1.113
Biological Process	GO:0043170	4	macromolecule metabolic process	1.19	0.0414141	BMU04928_3042_g	6	K	1.551	0.00356136	Up	60S ribosomal protein L32	--	1	0.00761755	56.225	3	VSSSK(1)HVPIVK	-0.099314	0.869	0.754	0.7	1.274	1.133	1.196
Biological Process	GO:0043170	4	macromolecule metabolic process	1.19	0.0414141	BMU04928_274_g	244	K	1.378	0.00259258	Up	Hsp72-like protein	--	1	4.52213e-19	178.1	3	LVNHFVQEFK(1)R	0.11334	0.849	0.881	0.839	1.188	1.084	1.267
Biological Process	GO:0043170	4	macromolecule metabolic process	1.19	0.0414141	BMU04928_274_g	511	K	1.604	0.00209319	Up	Hsp72-like protein	--	1	0.0155561	80.239	2	LSK(1)EEIER	0.12836	0.807	0.715	0.839	1.156	1.354	1.277
Biological Process	GO:0043170	4	macromolecule metabolic process	1.19	0.0414141	BMU04928_274_g	568	K	1.914	0.00111391	Up	Hsp72-like protein	--	0.823054	0.00100073	76.655	3	LDASDK(0.177)EK(0.823)LK	-0.066361	0.717	0.681	0.73	1.225	1.286	1.561
Biological Process	GO:0043170	4	macromolecule metabolic process	1.19	0.0414141	BMU04928_274_g	86	K	1.41	0.00536215	Up	Hsp72-like protein	--	1	1.19249e-29	170.49	3	FADPEVQADMK(1)HFPFK	0.24768	0.861	0.859	0.817	1.138	1.103	1.337
Biological Process	GO:0043170	4	macromolecule metabolic process	1.19	0.0414141	BMU04928_2693_g	260	K	1.446	0.0266416	Up	Ribosome biogenesis protein YTM1	--	1	0.00294884	60.49	3	K(1)LNNEVSVSQR	0.34742	0.772	0.814	0.883	1.421	1.022	1.127
Biological Process	GO:0043170	4	macromolecule metabolic process	1.19	0.0414141	BMU04928_2421_g	62	K	1.771	0.00299001	Up	40S ribosomal protein S11	--	1	3.08313e-05	103.7	2	TAIEGSYIDK(1)K	0.38	0.717	0.665	0.786	1.423	1.309	1.107
Biological Process	GO:0043170	4	macromolecule metabolic process	1.19	0.0414141	BMU04928_2421_g	85	K	1.34	0.0137058	Up	40S ribosomal protein S11	--	1	2.23582e-11	127.17	3	ILTGTVVSTK(1)MHR	-0.16971	0.849	0.765	0.936	1.229	1.095	1.092
Biological Process	GO:0043170	4	macromolecule metabolic process	1.19	0.0414141	BMU04928_231_g	184	K	1.576	0.0161716	Up	V-type proton ATPase catalytic subunit A	--	1	0.00761755	56.225	3	FYAK(1)DHPEFPR	-0.90008	0.721	0.798	0.866	1.029	1.439	1.29
Biological Process	GO:0043170	4	macromolecule metabolic process	1.19	0.0414141	BMU04928_2191_g	84	K	1.714	0.000108427	Up	40S ribosomal protein S2	--	1	0.0187052	92.439	2	LK(1)DEVMK	0.03155	0.733	0.751	0.79	1.315	1.231	1.351
Biological Process	GO:0043170	4	macromolecule metabolic process	1.19	0.0414141	BMU04928_2191_g	164	K	2.913	0.0151321	Up	40S ribosomal protein S2	--	1	6.64759e-07	99.508	3	GYWGTNLGEPHSLPTK(1)ESGK	-0.22831	0.606	0.717	0.295	1.65	1.401	1.663
Biological Process	GO:0043170	4	macromolecule metabolic process	1.19	0.0414141	BMU04928_2191_g	192	K	1.348	0.0209079	Up	40S ribosomal protein S2	--	1	4.40938e-05	104.52	3	GTGLVASPAVK(1)R	0.22977	0.999	0.827	0.781	1.215	1.092	1.208
Biological Process	GO:0043170	4	macromolecule metabolic process	1.19	0.0414141	BMU04928_1706_g	575	K	1.419	0.00826185	Up	Elongation factor 1-alpha	--	1	0.0121854	109.86	2	VTK(1)AAVK	0.16114	0.935	0.787	0.742	1.191	1.192	1.114
Biological Process	GO:0043170	4	macromolecule metabolic process	1.19	0.0414141	BMU04928_1586_g	105	K	1.455	0.000811933	Up	14_3_3 domain-containing protein	--	1	9.06779e-22	148.88	4	ICEDILEVLDK(1)HLIASAQTGESK	-0.95677	0.812	0.867	0.783	1.261	1.147	1.174
Biological Process	GO:0043170	4	macromolecule metabolic process	1.19	0.0414141	BMU04928_157_g	174	K	1.568	0.0308264	Up	Ribos_L4_asso_C domain-containing protein	--	1	1.47786e-05	93.269	3	TSAAAALLK(1)AVGAGPDIVK	0.35078	0.926	0.798	0.755	1.593	1.238	1.056
Biological Process	GO:0043170	4	macromolecule metabolic process	1.19	0.0414141	BMU04928_3820_g	63	K	1.527	0.0154431	Up	60S ribosomal protein L7	--	1	0.00282683	90.629	2	AETYVK(1)EYR	-0.29954	0.864	0.645	0.874	1.303	1.187	1.148
Biological Process	GO:0043170	4	macromolecule metabolic process	1.19	0.0414141	BMU04928_4161_g	7	K	1.392	0.00162139	Up	GTP-binding protein rhoA	--	1	1.3734e-09	103.88	2	K(1)LVIVGDGACGK	0.29577	0.874	0.853	0.785	1.204	1.099	1.194
Biological Process	GO:0043170	4	macromolecule metabolic process	1.19	0.0414141	BMU04928_4161_g	137	K	1.316	0.0266933	Up	GTP-binding protein rhoA	--	1	0.00204073	67.646	3	TSQK(1)PVTPEQGEEVR	-0.067728	0.887	0.89	0.818	0.992	1.143	1.281
Biological Process	GO:0043170	4	macromolecule metabolic process	1.19	0.0414141	BMU04928_4749_g	28	K	2.945	0.00420002	Up	Histone H3	--	1	0.00476361	70.056	2	K(1)SAPSTGGVK	0.00097488	0.441	0.625	0.458	1.955	1.287	1.246
Biological Process	GO:0043170	4	macromolecule metabolic process	1.19	0.0414141	BMU04928_7090_g	45	K	1.539	0.0115266	Up	40S ribosomal protein S1	--	1	0.0185817	64.711	2	DVGK(1)TLVNR	0.21422	0.723	0.716	0.884	1.362	1.118	1.096
Biological Process	GO:0043170	4	macromolecule metabolic process	1.19	0.0414141	BMU04928_7044_g	219	K	1.446	0.000295704	Up	Elongation factor 1-gamma 2	--	0.982813	0.0310868	53.968	3	K(0.983)DAK(0.017)PAK	-0.13181	0.853	0.831	0.78	1.218	1.151	1.194
Biological Process	GO:0043170	4	macromolecule metabolic process	1.19	0.0414141	BMU04928_7044_g	225	K	1.533	0.00681117	Up	Elongation factor 1-gamma 2	--	1	9.32356e-05	95.401	2	PAK(1)APEK	0.25255	0.91	0.789	0.685	1.252	1.232	1.171
Biological Process	GO:0043170	4	macromolecule metabolic process	1.19	0.0414141	BMU04928_6634_g	176	K	1.89	0.00149108	Up	NTP_transferase domain-containing protein	--	1	8.52671e-10	111.66	3	VSNDAATNFGCIVSDTHTK(1)R	0.017568	0.691	0.793	0.679	1.547	1.276	1.266
Biological Process	GO:0043170	4	macromolecule metabolic process	1.19	0.0414141	BMU04928_6634_g	8	K	1.754	3.31365e-07	Up	NTP_transferase domain-containing protein	--	1	0.00150917	66.56	3	K(1)SGGHQPITK	-0.44421	0.754	0.745	0.764	1.325	1.333	1.312
Biological Process	GO:0043170	4	macromolecule metabolic process	1.19	0.0414141	BMU04928_6624_g	185	K	1.567	0.0368534	Up	Lysine--tRNA ligase	--	1	5.26909e-05	93.427	3	TAPK(1)NRPNDGELSVCAR	0.12969	0.94	0.679	0.744	1.464	1.007	1.233
Biological Process	GO:0043170	4	macromolecule metabolic process	1.19	0.0414141	BMU07678_1743_g	322	K	1.361	0.000796992	Up	Replication protein A subunit	--	1	6.23114e-24	159.22	3	DVGETSQITSK(1)TTSK	0.055328	0.845	0.867	0.835	1.168	1.211	1.087
Biological Process	GO:0043170	4	macromolecule metabolic process	1.19	0.0414141	BMU04928_6588_g	9	K	4.325	0.000812063	Up	Histone H4	--	1	0.0273858	86.866	2	GGK(1)GLGK	-0.031602	0.319	0.477	0.305	1.765	1.643	1.354
Biological Process	GO:0043170	4	macromolecule metabolic process	1.19	0.0414141	BMU04928_6276_g	86	K	1.964	0.0204901	Up	Unplaced genomic scaffold supercont1.5, whole genome shotgun sequence	--	1	6.67676e-15	103.9	3	TNVHHFAGNNIELGTACGK(1)LYR	1.0426	0.752	0.643	0.513	1.007	1.132	1.609
Biological Process	GO:0043170	4	macromolecule metabolic process	1.19	0.0414141	BMU04928_6149_g	46	K	1.869	0.0130268	Up	Ribosomal_L7Ae domain-containing protein	--	1	0.000149725	96.015	2	NFGIGQDIQPK(1)R	-0.38351	0.598	0.69	0.846	1.596	1.287	1.106
Biological Process	GO:0043170	4	macromolecule metabolic process	1.19	0.0414141	BMU04928_6149_g	99	K	2.294	0.00724527	Up	Ribosomal_L7Ae domain-containing protein	--	1	0.00633303	58.37	3	LLNK(1)YRPETK	-0.049879	0.48	0.58	0.799	1.641	1.357	1.266
Biological Process	GO:1901564	4	organonitrogen compound metabolic process	1.2	0.0417042	BMU04928_274_g	244	K	1.378	0.00259258	Up	Hsp72-like protein	--	1	4.52213e-19	178.1	3	LVNHFVQEFK(1)R	0.11334	0.849	0.881	0.839	1.188	1.084	1.267
Biological Process	GO:0043170	4	macromolecule metabolic process	1.19	0.0414141	BMU04928_6149_g	195	K	1.879	0.0181596	Up	Ribosomal_L7Ae domain-containing protein	--	1	0.0122002	51.854	3	LGTVVHK(1)K	-0.3299	0.717	0.646	0.776	1.638	1.394	0.987
Biological Process	GO:0043170	4	macromolecule metabolic process	1.19	0.0414141	BMU04928_6149_g	254	K	1.758	0.0424264	Up	Ribosomal_L7Ae domain-containing protein	--	1	0.0035179	96.331	2	K(1)ALESAIK	0.20925	0.697	0.608	0.932	1.679	1.221	1.032
Biological Process	GO:0043170	4	macromolecule metabolic process	1.19	0.0414141	BMU04928_6149_g	17	K	2.917	0.00910057	Up	Ribosomal_L7Ae domain-containing protein	--	1	9.06598e-12	124.43	3	KPAPAPFPQGK(1)AGASK	0.092441	0.503	0.337	0.734	1.711	1.543	1.338
Biological Process	GO:0043170	4	macromolecule metabolic process	1.19	0.0414141	BMU04928_6149_g	7	K	1.972	0.0117665	Up	Ribosomal_L7Ae domain-containing protein	--	1	4.50661e-05	96.103	2	K(1)PAPAPFPQGK	0.51709	0.604	0.588	0.871	1.531	1.412	1.126
Biological Process	GO:0043170	4	macromolecule metabolic process	1.19	0.0414141	BMU04928_600_g	27	K	1.786	0.0087692	Up	Unplaced genomic scaffold supercont1.4, whole genome shotgun sequence	--	1	6.85695e-05	97.551	3	GILK(1)NPSFSSASGK	-0.19956	0.648	0.677	0.875	1.494	1.14	1.296
Biological Process	GO:0043170	4	macromolecule metabolic process	1.19	0.0414141	BMU07712_8627_g	154	K	1.492	0.00924897	Up	Arginine N-methyltransferase 2	--	1	0.00204619	78.098	3	QK(1)LSSEDAK	-0.93457	0.965	0.784	0.727	1.204	1.273	1.216
Biological Process	GO:0043170	4	macromolecule metabolic process	1.19	0.0414141	BMU07605_11043_g	976	K	1.772	0.00255062	Up	Leucine-tRNA ligase	--	1	0.00589884	81.296	2	GK(1)SAAFDPR	0.22244	0.842	0.635	0.691	1.256	1.252	1.334
Biological Process	GO:0043170	4	macromolecule metabolic process	1.19	0.0414141	BMU04928_5950_g	5	K	2.097	5.29886e-05	Up	60S ribosomal protein L5	--	1	0.0149204	101.99	2	PFTK(1)LVK	-0.044669	0.728	0.633	0.677	1.435	1.412	1.426
Biological Process	GO:0043170	4	macromolecule metabolic process	1.19	0.0414141	BMU04928_5950_g	112	K	1.779	0.00919402	Up	60S ribosomal protein L5	--	1	0.000103414	121.83	3	K(1)LDLDEQFK	0.16205	0.797	0.593	0.863	1.208	1.398	1.402
Biological Process	GO:0043170	4	macromolecule metabolic process	1.19	0.0414141	BMU04928_5950_g	182	K	1.441	0.000471533	Up	60S ribosomal protein L5	--	1	0.000394989	81.311	3	GASDGGLYIPHNEK(1)R	0.089488	0.843	0.806	0.882	1.247	1.241	1.16
Biological Process	GO:0043170	4	macromolecule metabolic process	1.19	0.0414141	BMU04928_5950_g	265	K	1.838	0.0142143	Up	60S ribosomal protein L5	--	0.99969	0.00857239	57.679	4	EDPFKKDDDEGDK(1)K	-0.13052	0.59	0.711	0.901	1.163	1.555	1.33
Biological Process	GO:0043170	4	macromolecule metabolic process	1.19	0.0414141	BMU04928_5677_g	20	K	1.86	0.00328696	Up	60S ribosomal protein L3	--	1	0.000358835	78.692	3	DLDRPGAK(1)MHK	-0.30109	0.589	0.682	0.761	1.428	1.197	1.155
Biological Process	GO:0043170	4	macromolecule metabolic process	1.19	0.0414141	BMU04928_6149_g	196	K	1.478	0.0469513	Up	Ribosomal_L7Ae domain-containing protein	--	1	0.00113703	68.83	3	K(1)TAAALAITEVK	0.11523	0.84	0.628	0.985	1.342	1.13	1.153
Biological Process	GO:0043170	4	macromolecule metabolic process	1.19	0.0414141	BMU04928_157_g	351	K	1.356	0.0274728	Up	Ribos_L4_asso_C domain-containing protein	--	1	4.41874e-05	92.977	4	IGQK(1)GVEHGKPEPVNAR	0.079871	0.884	0.817	0.947	1.307	1.02	1.263
Biological Process	GO:1901564	4	organonitrogen compound metabolic process	1.2	0.0417042	BMU04928_3042_g	6	K	1.551	0.00356136	Up	60S ribosomal protein L32	--	1	0.00761755	56.225	3	VSSSK(1)HVPIVK	-0.099314	0.869	0.754	0.7	1.274	1.133	1.196
Biological Process	GO:1901564	4	organonitrogen compound metabolic process	1.2	0.0417042	BMU04928_3128_g	135	K	1.497	0.0461614	Up	60S ribosomal protein L13	--	1	0.000251981	84.658	3	K(1)LDSSENDVK	-0.014251	0.622	0.785	0.987	1.336	1.154	1.093
Biological Process	GO:0071426	11	ribonucleoprotein complex export from nucleus	2.17	0.0436366	BMU04928_2191_g	84	K	1.714	0.000108427	Up	40S ribosomal protein S2	--	1	0.0187052	92.439	2	LK(1)DEVMK	0.03155	0.733	0.751	0.79	1.315	1.231	1.351
Biological Process	GO:0071426	11	ribonucleoprotein complex export from nucleus	2.17	0.0436366	BMU04928_2191_g	164	K	2.913	0.0151321	Up	40S ribosomal protein S2	--	1	6.64759e-07	99.508	3	GYWGTNLGEPHSLPTK(1)ESGK	-0.22831	0.606	0.717	0.295	1.65	1.401	1.663
Biological Process	GO:0071426	11	ribonucleoprotein complex export from nucleus	2.17	0.0436366	BMU04928_2191_g	192	K	1.348	0.0209079	Up	40S ribosomal protein S2	--	1	4.40938e-05	104.52	3	GTGLVASPAVK(1)R	0.22977	0.999	0.827	0.781	1.215	1.092	1.208
Biological Process	GO:0071426	11	ribonucleoprotein complex export from nucleus	2.17	0.0436366	BMU04928_1706_g	575	K	1.419	0.00826185	Up	Elongation factor 1-alpha	--	1	0.0121854	109.86	2	VTK(1)AAVK	0.16114	0.935	0.787	0.742	1.191	1.192	1.114
Biological Process	GO:0071426	11	ribonucleoprotein complex export from nucleus	2.17	0.0436366	BMU04928_1522_g	152	K	1.971	0.000171232	Up	40S ribosomal protein S18	--	1	0.0317946	74.127	2	TVGVSK(1)K	0.063113	0.703	0.64	0.679	1.356	1.223	1.406
Biological Process	GO:0071426	11	ribonucleoprotein complex export from nucleus	2.17	0.0436366	BMU04928_1522_g	49	K	1.672	0.0226865	Up	40S ribosomal protein S18	--	1	0.00980984	56.432	3	K(1)ADVDLNK	0.24448	0.764	0.612	0.874	1.506	1.162	1.094
Biological Process	GO:0071426	11	ribonucleoprotein complex export from nucleus	2.17	0.0436366	BMU04928_1522_g	56	K	1.72	0.0180822	Up	40S ribosomal protein S18	--	1	0.0308824	60.436	2	ADVDLNK(1)R	0.56516	0.678	0.593	0.945	1.19	1.246	1.376
Biological Process	GO:0071426	11	ribonucleoprotein complex export from nucleus	2.17	0.0436366	BMU04928_12002_g	41	K	1.483	0.00264672	Up	ATP-dependent RNA helicase sub2	--	0.999985	8.05031e-05	95.428	3	KGDLTVSGGK(1)TTDK	0.017336	0.742	0.82	0.867	1.155	1.154	1.294
Biological Process	GO:0071426	11	ribonucleoprotein complex export from nucleus	2.17	0.0436366	BMU04928_12002_g	32	K	1.303	0.00341433	Up	ATP-dependent RNA helicase sub2	--	1	3.31641e-05	106.29	2	K(1)GDLTVSGGK	-0.066284	0.906	0.869	0.837	1.075	1.115	1.213
Biological Process	GO:0006611	10	protein export from nucleus	2.17	0.0436366	BMU04928_8275_g	5	K	1.471	0.0367312	Up	Protein BCP1	--	1	3.47137e-06	109.42	2	K(1)QDAGDEVVK	0.31192	0.949	0.638	0.828	1.193	1.289	1.07
Biological Process	GO:0006611	10	protein export from nucleus	2.17	0.0436366	BMU04928_3166_g	27	K	2.012	0.00328095	Up	RRM domain-containing protein	--	0.946463	0.000302543	88.385	3	K(0.946)VGK(0.054)PTGTTAPVGGVK	-0.2041	0.714	0.571	0.834	1.469	1.446	1.348
Biological Process	GO:0006611	10	protein export from nucleus	2.17	0.0436366	BMU04928_2191_g	84	K	1.714	0.000108427	Up	40S ribosomal protein S2	--	1	0.0187052	92.439	2	LK(1)DEVMK	0.03155	0.733	0.751	0.79	1.315	1.231	1.351
Biological Process	GO:0006611	10	protein export from nucleus	2.17	0.0436366	BMU04928_2191_g	164	K	2.913	0.0151321	Up	40S ribosomal protein S2	--	1	6.64759e-07	99.508	3	GYWGTNLGEPHSLPTK(1)ESGK	-0.22831	0.606	0.717	0.295	1.65	1.401	1.663
Biological Process	GO:0006611	10	protein export from nucleus	2.17	0.0436366	BMU04928_2191_g	192	K	1.348	0.0209079	Up	40S ribosomal protein S2	--	1	4.40938e-05	104.52	3	GTGLVASPAVK(1)R	0.22977	0.999	0.827	0.781	1.215	1.092	1.208
Biological Process	GO:0006611	10	protein export from nucleus	2.17	0.0436366	BMU04928_1706_g	575	K	1.419	0.00826185	Up	Elongation factor 1-alpha	--	1	0.0121854	109.86	2	VTK(1)AAVK	0.16114	0.935	0.787	0.742	1.191	1.192	1.114
Biological Process	GO:0006611	10	protein export from nucleus	2.17	0.0436366	BMU04928_1522_g	152	K	1.971	0.000171232	Up	40S ribosomal protein S18	--	1	0.0317946	74.127	2	TVGVSK(1)K	0.063113	0.703	0.64	0.679	1.356	1.223	1.406
Biological Process	GO:0006611	10	protein export from nucleus	2.17	0.0436366	BMU04928_1522_g	49	K	1.672	0.0226865	Up	40S ribosomal protein S18	--	1	0.00980984	56.432	3	K(1)ADVDLNK	0.24448	0.764	0.612	0.874	1.506	1.162	1.094
Biological Process	GO:0006611	10	protein export from nucleus	2.17	0.0436366	BMU04928_1522_g	56	K	1.72	0.0180822	Up	40S ribosomal protein S18	--	1	0.0308824	60.436	2	ADVDLNK(1)R	0.56516	0.678	0.593	0.945	1.19	1.246	1.376
Biological Process	GO:0006611	10	protein export from nucleus	2.17	0.0436366	BMU04928_12002_g	41	K	1.483	0.00264672	Up	ATP-dependent RNA helicase sub2	--	0.999985	8.05031e-05	95.428	3	KGDLTVSGGK(1)TTDK	0.017336	0.742	0.82	0.867	1.155	1.154	1.294
Biological Process	GO:0006611	10	protein export from nucleus	2.17	0.0436366	BMU04928_12002_g	32	K	1.303	0.00341433	Up	ATP-dependent RNA helicase sub2	--	1	3.31641e-05	106.29	2	K(1)GDLTVSGGK	-0.066284	0.906	0.869	0.837	1.075	1.115	1.213
Biological Process	GO:1901564	4	organonitrogen compound metabolic process	1.2	0.0417042	BMU04928_997_g	524	K	1.446	0.0238293	Up	Aconitate hydratase, mitochondrial	--	1	0.00536335	79.974	3	DK(1)DGNEFK	-0.4429	0.804	0.715	0.985	1.091	1.266	1.265
Biological Process	GO:1901564	4	organonitrogen compound metabolic process	1.2	0.0417042	BMU07712_11495_g	142	K	1.373	0.0137192	Up	Deoxyuridine 5'-triphosphate nucleotidohydrolase	--	1	8.57111e-08	106.42	3	SGLAAK(1)HFIDTGAGVIDADYR	-0.8348	0.835	0.764	0.923	1.144	1.055	1.264
Biological Process	GO:1901564	4	organonitrogen compound metabolic process	1.2	0.0417042	BMU07605_5341_g	286	K	1.329	0.0423274	Up	Succinate--CoA ligase [ADP-forming] subunit alpha, mitochondrial	--	1	0.00253573	57.499	3	MGHAGAIVSGGK(1)GGAESK	0.35501	0.831	0.994	0.765	1.053	1.284	1.106
Biological Process	GO:0071426	11	ribonucleoprotein complex export from nucleus	2.17	0.0436366	BMU04928_3166_g	27	K	2.012	0.00328095	Up	RRM domain-containing protein	--	0.946463	0.000302543	88.385	3	K(0.946)VGK(0.054)PTGTTAPVGGVK	-0.2041	0.714	0.571	0.834	1.469	1.446	1.348
Biological Process	GO:1901564	4	organonitrogen compound metabolic process	1.2	0.0417042	BMU04928_962_g	334	K	1.858	0.0021937	Up	Metacaspase-1	--	1	1.25951e-05	107.24	2	K(1)VGGGSSTYER	0.83974	0.828	0.641	0.681	1.221	1.355	1.419
Biological Process	GO:0071426	11	ribonucleoprotein complex export from nucleus	2.17	0.0436366	BMU04928_8275_g	5	K	1.471	0.0367312	Up	Protein BCP1	--	1	3.47137e-06	109.42	2	K(1)QDAGDEVVK	0.31192	0.949	0.638	0.828	1.193	1.289	1.07
Biological Process	GO:0071166	4	ribonucleoprotein complex localization	2.17	0.0436366	BMU04928_12002_g	41	K	1.483	0.00264672	Up	ATP-dependent RNA helicase sub2	--	0.999985	8.05031e-05	95.428	3	KGDLTVSGGK(1)TTDK	0.017336	0.742	0.82	0.867	1.155	1.154	1.294
Biological Process	GO:0009405	3	pathogenesis	2.32	0.048891	BMU04928_4179_g	123	K	1.362	0.0157854	Up	Septin-type G domain-containing protein	--	1	2.50123e-08	131.13	3	YIK(1)DQHSAYLR	-0.15282	0.774	0.828	0.925	1.28	1.082	1.08
Biological Process	GO:0009405	3	pathogenesis	2.32	0.048891	BMU04928_231_g	184	K	1.576	0.0161716	Up	V-type proton ATPase catalytic subunit A	--	1	0.00761755	56.225	3	FYAK(1)DHPEFPR	-0.90008	0.721	0.798	0.866	1.029	1.439	1.29
Biological Process	GO:0009405	3	pathogenesis	2.32	0.048891	BMU04928_1586_g	105	K	1.455	0.000811933	Up	14_3_3 domain-containing protein	--	1	9.06779e-22	148.88	4	ICEDILEVLDK(1)HLIASAQTGESK	-0.95677	0.812	0.867	0.783	1.261	1.147	1.174
Biological Process	GO:0009966	6	regulation of signal transduction	2.32	0.048891	BMU05960_9072_g	323	K	1.617	0.0208293	Up	Non-specific serine/threonine protein kinase	--	1	0.0328301	40.801	3	RPLK(1)DQLPTGSTPR	-0.96746	0.822	0.629	0.862	1.079	1.449	1.211
Biological Process	GO:0009966	6	regulation of signal transduction	2.32	0.048891	BMU07605_11043_g	976	K	1.772	0.00255062	Up	Leucine-tRNA ligase	--	1	0.00589884	81.296	2	GK(1)SAAFDPR	0.22244	0.842	0.635	0.691	1.256	1.252	1.334
Biological Process	GO:0009966	6	regulation of signal transduction	2.32	0.048891	BMU04928_4161_g	137	K	1.316	0.0266933	Up	GTP-binding protein rhoA	--	1	0.00204073	67.646	3	TSQK(1)PVTPEQGEEVR	-0.067728	0.887	0.89	0.818	0.992	1.143	1.281
Biological Process	GO:0009966	6	regulation of signal transduction	2.32	0.048891	BMU04928_4161_g	7	K	1.392	0.00162139	Up	GTP-binding protein rhoA	--	1	1.3734e-09	103.88	2	K(1)LVIVGDGACGK	0.29577	0.874	0.853	0.785	1.204	1.099	1.194
Biological Process	GO:0009966	6	regulation of signal transduction	2.32	0.048891	BMU04928_1586_g	105	K	1.455	0.000811933	Up	14_3_3 domain-containing protein	--	1	9.06779e-22	148.88	4	ICEDILEVLDK(1)HLIASAQTGESK	-0.95677	0.812	0.867	0.783	1.261	1.147	1.174
Biological Process	GO:0009966	6	regulation of signal transduction	2.32	0.048891	BMU04928_11562_g	420	K	1.587	0.00389999	Up	PPM-type phosphatase domain-containing protein	--	1	6.66419e-05	95.428	3	SK(1)SPQAAAPDK	-0.092236	0.904	0.723	0.737	1.327	1.225	1.2
Biological Process	GO:0051248	7	negative regulation of protein metabolic process	2.32	0.048891	BMU04928_7202_g	423	K	1.515	0.0143755	Up	Ubiquitin carboxyl-terminal hydrolase	--	1	4.05929e-09	138.08	2	LAEAAPIAK(1)LR	0.44637	0.951	0.758	0.688	1.155	1.297	1.18
Biological Process	GO:0051248	7	negative regulation of protein metabolic process	2.32	0.048891	BMU04928_600_g	27	K	1.786	0.0087692	Up	Unplaced genomic scaffold supercont1.4, whole genome shotgun sequence	--	1	6.85695e-05	97.551	3	GILK(1)NPSFSSASGK	-0.19956	0.648	0.677	0.875	1.494	1.14	1.296
Biological Process	GO:0051248	7	negative regulation of protein metabolic process	2.32	0.048891	BMU04928_1734_g	25	K	1.449	0.0051825	Up	Rhinocladiella mackenziei CBS 650.93 unplaced genomic scaffold supercont1.3, whole genome shotgun sequence	--	1	0.0158478	67.993	2	AK(1)ADGGEIK	0.39925	0.724	0.867	0.87	1.227	1.12	1.22
Biological Process	GO:0051248	7	negative regulation of protein metabolic process	2.32	0.048891	BMU04928_1586_g	105	K	1.455	0.000811933	Up	14_3_3 domain-containing protein	--	1	9.06779e-22	148.88	4	ICEDILEVLDK(1)HLIASAQTGESK	-0.95677	0.812	0.867	0.783	1.261	1.147	1.174
Biological Process	GO:0051248	7	negative regulation of protein metabolic process	2.32	0.048891	BMU04928_11562_g	420	K	1.587	0.00389999	Up	PPM-type phosphatase domain-containing protein	--	1	6.66419e-05	95.428	3	SK(1)SPQAAAPDK	-0.092236	0.904	0.723	0.737	1.327	1.225	1.2
Biological Process	GO:0071166	4	ribonucleoprotein complex localization	2.17	0.0436366	BMU04928_8275_g	5	K	1.471	0.0367312	Up	Protein BCP1	--	1	3.47137e-06	109.42	2	K(1)QDAGDEVVK	0.31192	0.949	0.638	0.828	1.193	1.289	1.07
Biological Process	GO:0071166	4	ribonucleoprotein complex localization	2.17	0.0436366	BMU04928_3166_g	27	K	2.012	0.00328095	Up	RRM domain-containing protein	--	0.946463	0.000302543	88.385	3	K(0.946)VGK(0.054)PTGTTAPVGGVK	-0.2041	0.714	0.571	0.834	1.469	1.446	1.348
Biological Process	GO:0071166	4	ribonucleoprotein complex localization	2.17	0.0436366	BMU04928_2191_g	84	K	1.714	0.000108427	Up	40S ribosomal protein S2	--	1	0.0187052	92.439	2	LK(1)DEVMK	0.03155	0.733	0.751	0.79	1.315	1.231	1.351
Biological Process	GO:0071166	4	ribonucleoprotein complex localization	2.17	0.0436366	BMU04928_2191_g	164	K	2.913	0.0151321	Up	40S ribosomal protein S2	--	1	6.64759e-07	99.508	3	GYWGTNLGEPHSLPTK(1)ESGK	-0.22831	0.606	0.717	0.295	1.65	1.401	1.663
Biological Process	GO:0071166	4	ribonucleoprotein complex localization	2.17	0.0436366	BMU04928_2191_g	192	K	1.348	0.0209079	Up	40S ribosomal protein S2	--	1	4.40938e-05	104.52	3	GTGLVASPAVK(1)R	0.22977	0.999	0.827	0.781	1.215	1.092	1.208
Biological Process	GO:0071166	4	ribonucleoprotein complex localization	2.17	0.0436366	BMU04928_1706_g	575	K	1.419	0.00826185	Up	Elongation factor 1-alpha	--	1	0.0121854	109.86	2	VTK(1)AAVK	0.16114	0.935	0.787	0.742	1.191	1.192	1.114
Biological Process	GO:0071166	4	ribonucleoprotein complex localization	2.17	0.0436366	BMU04928_1522_g	152	K	1.971	0.000171232	Up	40S ribosomal protein S18	--	1	0.0317946	74.127	2	TVGVSK(1)K	0.063113	0.703	0.64	0.679	1.356	1.223	1.406
Biological Process	GO:0071166	4	ribonucleoprotein complex localization	2.17	0.0436366	BMU04928_1522_g	49	K	1.672	0.0226865	Up	40S ribosomal protein S18	--	1	0.00980984	56.432	3	K(1)ADVDLNK	0.24448	0.764	0.612	0.874	1.506	1.162	1.094
Biological Process	GO:0071166	4	ribonucleoprotein complex localization	2.17	0.0436366	BMU04928_1522_g	56	K	1.72	0.0180822	Up	40S ribosomal protein S18	--	1	0.0308824	60.436	2	ADVDLNK(1)R	0.56516	0.678	0.593	0.945	1.19	1.246	1.376
Biological Process	GO:0071166	4	ribonucleoprotein complex localization	2.17	0.0436366	BMU04928_12002_g	32	K	1.303	0.00341433	Up	ATP-dependent RNA helicase sub2	--	1	3.31641e-05	106.29	2	K(1)GDLTVSGGK	-0.066284	0.906	0.869	0.837	1.075	1.115	1.213
Biological Process	GO:1901564	4	organonitrogen compound metabolic process	1.2	0.0417042	BMU04928_8947_g	27	K	1.386	0.0131281	Up	40S ribosomal protein S21	--	1	0.00215949	67.095	3	AK(1)DHASVQISVGK	0.8006	0.799	0.928	0.83	1.057	1.309	1.178
Biological Process	GO:1901564	4	organonitrogen compound metabolic process	1.2	0.0417042	BMU04928_8855_g	7	K	2.199	0.00832499	Up	60S ribosomal protein L31-B	--	1	0.00197799	117.04	3	NNPK(1)TQPK	0.011009	0.624	0.495	0.738	1.578	1.427	1.078
Biological Process	GO:1901564	4	organonitrogen compound metabolic process	1.2	0.0417042	BMU05960_9072_g	323	K	1.617	0.0208293	Up	Non-specific serine/threonine protein kinase	--	1	0.0328301	40.801	3	RPLK(1)DQLPTGSTPR	-0.96746	0.822	0.629	0.862	1.079	1.449	1.211
Biological Process	GO:1901564	4	organonitrogen compound metabolic process	1.2	0.0417042	BMU04928_5950_g	182	K	1.441	0.000471533	Up	60S ribosomal protein L5	--	1	0.000394989	81.311	3	GASDGGLYIPHNEK(1)R	0.089488	0.843	0.806	0.882	1.247	1.241	1.16
Biological Process	GO:1901564	4	organonitrogen compound metabolic process	1.2	0.0417042	BMU04928_5950_g	265	K	1.838	0.0142143	Up	60S ribosomal protein L5	--	0.99969	0.00857239	57.679	4	EDPFKKDDDEGDK(1)K	-0.13052	0.59	0.711	0.901	1.163	1.555	1.33
Biological Process	GO:1901564	4	organonitrogen compound metabolic process	1.2	0.0417042	BMU04928_5677_g	20	K	1.86	0.00328696	Up	60S ribosomal protein L3	--	1	0.000358835	78.692	3	DLDRPGAK(1)MHK	-0.30109	0.589	0.682	0.761	1.428	1.197	1.155
Biological Process	GO:1901564	4	organonitrogen compound metabolic process	1.2	0.0417042	BMU04928_5004_g	276	K	1.855	0.0022712	Up	Glutamine synthetase	--	1	0.00456593	91.853	2	YIEEAMK(1)K	0.29541	0.73	0.827	0.856	1.289	1.659	1.527
Biological Process	GO:1901564	4	organonitrogen compound metabolic process	1.2	0.0417042	BMU04928_5004_g	50	K	1.758	0.00111963	Up	Glutamine synthetase	--	1	0.00900813	114.6	3	TLSK(1)APK	0.2907	0.834	0.787	0.845	1.37	1.632	1.333
Biological Process	GO:1901564	4	organonitrogen compound metabolic process	1.2	0.0417042	BMU04928_5004_g	308	K	2.545	0.0379433	Up	Glutamine synthetase	--	1	0.00383256	50.425	3	MTGAHETSSIEK(1)FTWGVADR	0.25027	0.381	1.121	0.564	2.165	1.519	1.573
Biological Process	GO:1901564	4	organonitrogen compound metabolic process	1.2	0.0417042	BMU04928_5004_g	127	K	2.527	0.000118119	Up	Glutamine synthetase	--	1	0.004973	65.347	3	LMEANAK(1)HK	-0.32062	0.697	0.674	0.701	1.542	1.875	1.819
Biological Process	GO:1901564	4	organonitrogen compound metabolic process	1.2	0.0417042	BMU04928_5004_g	287	K	2.161	0.0074581	Up	Glutamine synthetase	--	1	0.000801688	79.022	4	HIEHIK(1)VYGEGNELR	0.10219	0.715	0.736	0.798	1.207	1.991	1.662
Biological Process	GO:1901564	4	organonitrogen compound metabolic process	1.2	0.0417042	BMU04928_5004_g	331	K	1.785	0.00224537	Up	Glutamine synthetase	--	1	0.00660591	79.148	2	EGK(1)GYFEDR	0.11347	0.819	0.805	0.823	1.28	1.397	1.69
Biological Process	GO:1901564	4	organonitrogen compound metabolic process	1.2	0.0417042	BMU04928_4953_g	169	K	1.353	0.00473001	Up	Acetyltransferase component of pyruvate dehydrogenase complex	--	1	0.00147275	85.533	2	AIK(1)GTGPGGR	-0.099639	0.772	0.882	0.923	1.156	1.162	1.169
Biological Process	GO:1901564	4	organonitrogen compound metabolic process	1.2	0.0417042	BMU07678_589_g	75	K	1.384	0.00364546	Up	Cytochrome b5 heme-binding domain-containing protein	--	1	1.90103e-07	124.42	3	QFYEDTLK(1)SAR	0.026114	0.789	0.854	0.901	1.149	1.258	1.113
Biological Process	GO:1901564	4	organonitrogen compound metabolic process	1.2	0.0417042	BMU07678_589_g	567	K	1.77	0.00595666	Up	Cytochrome b5 heme-binding domain-containing protein	--	1	2.14661e-06	139.96	2	K(1)DDLWIAVK	-0.11678	0.758	0.698	0.757	1.062	1.493	1.361
Biological Process	GO:1901564	4	organonitrogen compound metabolic process	1.2	0.0417042	BMU07678_589_g	541	K	1.595	0.0214235	Up	Cytochrome b5 heme-binding domain-containing protein	--	1	0.00104988	84.17	2	K(1)DANDISNFK	0.12827	0.784	0.687	0.886	1.383	1.365	1.011
Biological Process	GO:1901564	4	organonitrogen compound metabolic process	1.2	0.0417042	BMU07678_589_g	563	K	1.485	0.0208097	Up	Cytochrome b5 heme-binding domain-containing protein	--	1	7.89192e-08	119.45	3	EYSLEEVAK(1)HNK	0.050254	0.802	0.745	0.904	1.067	1.432	1.14
Biological Process	GO:1901564	4	organonitrogen compound metabolic process	1.2	0.0417042	BMU07678_589_g	367	K	1.737	0.00360235	Up	Cytochrome b5 heme-binding domain-containing protein	--	1	0.000131992	103.34	2	EYNAIAK(1)GDK	0.21581	0.721	0.714	0.808	1.363	1.43	1.102
Biological Process	GO:1901564	4	organonitrogen compound metabolic process	1.2	0.0417042	BMU07678_589_g	346	K	1.848	0.0283828	Up	Cytochrome b5 heme-binding domain-containing protein	--	1	8.03842e-18	146.3	3	ELAK(1)EIGCGEAALEK	-0.18657	0.673	0.635	0.859	1.656	1.368	0.981
Biological Process	GO:1901564	4	organonitrogen compound metabolic process	1.2	0.0417042	BMU07678_589_g	357	K	1.789	0.0149299	Up	Cytochrome b5 heme-binding domain-containing protein	--	1	2.92433e-17	138.42	3	EIGCGEAALEK(1)QFK	0.15586	0.686	0.651	0.87	1.604	1.235	1.11
Biological Process	GO:1901564	4	organonitrogen compound metabolic process	1.2	0.0417042	BMU04928_3820_g	63	K	1.527	0.0154431	Up	60S ribosomal protein L7	--	1	0.00282683	90.629	2	AETYVK(1)EYR	-0.29954	0.864	0.645	0.874	1.303	1.187	1.148
Biological Process	GO:1901564	4	organonitrogen compound metabolic process	1.2	0.0417042	BMU04928_3820_g	42	K	1.672	0.0313981	Up	60S ribosomal protein L7	--	1	0.0266134	77.923	2	AADLEK(1)R	0.21133	0.798	0.54	0.92	1.356	1.254	1.166
Biological Process	GO:1901564	4	organonitrogen compound metabolic process	1.2	0.0417042	BMU04928_3784_g	11	K	4.492	1.09645e-08	Up	Uricase	--	1	0.00729355	117.16	2	YGK(1)DNIR	0.11453	0.412	0.403	0.404	1.843	1.801	1.832
Biological Process	GO:1901564	4	organonitrogen compound metabolic process	1.2	0.0417042	BMU07712_11667_g	648	K	2.056	0.00299234	Up	Histone deacetylase RPD3	--	1	1.50302e-08	135.66	2	K(1)EVIGDDEVAK	-0.2102	0.651	0.64	0.622	1.516	1.367	1.05
Biological Process	GO:1901564	4	organonitrogen compound metabolic process	1.2	0.0417042	BMU04928_3434_g	72	K	1.323	0.0492492	Up	ATP-citrate synthase subunit 1	--	1	0.00100365	77.562	3	ALSPSQNALFHNK(1)TR	-0.012524	0.774	1.042	0.807	1.258	1.087	1.126
Biological Process	GO:1901564	4	organonitrogen compound metabolic process	1.2	0.0417042	BMU04928_3170_g	219	K	1.605	0.00526616	Up	Protein pyrABCN	--	1	0.00579433	107.15	2	SK(1)LTNGVK	-0.28945	0.907	0.745	0.702	1.172	1.267	1.34
Biological Process	GO:1901564	4	organonitrogen compound metabolic process	1.2	0.0417042	BMU04928_5950_g	112	K	1.779	0.00919402	Up	60S ribosomal protein L5	--	1	0.000103414	121.83	3	K(1)LDLDEQFK	0.16205	0.797	0.593	0.863	1.208	1.398	1.402
Biological Process	GO:1901564	4	organonitrogen compound metabolic process	1.2	0.0417042	BMU04928_5950_g	5	K	2.097	5.29886e-05	Up	60S ribosomal protein L5	--	1	0.0149204	101.99	2	PFTK(1)LVK	-0.044669	0.728	0.633	0.677	1.435	1.412	1.426
Biological Process	GO:1901564	4	organonitrogen compound metabolic process	1.2	0.0417042	BMU07605_11043_g	976	K	1.772	0.00255062	Up	Leucine-tRNA ligase	--	1	0.00589884	81.296	2	GK(1)SAAFDPR	0.22244	0.842	0.635	0.691	1.256	1.252	1.334
Biological Process	GO:1901564	4	organonitrogen compound metabolic process	1.2	0.0417042	BMU07712_8627_g	154	K	1.492	0.00924897	Up	Arginine N-methyltransferase 2	--	1	0.00204619	78.098	3	QK(1)LSSEDAK	-0.93457	0.965	0.784	0.727	1.204	1.273	1.216
Biological Process	GO:1901564	4	organonitrogen compound metabolic process	1.2	0.0417042	BMU04928_7689_g	59	K	1.949	0.00443535	Up	40S ribosomal protein S25	--	1	0.0182248	72.643	2	LK(1)INGSLAR	-0.21615	0.641	0.74	0.622	1.519	1.073	1.312
Biological Process	GO:1901564	4	organonitrogen compound metabolic process	1.2	0.0417042	BMU04928_7689_g	38	K	1.742	0.00130727	Up	40S ribosomal protein S25	--	1	0.0114049	86.011	2	ATSDK(1)LNK	0.368	0.717	0.676	0.765	1.398	1.146	1.216
Biological Process	GO:1901564	4	organonitrogen compound metabolic process	1.2	0.0417042	BMU04928_7505_g	395	K	1.494	0.020292	Up	Hsp60-like protein	--	1	0.00035093	88.075	3	GVMADPSTSEYEK(1)EK	0.29593	0.803	0.848	0.882	1.268	1.477	1.04
Biological Process	GO:1901564	4	organonitrogen compound metabolic process	1.2	0.0417042	BMU04928_7505_g	57	K	1.365	0.023836	Up	Hsp60-like protein	--	1	3.67739e-08	109.07	3	GVETLSK(1)AVATTLGPK	1.525	0.904	0.857	0.887	1.342	1.015	1.257
Biological Process	GO:1901564	4	organonitrogen compound metabolic process	1.2	0.0417042	BMU04928_7505_g	97	K	1.763	0.000446474	Up	Hsp60-like protein	--	1	3.10311e-17	137.62	3	AVTLQDK(1)FENLGAR	0.82352	0.824	0.762	0.75	1.448	1.254	1.416
Biological Process	GO:1901564	4	organonitrogen compound metabolic process	1.2	0.0417042	BMU04928_7441_g	380	K	1.397	0.0140435	Up	Cytochrome b-c1 complex subunit 2, mitochondrial	--	1	0.000740086	125.96	2	ATALAK(1)FK	0.07291	0.788	0.809	0.946	1.063	1.2	1.29
Biological Process	GO:1901564	4	organonitrogen compound metabolic process	1.2	0.0417042	BMU04928_7202_g	423	K	1.515	0.0143755	Up	Ubiquitin carboxyl-terminal hydrolase	--	1	4.05929e-09	138.08	2	LAEAAPIAK(1)LR	0.44637	0.951	0.758	0.688	1.155	1.297	1.18
Biological Process	GO:1901564	4	organonitrogen compound metabolic process	1.2	0.0417042	BMU04928_7090_g	45	K	1.539	0.0115266	Up	40S ribosomal protein S1	--	1	0.0185817	64.711	2	DVGK(1)TLVNR	0.21422	0.723	0.716	0.884	1.362	1.118	1.096
Biological Process	GO:1901564	4	organonitrogen compound metabolic process	1.2	0.0417042	BMU04928_7044_g	219	K	1.446	0.000295704	Up	Elongation factor 1-gamma 2	--	0.982813	0.0310868	53.968	3	K(0.983)DAK(0.017)PAK	-0.13181	0.853	0.831	0.78	1.218	1.151	1.194
Biological Process	GO:1901564	4	organonitrogen compound metabolic process	1.2	0.0417042	BMU04928_7044_g	225	K	1.533	0.00681117	Up	Elongation factor 1-gamma 2	--	1	9.32356e-05	95.401	2	PAK(1)APEK	0.25255	0.91	0.789	0.685	1.252	1.232	1.171
Biological Process	GO:1901564	4	organonitrogen compound metabolic process	1.2	0.0417042	BMU04928_6634_g	176	K	1.89	0.00149108	Up	NTP_transferase domain-containing protein	--	1	8.52671e-10	111.66	3	VSNDAATNFGCIVSDTHTK(1)R	0.017568	0.691	0.793	0.679	1.547	1.276	1.266
Biological Process	GO:1901564	4	organonitrogen compound metabolic process	1.2	0.0417042	BMU04928_3128_g	218	K	1.743	0.022863	Up	60S ribosomal protein L13	--	0.999871	0.00901685	53.569	3	AKEDAEDAK(1)K	0.090457	0.597	0.725	0.866	1.566	1.135	1.113
Biological Process	GO:1901564	4	organonitrogen compound metabolic process	1.2	0.0417042	BMU04928_6634_g	8	K	1.754	3.31365e-07	Up	NTP_transferase domain-containing protein	--	1	0.00150917	66.56	3	K(1)SGGHQPITK	-0.44421	0.754	0.745	0.764	1.325	1.333	1.312
Biological Process	GO:1901564	4	organonitrogen compound metabolic process	1.2	0.0417042	BMU07678_1743_g	322	K	1.361	0.000796992	Up	Replication protein A subunit	--	1	6.23114e-24	159.22	3	DVGETSQITSK(1)TTSK	0.055328	0.845	0.867	0.835	1.168	1.211	1.087
Biological Process	GO:1901564	4	organonitrogen compound metabolic process	1.2	0.0417042	BMU04928_6588_g	9	K	4.325	0.000812063	Up	Histone H4	--	1	0.0273858	86.866	2	GGK(1)GLGK	-0.031602	0.319	0.477	0.305	1.765	1.643	1.354
Biological Process	GO:1901564	4	organonitrogen compound metabolic process	1.2	0.0417042	BMU04928_6276_g	86	K	1.964	0.0204901	Up	Unplaced genomic scaffold supercont1.5, whole genome shotgun sequence	--	1	6.67676e-15	103.9	3	TNVHHFAGNNIELGTACGK(1)LYR	1.0426	0.752	0.643	0.513	1.007	1.132	1.609
Biological Process	GO:1901564	4	organonitrogen compound metabolic process	1.2	0.0417042	BMU04928_6149_g	46	K	1.869	0.0130268	Up	Ribosomal_L7Ae domain-containing protein	--	1	0.000149725	96.015	2	NFGIGQDIQPK(1)R	-0.38351	0.598	0.69	0.846	1.596	1.287	1.106
Biological Process	GO:1901564	4	organonitrogen compound metabolic process	1.2	0.0417042	BMU04928_6149_g	99	K	2.294	0.00724527	Up	Ribosomal_L7Ae domain-containing protein	--	1	0.00633303	58.37	3	LLNK(1)YRPETK	-0.049879	0.48	0.58	0.799	1.641	1.357	1.266
Biological Process	GO:1901564	4	organonitrogen compound metabolic process	1.2	0.0417042	BMU04928_6149_g	195	K	1.879	0.0181596	Up	Ribosomal_L7Ae domain-containing protein	--	1	0.0122002	51.854	3	LGTVVHK(1)K	-0.3299	0.717	0.646	0.776	1.638	1.394	0.987
Biological Process	GO:1901564	4	organonitrogen compound metabolic process	1.2	0.0417042	BMU04928_6149_g	196	K	1.478	0.0469513	Up	Ribosomal_L7Ae domain-containing protein	--	1	0.00113703	68.83	3	K(1)TAAALAITEVK	0.11523	0.84	0.628	0.985	1.342	1.13	1.153
Biological Process	GO:1901564	4	organonitrogen compound metabolic process	1.2	0.0417042	BMU04928_6149_g	254	K	1.758	0.0424264	Up	Ribosomal_L7Ae domain-containing protein	--	1	0.0035179	96.331	2	K(1)ALESAIK	0.20925	0.697	0.608	0.932	1.679	1.221	1.032
Biological Process	GO:1901564	4	organonitrogen compound metabolic process	1.2	0.0417042	BMU04928_6149_g	17	K	2.917	0.00910057	Up	Ribosomal_L7Ae domain-containing protein	--	1	9.06598e-12	124.43	3	KPAPAPFPQGK(1)AGASK	0.092441	0.503	0.337	0.734	1.711	1.543	1.338
Biological Process	GO:1901564	4	organonitrogen compound metabolic process	1.2	0.0417042	BMU04928_6149_g	7	K	1.972	0.0117665	Up	Ribosomal_L7Ae domain-containing protein	--	1	4.50661e-05	96.103	2	K(1)PAPAPFPQGK	0.51709	0.604	0.588	0.871	1.531	1.412	1.126
Biological Process	GO:1901564	4	organonitrogen compound metabolic process	1.2	0.0417042	BMU04928_5984_g	52	K	1.524	0.00826737	Up	Aspartate aminotransferase	--	1	6.79043e-08	113.59	3	EGPPDAILGITEAFK(1)K	0.34801	0.741	0.734	0.929	1.238	1.127	1.299
Biological Process	GO:1901564	4	organonitrogen compound metabolic process	1.2	0.0417042	BMU04928_6624_g	185	K	1.567	0.0368534	Up	Lysine--tRNA ligase	--	1	5.26909e-05	93.427	3	TAPK(1)NRPNDGELSVCAR	0.12969	0.94	0.679	0.744	1.464	1.007	1.233
Biological Process	GO:0043170	4	macromolecule metabolic process	1.19	0.0414141	BMU04928_157_g	317	K	1.795	0.0169311	Up	Ribos_L4_asso_C domain-containing protein	--	1	0.00565982	114.72	2	GYATTK(1)R	-0.50911	0.79	0.923	0.583	1.545	1.215	1.362
Biological Process	GO:0043170	4	macromolecule metabolic process	1.19	0.0414141	BMU04928_157_g	184	K	1.467	0.00643765	Up	Ribos_L4_asso_C domain-containing protein	--	1	1.33451e-13	139.96	3	AVGAGPDIVK(1)VQK	0.10574	0.879	0.803	0.872	1.416	1.136	1.194
Biological Process	GO:0043170	4	macromolecule metabolic process	1.19	0.0414141	BMU04928_1522_g	152	K	1.971	0.000171232	Up	40S ribosomal protein S18	--	1	0.0317946	74.127	2	TVGVSK(1)K	0.063113	0.703	0.64	0.679	1.356	1.223	1.406
Biological Process	GO:0010467	5	gene expression	1.3	0.0341823	BMU04928_6149_g	195	K	1.879	0.0181596	Up	Ribosomal_L7Ae domain-containing protein	--	1	0.0122002	51.854	3	LGTVVHK(1)K	-0.3299	0.717	0.646	0.776	1.638	1.394	0.987
Biological Process	GO:0010467	5	gene expression	1.3	0.0341823	BMU04928_6149_g	196	K	1.478	0.0469513	Up	Ribosomal_L7Ae domain-containing protein	--	1	0.00113703	68.83	3	K(1)TAAALAITEVK	0.11523	0.84	0.628	0.985	1.342	1.13	1.153
Biological Process	GO:0010467	5	gene expression	1.3	0.0341823	BMU04928_6149_g	254	K	1.758	0.0424264	Up	Ribosomal_L7Ae domain-containing protein	--	1	0.0035179	96.331	2	K(1)ALESAIK	0.20925	0.697	0.608	0.932	1.679	1.221	1.032
Biological Process	GO:0010467	5	gene expression	1.3	0.0341823	BMU04928_6149_g	17	K	2.917	0.00910057	Up	Ribosomal_L7Ae domain-containing protein	--	1	9.06598e-12	124.43	3	KPAPAPFPQGK(1)AGASK	0.092441	0.503	0.337	0.734	1.711	1.543	1.338
Biological Process	GO:0010467	5	gene expression	1.3	0.0341823	BMU04928_6149_g	7	K	1.972	0.0117665	Up	Ribosomal_L7Ae domain-containing protein	--	1	4.50661e-05	96.103	2	K(1)PAPAPFPQGK	0.51709	0.604	0.588	0.871	1.531	1.412	1.126
Biological Process	GO:0010467	5	gene expression	1.3	0.0341823	BMU07605_11043_g	976	K	1.772	0.00255062	Up	Leucine-tRNA ligase	--	1	0.00589884	81.296	2	GK(1)SAAFDPR	0.22244	0.842	0.635	0.691	1.256	1.252	1.334
Biological Process	GO:0010467	5	gene expression	1.3	0.0341823	BMU04928_5950_g	5	K	2.097	5.29886e-05	Up	60S ribosomal protein L5	--	1	0.0149204	101.99	2	PFTK(1)LVK	-0.044669	0.728	0.633	0.677	1.435	1.412	1.426
Biological Process	GO:0010467	5	gene expression	1.3	0.0341823	BMU04928_5950_g	112	K	1.779	0.00919402	Up	60S ribosomal protein L5	--	1	0.000103414	121.83	3	K(1)LDLDEQFK	0.16205	0.797	0.593	0.863	1.208	1.398	1.402
Biological Process	GO:0010467	5	gene expression	1.3	0.0341823	BMU04928_5950_g	182	K	1.441	0.000471533	Up	60S ribosomal protein L5	--	1	0.000394989	81.311	3	GASDGGLYIPHNEK(1)R	0.089488	0.843	0.806	0.882	1.247	1.241	1.16
Biological Process	GO:0010467	5	gene expression	1.3	0.0341823	BMU04928_5950_g	265	K	1.838	0.0142143	Up	60S ribosomal protein L5	--	0.99969	0.00857239	57.679	4	EDPFKKDDDEGDK(1)K	-0.13052	0.59	0.711	0.901	1.163	1.555	1.33
Biological Process	GO:0010467	5	gene expression	1.3	0.0341823	BMU04928_5677_g	20	K	1.86	0.00328696	Up	60S ribosomal protein L3	--	1	0.000358835	78.692	3	DLDRPGAK(1)MHK	-0.30109	0.589	0.682	0.761	1.428	1.197	1.155
Biological Process	GO:0010467	5	gene expression	1.3	0.0341823	BMU04928_4749_g	28	K	2.945	0.00420002	Up	Histone H3	--	1	0.00476361	70.056	2	K(1)SAPSTGGVK	0.00097488	0.441	0.625	0.458	1.955	1.287	1.246
Biological Process	GO:0010467	5	gene expression	1.3	0.0341823	BMU04928_3820_g	63	K	1.527	0.0154431	Up	60S ribosomal protein L7	--	1	0.00282683	90.629	2	AETYVK(1)EYR	-0.29954	0.864	0.645	0.874	1.303	1.187	1.148
Biological Process	GO:0010467	5	gene expression	1.3	0.0341823	BMU04928_3820_g	42	K	1.672	0.0313981	Up	60S ribosomal protein L7	--	1	0.0266134	77.923	2	AADLEK(1)R	0.21133	0.798	0.54	0.92	1.356	1.254	1.166
Biological Process	GO:0010467	5	gene expression	1.3	0.0341823	BMU07712_11667_g	648	K	2.056	0.00299234	Up	Histone deacetylase RPD3	--	1	1.50302e-08	135.66	2	K(1)EVIGDDEVAK	-0.2102	0.651	0.64	0.622	1.516	1.367	1.05
Biological Process	GO:0010467	5	gene expression	1.3	0.0341823	BMU04928_33_g	104	K	1.647	0.00214348	Up	DUF2040 domain-containing protein	--	1	0.000238419	88.552	3	SAK(1)LHDEEASK	0.071655	0.854	0.787	0.67	1.254	1.283	1.27
Biological Process	GO:0010467	5	gene expression	1.3	0.0341823	BMU04928_33_g	309	K	1.539	0.000169243	Up	DUF2040 domain-containing protein	--	0.819415	0.00902369	53.448	3	K(0.181)PGK(0.819)EAQATTK	-0.18486	0.753	0.805	0.838	1.218	1.243	1.226
Biological Process	GO:0010467	5	gene expression	1.3	0.0341823	BMU04928_3166_g	27	K	2.012	0.00328095	Up	RRM domain-containing protein	--	0.946463	0.000302543	88.385	3	K(0.946)VGK(0.054)PTGTTAPVGGVK	-0.2041	0.714	0.571	0.834	1.469	1.446	1.348
Biological Process	GO:0010467	5	gene expression	1.3	0.0341823	BMU04928_3144_g	20	K	1.37	0.0438765	Up	DNA-directed RNA polymerases I, II, and III subunit RPABC3	--	1	0.00121321	85.377	2	ITEVNSAK(1)YDR	-0.21712	0.898	0.945	0.681	1.15	1.065	1.242
Biological Process	GO:0010467	5	gene expression	1.3	0.0341823	BMU04928_3128_g	135	K	1.497	0.0461614	Up	60S ribosomal protein L13	--	1	0.000251981	84.658	3	K(1)LDSSENDVK	-0.014251	0.622	0.785	0.987	1.336	1.154	1.093
Biological Process	GO:0010467	5	gene expression	1.3	0.0341823	BMU04928_3128_g	218	K	1.743	0.022863	Up	60S ribosomal protein L13	--	0.999871	0.00901685	53.569	3	AKEDAEDAK(1)K	0.090457	0.597	0.725	0.866	1.566	1.135	1.113
Biological Process	GO:0010467	5	gene expression	1.3	0.0341823	BMU04928_3042_g	6	K	1.551	0.00356136	Up	60S ribosomal protein L32	--	1	0.00761755	56.225	3	VSSSK(1)HVPIVK	-0.099314	0.869	0.754	0.7	1.274	1.133	1.196
Biological Process	GO:0010467	5	gene expression	1.3	0.0341823	BMU04928_274_g	244	K	1.378	0.00259258	Up	Hsp72-like protein	--	1	4.52213e-19	178.1	3	LVNHFVQEFK(1)R	0.11334	0.849	0.881	0.839	1.188	1.084	1.267
Biological Process	GO:0010467	5	gene expression	1.3	0.0341823	BMU04928_6149_g	99	K	2.294	0.00724527	Up	Ribosomal_L7Ae domain-containing protein	--	1	0.00633303	58.37	3	LLNK(1)YRPETK	-0.049879	0.48	0.58	0.799	1.641	1.357	1.266
Biological Process	GO:0010467	5	gene expression	1.3	0.0341823	BMU04928_274_g	511	K	1.604	0.00209319	Up	Hsp72-like protein	--	1	0.0155561	80.239	2	LSK(1)EEIER	0.12836	0.807	0.715	0.839	1.156	1.354	1.277
Biological Process	GO:0010467	5	gene expression	1.3	0.0341823	BMU04928_6149_g	46	K	1.869	0.0130268	Up	Ribosomal_L7Ae domain-containing protein	--	1	0.000149725	96.015	2	NFGIGQDIQPK(1)R	-0.38351	0.598	0.69	0.846	1.596	1.287	1.106
Biological Process	GO:0010467	5	gene expression	1.3	0.0341823	BMU04928_6624_g	185	K	1.567	0.0368534	Up	Lysine--tRNA ligase	--	1	5.26909e-05	93.427	3	TAPK(1)NRPNDGELSVCAR	0.12969	0.94	0.679	0.744	1.464	1.007	1.233
Biological Process	GO:0022414	3	reproductive process	1.84	0.0345412	BMU04928_5510_g	85	K	1.88	0.00196189	Up	TCTP domain-containing protein	--	1	0.00792937	84.476	2	IEGGMSK(1)K	-0.19901	0.731	0.722	0.669	1.123	1.401	1.465
Biological Process	GO:0022414	3	reproductive process	1.84	0.0345412	BMU04928_4749_g	28	K	2.945	0.00420002	Up	Histone H3	--	1	0.00476361	70.056	2	K(1)SAPSTGGVK	0.00097488	0.441	0.625	0.458	1.955	1.287	1.246
Biological Process	GO:0022414	3	reproductive process	1.84	0.0345412	BMU04928_4179_g	123	K	1.362	0.0157854	Up	Septin-type G domain-containing protein	--	1	2.50123e-08	131.13	3	YIK(1)DQHSAYLR	-0.15282	0.774	0.828	0.925	1.28	1.082	1.08
Biological Process	GO:0022414	3	reproductive process	1.84	0.0345412	BMU04928_4161_g	137	K	1.316	0.0266933	Up	GTP-binding protein rhoA	--	1	0.00204073	67.646	3	TSQK(1)PVTPEQGEEVR	-0.067728	0.887	0.89	0.818	0.992	1.143	1.281
Biological Process	GO:0022414	3	reproductive process	1.84	0.0345412	BMU04928_4161_g	7	K	1.392	0.00162139	Up	GTP-binding protein rhoA	--	1	1.3734e-09	103.88	2	K(1)LVIVGDGACGK	0.29577	0.874	0.853	0.785	1.204	1.099	1.194
Biological Process	GO:0022414	3	reproductive process	1.84	0.0345412	BMU07712_11667_g	648	K	2.056	0.00299234	Up	Histone deacetylase RPD3	--	1	1.50302e-08	135.66	2	K(1)EVIGDDEVAK	-0.2102	0.651	0.64	0.622	1.516	1.367	1.05
Biological Process	GO:0022414	3	reproductive process	1.84	0.0345412	BMU04928_1927_g	119	K	2.32	0.0147943	Up	Tropomyosin-2	--	1	0.00875579	54.276	3	QTDVK(1)AGHFER	0.25262	0.583	0.488	0.904	1.469	1.281	1.832
Biological Process	GO:0022414	3	reproductive process	1.84	0.0345412	BMU04928_1927_g	126	K	1.486	0.0320046	Up	Tropomyosin-2	--	1	2.33119e-06	138.98	2	K(1)VQALEQAR	0.10814	0.684	0.883	0.948	1.136	1.165	1.436
Biological Process	GO:0022414	3	reproductive process	1.84	0.0345412	BMU04928_1927_g	91	K	1.598	0.0153044	Up	Tropomyosin-2	--	1	5.24366e-29	166.09	3	K(1)LQVLEEEAEQADK	0.067392	0.713	0.855	0.856	1.201	1.127	1.545
Biological Process	GO:0022414	3	reproductive process	1.84	0.0345412	BMU04928_1586_g	105	K	1.455	0.000811933	Up	14_3_3 domain-containing protein	--	1	9.06779e-22	148.88	4	ICEDILEVLDK(1)HLIASAQTGESK	-0.95677	0.812	0.867	0.783	1.261	1.147	1.174
Biological Process	GO:0022414	3	reproductive process	1.84	0.0345412	BMU04928_11583_g	158	K	1.954	0.000201985	Up	Protein hob3	--	0.999878	4.49007e-07	110.66	3	LVEKPDK(1)DVTK	0.06421	0.699	0.645	0.768	1.374	1.349	1.403
Biological Process	GO:0010467	5	gene expression	1.3	0.0341823	BMU04928_8947_g	27	K	1.386	0.0131281	Up	40S ribosomal protein S21	--	1	0.00215949	67.095	3	AK(1)DHASVQISVGK	0.8006	0.799	0.928	0.83	1.057	1.309	1.178
Biological Process	GO:0010467	5	gene expression	1.3	0.0341823	BMU04928_8855_g	7	K	2.199	0.00832499	Up	60S ribosomal protein L31-B	--	1	0.00197799	117.04	3	NNPK(1)TQPK	0.011009	0.624	0.495	0.738	1.578	1.427	1.078
Biological Process	GO:0010467	5	gene expression	1.3	0.0341823	BMU04928_7972_g	87	K	1.371	0.0085242	Up	DNA-directed RNA polymerase I, II, and III subunit RPABC1	--	1	0.00597885	55.173	4	DTPRPTK(1)SNPDPQTK	0.4519	0.878	0.792	0.826	1.208	1.2	1.013
Biological Process	GO:0010467	5	gene expression	1.3	0.0341823	BMU04928_7689_g	59	K	1.949	0.00443535	Up	40S ribosomal protein S25	--	1	0.0182248	72.643	2	LK(1)INGSLAR	-0.21615	0.641	0.74	0.622	1.519	1.073	1.312
Biological Process	GO:0010467	5	gene expression	1.3	0.0341823	BMU04928_7689_g	38	K	1.742	0.00130727	Up	40S ribosomal protein S25	--	1	0.0114049	86.011	2	ATSDK(1)LNK	0.368	0.717	0.676	0.765	1.398	1.146	1.216
Biological Process	GO:0010467	5	gene expression	1.3	0.0341823	BMU04928_7505_g	395	K	1.494	0.020292	Up	Hsp60-like protein	--	1	0.00035093	88.075	3	GVMADPSTSEYEK(1)EK	0.29593	0.803	0.848	0.882	1.268	1.477	1.04
Biological Process	GO:0010467	5	gene expression	1.3	0.0341823	BMU04928_7505_g	57	K	1.365	0.023836	Up	Hsp60-like protein	--	1	3.67739e-08	109.07	3	GVETLSK(1)AVATTLGPK	1.525	0.904	0.857	0.887	1.342	1.015	1.257
Biological Process	GO:0010467	5	gene expression	1.3	0.0341823	BMU04928_7505_g	97	K	1.763	0.000446474	Up	Hsp60-like protein	--	1	3.10311e-17	137.62	3	AVTLQDK(1)FENLGAR	0.82352	0.824	0.762	0.75	1.448	1.254	1.416
Biological Process	GO:0010467	5	gene expression	1.3	0.0341823	BMU04928_7441_g	380	K	1.397	0.0140435	Up	Cytochrome b-c1 complex subunit 2, mitochondrial	--	1	0.000740086	125.96	2	ATALAK(1)FK	0.07291	0.788	0.809	0.946	1.063	1.2	1.29
Biological Process	GO:0010467	5	gene expression	1.3	0.0341823	BMU04928_7090_g	45	K	1.539	0.0115266	Up	40S ribosomal protein S1	--	1	0.0185817	64.711	2	DVGK(1)TLVNR	0.21422	0.723	0.716	0.884	1.362	1.118	1.096
Biological Process	GO:0010467	5	gene expression	1.3	0.0341823	BMU04928_7044_g	219	K	1.446	0.000295704	Up	Elongation factor 1-gamma 2	--	0.982813	0.0310868	53.968	3	K(0.983)DAK(0.017)PAK	-0.13181	0.853	0.831	0.78	1.218	1.151	1.194
Biological Process	GO:0010467	5	gene expression	1.3	0.0341823	BMU04928_7044_g	225	K	1.533	0.00681117	Up	Elongation factor 1-gamma 2	--	1	9.32356e-05	95.401	2	PAK(1)APEK	0.25255	0.91	0.789	0.685	1.252	1.232	1.171
Biological Process	GO:0010467	5	gene expression	1.3	0.0341823	BMU04928_6276_g	86	K	1.964	0.0204901	Up	Unplaced genomic scaffold supercont1.5, whole genome shotgun sequence	--	1	6.67676e-15	103.9	3	TNVHHFAGNNIELGTACGK(1)LYR	1.0426	0.752	0.643	0.513	1.007	1.132	1.609
Biological Process	GO:0010467	5	gene expression	1.3	0.0341823	BMU04928_274_g	568	K	1.914	0.00111391	Up	Hsp72-like protein	--	0.823054	0.00100073	76.655	3	LDASDK(0.177)EK(0.823)LK	-0.066361	0.717	0.681	0.73	1.225	1.286	1.561
Biological Process	GO:0010467	5	gene expression	1.3	0.0341823	BMU04928_274_g	86	K	1.41	0.00536215	Up	Hsp72-like protein	--	1	1.19249e-29	170.49	3	FADPEVQADMK(1)HFPFK	0.24768	0.861	0.859	0.817	1.138	1.103	1.337
Biological Process	GO:0010467	5	gene expression	1.3	0.0341823	BMU04928_2693_g	260	K	1.446	0.0266416	Up	Ribosome biogenesis protein YTM1	--	1	0.00294884	60.49	3	K(1)LNNEVSVSQR	0.34742	0.772	0.814	0.883	1.421	1.022	1.127
Biological Process	GO:0010467	5	gene expression	1.3	0.0341823	BMU04928_10652_g	150	K	1.513	0.0251365	Up	60S ribosomal protein L16	--	1	0.00057149	83.633	3	LAHEVGWK(1)YQDVVAR	-0.1817	0.76	0.698	0.986	1.269	1.338	1.09
Biological Process	GO:0044403	3	symbiotic process	2.3	0.0330977	BMU04928_997_g	524	K	1.446	0.0238293	Up	Aconitate hydratase, mitochondrial	--	1	0.00536335	79.974	3	DK(1)DGNEFK	-0.4429	0.804	0.715	0.985	1.091	1.266	1.265
Biological Process	GO:0044403	3	symbiotic process	2.3	0.0330977	BMU05960_9072_g	323	K	1.617	0.0208293	Up	Non-specific serine/threonine protein kinase	--	1	0.0328301	40.801	3	RPLK(1)DQLPTGSTPR	-0.96746	0.822	0.629	0.862	1.079	1.449	1.211
Biological Process	GO:0044403	3	symbiotic process	2.3	0.0330977	BMU04928_4179_g	123	K	1.362	0.0157854	Up	Septin-type G domain-containing protein	--	1	2.50123e-08	131.13	3	YIK(1)DQHSAYLR	-0.15282	0.774	0.828	0.925	1.28	1.082	1.08
Biological Process	GO:0044403	3	symbiotic process	2.3	0.0330977	BMU04928_274_g	244	K	1.378	0.00259258	Up	Hsp72-like protein	--	1	4.52213e-19	178.1	3	LVNHFVQEFK(1)R	0.11334	0.849	0.881	0.839	1.188	1.084	1.267
Biological Process	GO:0044403	3	symbiotic process	2.3	0.0330977	BMU04928_274_g	511	K	1.604	0.00209319	Up	Hsp72-like protein	--	1	0.0155561	80.239	2	LSK(1)EEIER	0.12836	0.807	0.715	0.839	1.156	1.354	1.277
Biological Process	GO:0044403	3	symbiotic process	2.3	0.0330977	BMU04928_274_g	568	K	1.914	0.00111391	Up	Hsp72-like protein	--	0.823054	0.00100073	76.655	3	LDASDK(0.177)EK(0.823)LK	-0.066361	0.717	0.681	0.73	1.225	1.286	1.561
Biological Process	GO:0044403	3	symbiotic process	2.3	0.0330977	BMU04928_274_g	86	K	1.41	0.00536215	Up	Hsp72-like protein	--	1	1.19249e-29	170.49	3	FADPEVQADMK(1)HFPFK	0.24768	0.861	0.859	0.817	1.138	1.103	1.337
Biological Process	GO:0044403	3	symbiotic process	2.3	0.0330977	BMU04928_2016_g	42	K	1.448	0.000173398	Up	Pyruvate kinase	--	1	3.88599e-08	119.56	3	TSIICTIGPK(1)TNSPEK	-1.1285	0.872	0.811	0.841	1.26	1.206	1.188
Biological Process	GO:0044403	3	symbiotic process	2.3	0.0330977	BMU04928_2016_g	54	K	1.803	0.0081653	Up	Pyruvate kinase	--	1	0.00756631	85.272	2	K(1)AGCNVVR	-0.064514	0.808	0.597	0.84	1.503	1.307	1.238
Biological Process	GO:0044403	3	symbiotic process	2.3	0.0330977	BMU04928_1706_g	575	K	1.419	0.00826185	Up	Elongation factor 1-alpha	--	1	0.0121854	109.86	2	VTK(1)AAVK	0.16114	0.935	0.787	0.742	1.191	1.192	1.114
Biological Process	GO:0042254	6	ribosome biogenesis	1.6	0.0308326	BMU04928_8947_g	27	K	1.386	0.0131281	Up	40S ribosomal protein S21	--	1	0.00215949	67.095	3	AK(1)DHASVQISVGK	0.8006	0.799	0.928	0.83	1.057	1.309	1.178
Biological Process	GO:0042254	6	ribosome biogenesis	1.6	0.0308326	BMU04928_8275_g	5	K	1.471	0.0367312	Up	Protein BCP1	--	1	3.47137e-06	109.42	2	K(1)QDAGDEVVK	0.31192	0.949	0.638	0.828	1.193	1.289	1.07
Biological Process	GO:0042254	6	ribosome biogenesis	1.6	0.0308326	BMU04928_7090_g	45	K	1.539	0.0115266	Up	40S ribosomal protein S1	--	1	0.0185817	64.711	2	DVGK(1)TLVNR	0.21422	0.723	0.716	0.884	1.362	1.118	1.096
Biological Process	GO:0042254	6	ribosome biogenesis	1.6	0.0308326	BMU04928_7044_g	219	K	1.446	0.000295704	Up	Elongation factor 1-gamma 2	--	0.982813	0.0310868	53.968	3	K(0.983)DAK(0.017)PAK	-0.13181	0.853	0.831	0.78	1.218	1.151	1.194
Biological Process	GO:0042254	6	ribosome biogenesis	1.6	0.0308326	BMU04928_7044_g	225	K	1.533	0.00681117	Up	Elongation factor 1-gamma 2	--	1	9.32356e-05	95.401	2	PAK(1)APEK	0.25255	0.91	0.789	0.685	1.252	1.232	1.171
Biological Process	GO:0042254	6	ribosome biogenesis	1.6	0.0308326	BMU04928_6276_g	86	K	1.964	0.0204901	Up	Unplaced genomic scaffold supercont1.5, whole genome shotgun sequence	--	1	6.67676e-15	103.9	3	TNVHHFAGNNIELGTACGK(1)LYR	1.0426	0.752	0.643	0.513	1.007	1.132	1.609
Biological Process	GO:0042254	6	ribosome biogenesis	1.6	0.0308326	BMU04928_6149_g	46	K	1.869	0.0130268	Up	Ribosomal_L7Ae domain-containing protein	--	1	0.000149725	96.015	2	NFGIGQDIQPK(1)R	-0.38351	0.598	0.69	0.846	1.596	1.287	1.106
Biological Process	GO:0042254	6	ribosome biogenesis	1.6	0.0308326	BMU04928_6149_g	99	K	2.294	0.00724527	Up	Ribosomal_L7Ae domain-containing protein	--	1	0.00633303	58.37	3	LLNK(1)YRPETK	-0.049879	0.48	0.58	0.799	1.641	1.357	1.266
Biological Process	GO:0042254	6	ribosome biogenesis	1.6	0.0308326	BMU04928_6149_g	195	K	1.879	0.0181596	Up	Ribosomal_L7Ae domain-containing protein	--	1	0.0122002	51.854	3	LGTVVHK(1)K	-0.3299	0.717	0.646	0.776	1.638	1.394	0.987
Biological Process	GO:0042254	6	ribosome biogenesis	1.6	0.0308326	BMU04928_6149_g	196	K	1.478	0.0469513	Up	Ribosomal_L7Ae domain-containing protein	--	1	0.00113703	68.83	3	K(1)TAAALAITEVK	0.11523	0.84	0.628	0.985	1.342	1.13	1.153
Biological Process	GO:0042254	6	ribosome biogenesis	1.6	0.0308326	BMU04928_6149_g	254	K	1.758	0.0424264	Up	Ribosomal_L7Ae domain-containing protein	--	1	0.0035179	96.331	2	K(1)ALESAIK	0.20925	0.697	0.608	0.932	1.679	1.221	1.032
Biological Process	GO:0042254	6	ribosome biogenesis	1.6	0.0308326	BMU04928_6149_g	17	K	2.917	0.00910057	Up	Ribosomal_L7Ae domain-containing protein	--	1	9.06598e-12	124.43	3	KPAPAPFPQGK(1)AGASK	0.092441	0.503	0.337	0.734	1.711	1.543	1.338
Biological Process	GO:0010467	5	gene expression	1.3	0.0341823	BMU04928_10652_g	165	K	1.476	0.0126472	Up	60S ribosomal protein L16	--	1	0.000640661	108.15	2	VK(1)GAAYYER	-0.25862	0.83	0.799	0.848	1.422	1.179	1.055
Biological Process	GO:0010467	5	gene expression	1.3	0.0341823	BMU04928_10719_g	39	K	1.598	0.0294726	Up	Large subunit ribosomal protein L35e	--	1	0.00566466	59.57	3	VQK(1)IAGGASSK	0.42997	0.801	0.763	0.816	1.624	1.122	1.057
Biological Process	GO:0010467	5	gene expression	1.3	0.0341823	BMU04928_11002_g	60	K	2.024	0.000731001	Up	60S ribosomal protein L2-A	--	1	0.00494808	100.07	3	GAPLAK(1)VK	0.82813	0.63	0.604	0.756	1.425	1.28	1.322
Biological Process	GO:0010467	5	gene expression	1.3	0.0341823	BMU04928_11002_g	37	K	1.371	0.0109536	Up	60S ribosomal protein L2-A	--	1	0.000375355	83.617	3	TLDFAEK(1)HGYIR	0.36382	0.86	0.835	0.833	1.316	1.1	1.051
Biological Process	GO:0010467	5	gene expression	1.3	0.0341823	BMU04928_2421_g	62	K	1.771	0.00299001	Up	40S ribosomal protein S11	--	1	3.08313e-05	103.7	2	TAIEGSYIDK(1)K	0.38	0.717	0.665	0.786	1.423	1.309	1.107
Biological Process	GO:0010467	5	gene expression	1.3	0.0341823	BMU04928_2421_g	85	K	1.34	0.0137058	Up	40S ribosomal protein S11	--	1	2.23582e-11	127.17	3	ILTGTVVSTK(1)MHR	-0.16971	0.849	0.765	0.936	1.229	1.095	1.092
Biological Process	GO:0010467	5	gene expression	1.3	0.0341823	BMU04928_2191_g	84	K	1.714	0.000108427	Up	40S ribosomal protein S2	--	1	0.0187052	92.439	2	LK(1)DEVMK	0.03155	0.733	0.751	0.79	1.315	1.231	1.351
Biological Process	GO:0010467	5	gene expression	1.3	0.0341823	BMU04928_2191_g	164	K	2.913	0.0151321	Up	40S ribosomal protein S2	--	1	6.64759e-07	99.508	3	GYWGTNLGEPHSLPTK(1)ESGK	-0.22831	0.606	0.717	0.295	1.65	1.401	1.663
Biological Process	GO:0010467	5	gene expression	1.3	0.0341823	BMU04928_2191_g	192	K	1.348	0.0209079	Up	40S ribosomal protein S2	--	1	4.40938e-05	104.52	3	GTGLVASPAVK(1)R	0.22977	0.999	0.827	0.781	1.215	1.092	1.208
Biological Process	GO:0010467	5	gene expression	1.3	0.0341823	BMU04928_1706_g	575	K	1.419	0.00826185	Up	Elongation factor 1-alpha	--	1	0.0121854	109.86	2	VTK(1)AAVK	0.16114	0.935	0.787	0.742	1.191	1.192	1.114
Biological Process	GO:0010467	5	gene expression	1.3	0.0341823	BMU04928_157_g	174	K	1.568	0.0308264	Up	Ribos_L4_asso_C domain-containing protein	--	1	1.47786e-05	93.269	3	TSAAAALLK(1)AVGAGPDIVK	0.35078	0.926	0.798	0.755	1.593	1.238	1.056
Biological Process	GO:0010467	5	gene expression	1.3	0.0341823	BMU04928_157_g	351	K	1.356	0.0274728	Up	Ribos_L4_asso_C domain-containing protein	--	1	4.41874e-05	92.977	4	IGQK(1)GVEHGKPEPVNAR	0.079871	0.884	0.817	0.947	1.307	1.02	1.263
Biological Process	GO:0010467	5	gene expression	1.3	0.0341823	BMU04928_157_g	317	K	1.795	0.0169311	Up	Ribos_L4_asso_C domain-containing protein	--	1	0.00565982	114.72	2	GYATTK(1)R	-0.50911	0.79	0.923	0.583	1.545	1.215	1.362
Biological Process	GO:0010467	5	gene expression	1.3	0.0341823	BMU04928_157_g	184	K	1.467	0.00643765	Up	Ribos_L4_asso_C domain-containing protein	--	1	1.33451e-13	139.96	3	AVGAGPDIVK(1)VQK	0.10574	0.879	0.803	0.872	1.416	1.136	1.194
Biological Process	GO:0010467	5	gene expression	1.3	0.0341823	BMU04928_1522_g	152	K	1.971	0.000171232	Up	40S ribosomal protein S18	--	1	0.0317946	74.127	2	TVGVSK(1)K	0.063113	0.703	0.64	0.679	1.356	1.223	1.406
Biological Process	GO:0022414	3	reproductive process	1.84	0.0345412	BMU04928_6335_g	266	K	1.375	0.0130816	Up	RNA binding effector protein Scp160	--	1	0.0167068	61.593	2	K(1)LETQFNVR	0.23335	0.789	0.886	0.849	1.01	1.24	1.22
Biological Process	GO:0010467	5	gene expression	1.3	0.0341823	BMU04928_1522_g	49	K	1.672	0.0226865	Up	40S ribosomal protein S18	--	1	0.00980984	56.432	3	K(1)ADVDLNK	0.24448	0.764	0.612	0.874	1.506	1.162	1.094
Biological Process	GO:0010467	5	gene expression	1.3	0.0341823	BMU04928_1420_g	240	K	1.365	0.0303996	Up	Mitochondrial-processing peptidase subunit beta	--	1	2.5933e-05	104.22	4	LAEK(1)HFGHLR	-0.24176	0.934	0.899	0.745	1.031	1.211	1.277
Biological Process	GO:0010467	5	gene expression	1.3	0.0341823	BMU04928_1420_g	264	K	1.31	0.0149262	Up	Mitochondrial-processing peptidase subunit beta	--	1	0.00326284	74.173	2	K(1)PNFVGSEVR	0.10314	0.857	0.824	0.964	1.221	1.193	1.052
Biological Process	GO:0010467	5	gene expression	1.3	0.0341823	BMU04928_12048_g	142	K	4.71	0.000364246	Up	60S ribosomal protein L24	--	1	5.20692e-06	110.14	2	GQITSK(1)QGAK	0.010793	0.324	0.309	0.394	1.981	1.335	1.521
Biological Process	GO:0010467	5	gene expression	1.3	0.0341823	BMU04928_12038_g	17	K	2.402	0.0165593	Up	Ribosomal_L23eN domain-containing protein	--	0.807534	2.8348e-05	103.35	3	K(0.808)PSAK(0.192)ANQAAK	0.45472	0.522	0.336	0.753	1.288	1.333	1.248
Biological Process	GO:0010467	5	gene expression	1.3	0.0341823	BMU04928_12038_g	135	K	1.499	0.0341511	Up	Ribosomal_L23eN domain-containing protein	--	1	0.00931924	52.344	3	INTLIRPDGTK(1)K	0.14329	0.696	0.621	0.97	1.132	1.139	1.158
Biological Process	GO:0010467	5	gene expression	1.3	0.0341823	BMU04928_12038_g	107	K	2.106	0.0139668	Up	Ribosomal_L23eN domain-containing protein	--	1	0.0320938	83.843	2	ANK(1)PQIK	0.12931	0.463	0.532	0.797	1.062	1.406	1.306
Biological Process	GO:0010467	5	gene expression	1.3	0.0341823	BMU04928_12002_g	41	K	1.483	0.00264672	Up	ATP-dependent RNA helicase sub2	--	0.999985	8.05031e-05	95.428	3	KGDLTVSGGK(1)TTDK	0.017336	0.742	0.82	0.867	1.155	1.154	1.294
Biological Process	GO:0010467	5	gene expression	1.3	0.0341823	BMU04928_12002_g	32	K	1.303	0.00341433	Up	ATP-dependent RNA helicase sub2	--	1	3.31641e-05	106.29	2	K(1)GDLTVSGGK	-0.066284	0.906	0.869	0.837	1.075	1.115	1.213
Biological Process	GO:0010467	5	gene expression	1.3	0.0341823	BMU04928_11661_g	8	K	1.351	0.0215362	Up	Pre-mRNA-splicing factor syf2	--	1	3.85693e-05	105.98	2	K(1)LSTNPEEQR	0.27158	0.816	0.747	0.959	1.054	1.145	1.207
Biological Process	GO:0010467	5	gene expression	1.3	0.0341823	BMU07605_2600_g	122	K	1.599	0.0156164	Up	RNA_pol_Rbc25 domain-containing protein	--	1	0.00102117	75.018	3	IESESWHDQAPAPPK(1)IR	0.50834	0.667	0.766	0.934	1.386	1.11	1.289
Biological Process	GO:0010467	5	gene expression	1.3	0.0341823	BMU04928_115_g	15	K	1.426	0.0276755	Up	Glutamate-tRNA ligase	--	1	0.0384047	63.565	2	DASGAK(1)GK	-0.21287	0.803	0.937	0.76	1.13	1.05	1.386
Biological Process	GO:0010467	5	gene expression	1.3	0.0341823	BMU04928_1522_g	56	K	1.72	0.0180822	Up	40S ribosomal protein S18	--	1	0.0308824	60.436	2	ADVDLNK(1)R	0.56516	0.678	0.593	0.945	1.19	1.246	1.376
Biological Process	GO:0022414	3	reproductive process	1.84	0.0345412	BMU04928_6588_g	9	K	4.325	0.000812063	Up	Histone H4	--	1	0.0273858	86.866	2	GGK(1)GLGK	-0.031602	0.319	0.477	0.305	1.765	1.643	1.354
Biological Process	GO:0022414	3	reproductive process	1.84	0.0345412	BMU07678_1743_g	322	K	1.361	0.000796992	Up	Replication protein A subunit	--	1	6.23114e-24	159.22	3	DVGETSQITSK(1)TTSK	0.055328	0.845	0.867	0.835	1.168	1.211	1.087
Biological Process	GO:0071555	6	cell wall organization	2.89	0.0354922	BMU07678_2534_g	323	K	1.956	0.00369182	Up	Vacuolar protease A	--	1	2.2037e-14	137.6	2	GFNGQYTVECDK(1)R	0.32209	0.668	0.618	0.784	1.531	1.372	1.145
Biological Process	GO:0042273	7	ribosomal large subunit biogenesis	2.08	0.0398383	BMU04928_6149_g	7	K	1.972	0.0117665	Up	Ribosomal_L7Ae domain-containing protein	--	1	4.50661e-05	96.103	2	K(1)PAPAPFPQGK	0.51709	0.604	0.588	0.871	1.531	1.412	1.126
Biological Process	GO:0042273	7	ribosomal large subunit biogenesis	2.08	0.0398383	BMU04928_5950_g	5	K	2.097	5.29886e-05	Up	60S ribosomal protein L5	--	1	0.0149204	101.99	2	PFTK(1)LVK	-0.044669	0.728	0.633	0.677	1.435	1.412	1.426
Biological Process	GO:0042273	7	ribosomal large subunit biogenesis	2.08	0.0398383	BMU04928_5950_g	112	K	1.779	0.00919402	Up	60S ribosomal protein L5	--	1	0.000103414	121.83	3	K(1)LDLDEQFK	0.16205	0.797	0.593	0.863	1.208	1.398	1.402
Biological Process	GO:0042273	7	ribosomal large subunit biogenesis	2.08	0.0398383	BMU04928_5950_g	182	K	1.441	0.000471533	Up	60S ribosomal protein L5	--	1	0.000394989	81.311	3	GASDGGLYIPHNEK(1)R	0.089488	0.843	0.806	0.882	1.247	1.241	1.16
Biological Process	GO:0042273	7	ribosomal large subunit biogenesis	2.08	0.0398383	BMU04928_5950_g	265	K	1.838	0.0142143	Up	60S ribosomal protein L5	--	0.99969	0.00857239	57.679	4	EDPFKKDDDEGDK(1)K	-0.13052	0.59	0.711	0.901	1.163	1.555	1.33
Biological Process	GO:0042273	7	ribosomal large subunit biogenesis	2.08	0.0398383	BMU04928_5677_g	20	K	1.86	0.00328696	Up	60S ribosomal protein L3	--	1	0.000358835	78.692	3	DLDRPGAK(1)MHK	-0.30109	0.589	0.682	0.761	1.428	1.197	1.155
Biological Process	GO:0042273	7	ribosomal large subunit biogenesis	2.08	0.0398383	BMU04928_3820_g	63	K	1.527	0.0154431	Up	60S ribosomal protein L7	--	1	0.00282683	90.629	2	AETYVK(1)EYR	-0.29954	0.864	0.645	0.874	1.303	1.187	1.148
Biological Process	GO:0042273	7	ribosomal large subunit biogenesis	2.08	0.0398383	BMU04928_3820_g	42	K	1.672	0.0313981	Up	60S ribosomal protein L7	--	1	0.0266134	77.923	2	AADLEK(1)R	0.21133	0.798	0.54	0.92	1.356	1.254	1.166
Biological Process	GO:0042273	7	ribosomal large subunit biogenesis	2.08	0.0398383	BMU04928_2693_g	260	K	1.446	0.0266416	Up	Ribosome biogenesis protein YTM1	--	1	0.00294884	60.49	3	K(1)LNNEVSVSQR	0.34742	0.772	0.814	0.883	1.421	1.022	1.127
Biological Process	GO:0042273	7	ribosomal large subunit biogenesis	2.08	0.0398383	BMU04928_12048_g	142	K	4.71	0.000364246	Up	60S ribosomal protein L24	--	1	5.20692e-06	110.14	2	GQITSK(1)QGAK	0.010793	0.324	0.309	0.394	1.981	1.335	1.521
Biological Process	GO:0042273	7	ribosomal large subunit biogenesis	2.08	0.0398383	BMU04928_12038_g	17	K	2.402	0.0165593	Up	Ribosomal_L23eN domain-containing protein	--	0.807534	2.8348e-05	103.35	3	K(0.808)PSAK(0.192)ANQAAK	0.45472	0.522	0.336	0.753	1.288	1.333	1.248
Biological Process	GO:0042273	7	ribosomal large subunit biogenesis	2.08	0.0398383	BMU04928_12038_g	135	K	1.499	0.0341511	Up	Ribosomal_L23eN domain-containing protein	--	1	0.00931924	52.344	3	INTLIRPDGTK(1)K	0.14329	0.696	0.621	0.97	1.132	1.139	1.158
Biological Process	GO:0042273	7	ribosomal large subunit biogenesis	2.08	0.0398383	BMU04928_12038_g	107	K	2.106	0.0139668	Up	Ribosomal_L23eN domain-containing protein	--	1	0.0320938	83.843	2	ANK(1)PQIK	0.12931	0.463	0.532	0.797	1.062	1.406	1.306
Biological Process	GO:0042273	7	ribosomal large subunit biogenesis	2.08	0.0398383	BMU04928_10719_g	39	K	1.598	0.0294726	Up	Large subunit ribosomal protein L35e	--	1	0.00566466	59.57	3	VQK(1)IAGGASSK	0.42997	0.801	0.763	0.816	1.624	1.122	1.057
Biological Process	GO:0045786	6	negative regulation of cell cycle	2.5	0.0356624	BMU07678_1743_g	322	K	1.361	0.000796992	Up	Replication protein A subunit	--	1	6.23114e-24	159.22	3	DVGETSQITSK(1)TTSK	0.055328	0.845	0.867	0.835	1.168	1.211	1.087
Biological Process	GO:0045786	6	negative regulation of cell cycle	2.5	0.0356624	BMU04928_4749_g	28	K	2.945	0.00420002	Up	Histone H3	--	1	0.00476361	70.056	2	K(1)SAPSTGGVK	0.00097488	0.441	0.625	0.458	1.955	1.287	1.246
Biological Process	GO:0045786	6	negative regulation of cell cycle	2.5	0.0356624	BMU07712_11667_g	648	K	2.056	0.00299234	Up	Histone deacetylase RPD3	--	1	1.50302e-08	135.66	2	K(1)EVIGDDEVAK	-0.2102	0.651	0.64	0.622	1.516	1.367	1.05
Biological Process	GO:0045786	6	negative regulation of cell cycle	2.5	0.0356624	BMU04928_1586_g	105	K	1.455	0.000811933	Up	14_3_3 domain-containing protein	--	1	9.06779e-22	148.88	4	ICEDILEVLDK(1)HLIASAQTGESK	-0.95677	0.812	0.867	0.783	1.261	1.147	1.174
Biological Process	GO:0045786	6	negative regulation of cell cycle	2.5	0.0356624	BMU04928_11562_g	420	K	1.587	0.00389999	Up	PPM-type phosphatase domain-containing protein	--	1	6.66419e-05	95.428	3	SK(1)SPQAAAPDK	-0.092236	0.904	0.723	0.737	1.327	1.225	1.2
Biological Process	GO:0019954	3	asexual reproduction	2.5	0.0356624	BMU05960_9072_g	323	K	1.617	0.0208293	Up	Non-specific serine/threonine protein kinase	--	1	0.0328301	40.801	3	RPLK(1)DQLPTGSTPR	-0.96746	0.822	0.629	0.862	1.079	1.449	1.211
Biological Process	GO:0019954	3	asexual reproduction	2.5	0.0356624	BMU04928_4179_g	123	K	1.362	0.0157854	Up	Septin-type G domain-containing protein	--	1	2.50123e-08	131.13	3	YIK(1)DQHSAYLR	-0.15282	0.774	0.828	0.925	1.28	1.082	1.08
Biological Process	GO:0019954	3	asexual reproduction	2.5	0.0356624	BMU04928_4161_g	137	K	1.316	0.0266933	Up	GTP-binding protein rhoA	--	1	0.00204073	67.646	3	TSQK(1)PVTPEQGEEVR	-0.067728	0.887	0.89	0.818	0.992	1.143	1.281
Biological Process	GO:0019954	3	asexual reproduction	2.5	0.0356624	BMU04928_4161_g	7	K	1.392	0.00162139	Up	GTP-binding protein rhoA	--	1	1.3734e-09	103.88	2	K(1)LVIVGDGACGK	0.29577	0.874	0.853	0.785	1.204	1.099	1.194
Biological Process	GO:0042273	7	ribosomal large subunit biogenesis	2.08	0.0398383	BMU04928_6149_g	17	K	2.917	0.00910057	Up	Ribosomal_L7Ae domain-containing protein	--	1	9.06598e-12	124.43	3	KPAPAPFPQGK(1)AGASK	0.092441	0.503	0.337	0.734	1.711	1.543	1.338
Biological Process	GO:0042273	7	ribosomal large subunit biogenesis	2.08	0.0398383	BMU04928_6149_g	254	K	1.758	0.0424264	Up	Ribosomal_L7Ae domain-containing protein	--	1	0.0035179	96.331	2	K(1)ALESAIK	0.20925	0.697	0.608	0.932	1.679	1.221	1.032
Biological Process	GO:0042273	7	ribosomal large subunit biogenesis	2.08	0.0398383	BMU04928_6149_g	196	K	1.478	0.0469513	Up	Ribosomal_L7Ae domain-containing protein	--	1	0.00113703	68.83	3	K(1)TAAALAITEVK	0.11523	0.84	0.628	0.985	1.342	1.13	1.153
Biological Process	GO:0042273	7	ribosomal large subunit biogenesis	2.08	0.0398383	BMU04928_6149_g	195	K	1.879	0.0181596	Up	Ribosomal_L7Ae domain-containing protein	--	1	0.0122002	51.854	3	LGTVVHK(1)K	-0.3299	0.717	0.646	0.776	1.638	1.394	0.987
Biological Process	GO:0043170	4	macromolecule metabolic process	1.19	0.0414141	BMU04928_1522_g	49	K	1.672	0.0226865	Up	40S ribosomal protein S18	--	1	0.00980984	56.432	3	K(1)ADVDLNK	0.24448	0.764	0.612	0.874	1.506	1.162	1.094
Biological Process	GO:0043170	4	macromolecule metabolic process	1.19	0.0414141	BMU04928_1522_g	56	K	1.72	0.0180822	Up	40S ribosomal protein S18	--	1	0.0308824	60.436	2	ADVDLNK(1)R	0.56516	0.678	0.593	0.945	1.19	1.246	1.376
Biological Process	GO:0043170	4	macromolecule metabolic process	1.19	0.0414141	BMU04928_1420_g	240	K	1.365	0.0303996	Up	Mitochondrial-processing peptidase subunit beta	--	1	2.5933e-05	104.22	4	LAEK(1)HFGHLR	-0.24176	0.934	0.899	0.745	1.031	1.211	1.277
Biological Process	GO:0043170	4	macromolecule metabolic process	1.19	0.0414141	BMU04928_1420_g	264	K	1.31	0.0149262	Up	Mitochondrial-processing peptidase subunit beta	--	1	0.00326284	74.173	2	K(1)PNFVGSEVR	0.10314	0.857	0.824	0.964	1.221	1.193	1.052
Biological Process	GO:0043170	4	macromolecule metabolic process	1.19	0.0414141	BMU07678_2534_g	311	K	1.685	0.0306049	Up	Vacuolar protease A	--	0.999999	0.00391755	68.513	3	K(1)GFNGQYTVECDKR	-0.06864	0.738	0.645	0.89	1.509	1.335	0.986
Biological Process	GO:0043170	4	macromolecule metabolic process	1.19	0.0414141	BMU07678_2534_g	169	K	1.348	0.0363537	Up	Vacuolar protease A	--	1	1.12357e-05	84.181	3	IK(1)DQLFGEATSEPGLAFAFGR	0.81214	0.703	0.917	0.944	1.226	1.114	1.117
Biological Process	GO:0043170	4	macromolecule metabolic process	1.19	0.0414141	BMU07678_2534_g	323	K	1.956	0.00369182	Up	Vacuolar protease A	--	1	2.2037e-14	137.6	2	GFNGQYTVECDK(1)R	0.32209	0.668	0.618	0.784	1.531	1.372	1.145
Biological Process	GO:0043170	4	macromolecule metabolic process	1.19	0.0414141	BMU04928_12048_g	142	K	4.71	0.000364246	Up	60S ribosomal protein L24	--	1	5.20692e-06	110.14	2	GQITSK(1)QGAK	0.010793	0.324	0.309	0.394	1.981	1.335	1.521
Biological Process	GO:0043170	4	macromolecule metabolic process	1.19	0.0414141	BMU04928_12038_g	17	K	2.402	0.0165593	Up	Ribosomal_L23eN domain-containing protein	--	0.807534	2.8348e-05	103.35	3	K(0.808)PSAK(0.192)ANQAAK	0.45472	0.522	0.336	0.753	1.288	1.333	1.248
Biological Process	GO:0043170	4	macromolecule metabolic process	1.19	0.0414141	BMU04928_12038_g	135	K	1.499	0.0341511	Up	Ribosomal_L23eN domain-containing protein	--	1	0.00931924	52.344	3	INTLIRPDGTK(1)K	0.14329	0.696	0.621	0.97	1.132	1.139	1.158
Biological Process	GO:0043170	4	macromolecule metabolic process	1.19	0.0414141	BMU04928_12038_g	107	K	2.106	0.0139668	Up	Ribosomal_L23eN domain-containing protein	--	1	0.0320938	83.843	2	ANK(1)PQIK	0.12931	0.463	0.532	0.797	1.062	1.406	1.306
Biological Process	GO:0019954	3	asexual reproduction	2.5	0.0356624	BMU04928_1927_g	119	K	2.32	0.0147943	Up	Tropomyosin-2	--	1	0.00875579	54.276	3	QTDVK(1)AGHFER	0.25262	0.583	0.488	0.904	1.469	1.281	1.832
Biological Process	GO:0043170	4	macromolecule metabolic process	1.19	0.0414141	BMU04928_12002_g	41	K	1.483	0.00264672	Up	ATP-dependent RNA helicase sub2	--	0.999985	8.05031e-05	95.428	3	KGDLTVSGGK(1)TTDK	0.017336	0.742	0.82	0.867	1.155	1.154	1.294
Biological Process	GO:0043170	4	macromolecule metabolic process	1.19	0.0414141	BMU04928_11661_g	8	K	1.351	0.0215362	Up	Pre-mRNA-splicing factor syf2	--	1	3.85693e-05	105.98	2	K(1)LSTNPEEQR	0.27158	0.816	0.747	0.959	1.054	1.145	1.207
Biological Process	GO:0043170	4	macromolecule metabolic process	1.19	0.0414141	BMU04928_11562_g	420	K	1.587	0.00389999	Up	PPM-type phosphatase domain-containing protein	--	1	6.66419e-05	95.428	3	SK(1)SPQAAAPDK	-0.092236	0.904	0.723	0.737	1.327	1.225	1.2
Biological Process	GO:0043170	4	macromolecule metabolic process	1.19	0.0414141	BMU07605_2600_g	122	K	1.599	0.0156164	Up	RNA_pol_Rbc25 domain-containing protein	--	1	0.00102117	75.018	3	IESESWHDQAPAPPK(1)IR	0.50834	0.667	0.766	0.934	1.386	1.11	1.289
Biological Process	GO:0043170	4	macromolecule metabolic process	1.19	0.0414141	BMU04928_115_g	15	K	1.426	0.0276755	Up	Glutamate-tRNA ligase	--	1	0.0384047	63.565	2	DASGAK(1)GK	-0.21287	0.803	0.937	0.76	1.13	1.05	1.386
Biological Process	GO:0043170	4	macromolecule metabolic process	1.19	0.0414141	BMU04928_11002_g	37	K	1.371	0.0109536	Up	60S ribosomal protein L2-A	--	1	0.000375355	83.617	3	TLDFAEK(1)HGYIR	0.36382	0.86	0.835	0.833	1.316	1.1	1.051
Biological Process	GO:0043170	4	macromolecule metabolic process	1.19	0.0414141	BMU04928_11002_g	60	K	2.024	0.000731001	Up	60S ribosomal protein L2-A	--	1	0.00494808	100.07	3	GAPLAK(1)VK	0.82813	0.63	0.604	0.756	1.425	1.28	1.322
Biological Process	GO:0043170	4	macromolecule metabolic process	1.19	0.0414141	BMU04928_10719_g	39	K	1.598	0.0294726	Up	Large subunit ribosomal protein L35e	--	1	0.00566466	59.57	3	VQK(1)IAGGASSK	0.42997	0.801	0.763	0.816	1.624	1.122	1.057
Biological Process	GO:0043170	4	macromolecule metabolic process	1.19	0.0414141	BMU04928_10652_g	165	K	1.476	0.0126472	Up	60S ribosomal protein L16	--	1	0.000640661	108.15	2	VK(1)GAAYYER	-0.25862	0.83	0.799	0.848	1.422	1.179	1.055
Biological Process	GO:0043170	4	macromolecule metabolic process	1.19	0.0414141	BMU04928_10652_g	150	K	1.513	0.0251365	Up	60S ribosomal protein L16	--	1	0.00057149	83.633	3	LAHEVGWK(1)YQDVVAR	-0.1817	0.76	0.698	0.986	1.269	1.338	1.09
Biological Process	GO:0042273	7	ribosomal large subunit biogenesis	2.08	0.0398383	BMU04928_6149_g	46	K	1.869	0.0130268	Up	Ribosomal_L7Ae domain-containing protein	--	1	0.000149725	96.015	2	NFGIGQDIQPK(1)R	-0.38351	0.598	0.69	0.846	1.596	1.287	1.106
Biological Process	GO:0042273	7	ribosomal large subunit biogenesis	2.08	0.0398383	BMU04928_6149_g	99	K	2.294	0.00724527	Up	Ribosomal_L7Ae domain-containing protein	--	1	0.00633303	58.37	3	LLNK(1)YRPETK	-0.049879	0.48	0.58	0.799	1.641	1.357	1.266
Biological Process	GO:0043170	4	macromolecule metabolic process	1.19	0.0414141	BMU04928_12002_g	32	K	1.303	0.00341433	Up	ATP-dependent RNA helicase sub2	--	1	3.31641e-05	106.29	2	K(1)GDLTVSGGK	-0.066284	0.906	0.869	0.837	1.075	1.115	1.213
Biological Process	GO:0009405	3	pathogenesis	2.32	0.048891	BMU04928_5697_g	288	K	1.908	5.4406e-05	Up	Unplaced genomic scaffold supercont1.8, whole genome shotgun sequence	--	1	1.09256e-12	158.41	2	GVSK(1)YASFGSK	0.1771	0.713	0.713	0.7	1.259	1.398	1.399
Biological Process	GO:0019954	3	asexual reproduction	2.5	0.0356624	BMU04928_1927_g	126	K	1.486	0.0320046	Up	Tropomyosin-2	--	1	2.33119e-06	138.98	2	K(1)VQALEQAR	0.10814	0.684	0.883	0.948	1.136	1.165	1.436
Biological Process	GO:0019954	3	asexual reproduction	2.5	0.0356624	BMU04928_1586_g	105	K	1.455	0.000811933	Up	14_3_3 domain-containing protein	--	1	9.06779e-22	148.88	4	ICEDILEVLDK(1)HLIASAQTGESK	-0.95677	0.812	0.867	0.783	1.261	1.147	1.174
Biological Process	GO:0071806	9	protein transmembrane transport	2.89	0.0354922	BMU04928_7505_g	57	K	1.365	0.023836	Up	Hsp60-like protein	--	1	3.67739e-08	109.07	3	GVETLSK(1)AVATTLGPK	1.525	0.904	0.857	0.887	1.342	1.015	1.257
Biological Process	GO:0071806	9	protein transmembrane transport	2.89	0.0354922	BMU04928_7505_g	97	K	1.763	0.000446474	Up	Hsp60-like protein	--	1	3.10311e-17	137.62	3	AVTLQDK(1)FENLGAR	0.82352	0.824	0.762	0.75	1.448	1.254	1.416
Biological Process	GO:0071806	9	protein transmembrane transport	2.89	0.0354922	BMU07605_10745_g	567	K	1.358	0.00399856	Up	Hsp7-like protein	--	1	0.00929252	88.948	2	YGAQDK(1)ER	0.75484	0.849	0.918	0.873	1.259	1.089	1.238
Biological Process	GO:0071806	9	protein transmembrane transport	2.89	0.0354922	BMU07605_10745_g	115	K	1.483	0.0299958	Up	Hsp7-like protein	--	1	0.00186785	62.377	3	QAVVNPENTLFATK(1)R	-0.28883	0.88	0.751	0.905	1.193	1.505	1.064
Biological Process	GO:0071806	9	protein transmembrane transport	2.89	0.0354922	BMU07605_10745_g	100	K	1.447	0.00762638	Up	Hsp7-like protein	--	1	0.0325446	59.641	2	LVGVAAK(1)R	-0.1935	0.835	0.897	0.832	1.329	1.072	1.309
Biological Process	GO:0071806	9	protein transmembrane transport	2.89	0.0354922	BMU07605_10745_g	286	K	1.736	0.000393077	Up	Hsp7-like protein	--	1	6.28885e-08	130.56	3	K(1)ESGLDLSNDR	0.015962	0.745	0.764	0.838	1.455	1.322	1.298
Biological Process	GO:0071806	9	protein transmembrane transport	2.89	0.0354922	BMU07605_10745_g	570	K	1.431	0.0260437	Up	Hsp7-like protein	--	1	0.00159271	91.584	2	K(1)AAIEAANR	0.12395	0.886	0.877	0.816	1.146	1.069	1.475
Biological Process	GO:0071806	9	protein transmembrane transport	2.89	0.0354922	BMU07605_10745_g	618	K	1.529	0.0226769	Up	Hsp7-like protein	--	1	2.70637e-08	109.89	3	EYVAK(1)NQAGEGTATAEEMK	-0.89824	0.752	0.821	0.933	1.288	1.059	1.485
Biological Process	GO:0071806	9	protein transmembrane transport	2.89	0.0354922	BMU07605_10745_g	132	K	1.5	0.0375689	Up	Hsp7-like protein	--	1	0.00678155	92.439	2	DIK(1)EVPYK	-0.17439	0.727	0.786	1.021	1.083	1.262	1.455
Biological Process	GO:0071806	9	protein transmembrane transport	2.89	0.0354922	BMU07605_10745_g	596	K	1.614	0.00828056	Up	Hsp7-like protein	--	1	0.00375648	107.47	2	EFEDK(1)LDK	-0.204	0.736	0.735	0.971	1.271	1.256	1.415
Biological Process	GO:0071806	9	protein transmembrane transport	2.89	0.0354922	BMU07605_10745_g	365	K	1.639	0.0111791	Up	Hsp7-like protein	--	1	5.21723e-07	123.63	2	ALK(1)DANLQAK	0.52686	0.792	0.796	0.831	1.364	1.066	1.534
Biological Process	GO:0071806	9	protein transmembrane transport	2.89	0.0354922	BMU07605_10745_g	634	K	1.482	0.0196228	Up	Hsp7-like protein	--	1	1.22306e-05	105.39	3	AK(1)IDELQTSALTLFDK	0.40186	0.783	0.928	0.827	1.242	1.065	1.454
Biological Process	GO:0071806	9	protein transmembrane transport	2.89	0.0354922	BMU07605_10745_g	591	K	1.511	0.00626957	Up	Hsp7-like protein	--	1	0.00929252	88.948	2	ALK(1)EFEDK	0.035042	0.885	0.775	0.857	1.238	1.136	1.429
Biological Process	GO:0071806	9	protein transmembrane transport	2.89	0.0354922	BMU04928_274_g	244	K	1.378	0.00259258	Up	Hsp72-like protein	--	1	4.52213e-19	178.1	3	LVNHFVQEFK(1)R	0.11334	0.849	0.881	0.839	1.188	1.084	1.267
Biological Process	GO:0071806	9	protein transmembrane transport	2.89	0.0354922	BMU04928_274_g	511	K	1.604	0.00209319	Up	Hsp72-like protein	--	1	0.0155561	80.239	2	LSK(1)EEIER	0.12836	0.807	0.715	0.839	1.156	1.354	1.277
Biological Process	GO:0071806	9	protein transmembrane transport	2.89	0.0354922	BMU04928_274_g	568	K	1.914	0.00111391	Up	Hsp72-like protein	--	0.823054	0.00100073	76.655	3	LDASDK(0.177)EK(0.823)LK	-0.066361	0.717	0.681	0.73	1.225	1.286	1.561
Biological Process	GO:0071806	9	protein transmembrane transport	2.89	0.0354922	BMU04928_274_g	86	K	1.41	0.00536215	Up	Hsp72-like protein	--	1	1.19249e-29	170.49	3	FADPEVQADMK(1)HFPFK	0.24768	0.861	0.859	0.817	1.138	1.103	1.337
Biological Process	GO:0071555	6	cell wall organization	2.89	0.0354922	BMU04928_5697_g	288	K	1.908	5.4406e-05	Up	Unplaced genomic scaffold supercont1.8, whole genome shotgun sequence	--	1	1.09256e-12	158.41	2	GVSK(1)YASFGSK	0.1771	0.713	0.713	0.7	1.259	1.398	1.399
Biological Process	GO:0071555	6	cell wall organization	2.89	0.0354922	BMU04928_4179_g	123	K	1.362	0.0157854	Up	Septin-type G domain-containing protein	--	1	2.50123e-08	131.13	3	YIK(1)DQHSAYLR	-0.15282	0.774	0.828	0.925	1.28	1.082	1.08
Biological Process	GO:0071555	6	cell wall organization	2.89	0.0354922	BMU04928_4161_g	137	K	1.316	0.0266933	Up	GTP-binding protein rhoA	--	1	0.00204073	67.646	3	TSQK(1)PVTPEQGEEVR	-0.067728	0.887	0.89	0.818	0.992	1.143	1.281
Biological Process	GO:0071555	6	cell wall organization	2.89	0.0354922	BMU04928_4161_g	7	K	1.392	0.00162139	Up	GTP-binding protein rhoA	--	1	1.3734e-09	103.88	2	K(1)LVIVGDGACGK	0.29577	0.874	0.853	0.785	1.204	1.099	1.194
Biological Process	GO:0071555	6	cell wall organization	2.89	0.0354922	BMU07678_2534_g	311	K	1.685	0.0306049	Up	Vacuolar protease A	--	0.999999	0.00391755	68.513	3	K(1)GFNGQYTVECDKR	-0.06864	0.738	0.645	0.89	1.509	1.335	0.986
Biological Process	GO:0071555	6	cell wall organization	2.89	0.0354922	BMU07678_2534_g	169	K	1.348	0.0363537	Up	Vacuolar protease A	--	1	1.12357e-05	84.181	3	IK(1)DQLFGEATSEPGLAFAFGR	0.81214	0.703	0.917	0.944	1.226	1.114	1.117
Biological Process	GO:0071806	9	protein transmembrane transport	2.89	0.0354922	BMU04928_7505_g	395	K	1.494	0.020292	Up	Hsp60-like protein	--	1	0.00035093	88.075	3	GVMADPSTSEYEK(1)EK	0.29593	0.803	0.848	0.882	1.268	1.477	1.04
Biological Process	GO:0071806	9	protein transmembrane transport	2.89	0.0354922	BMU04928_8482_g	58	K	1.979	0.00378144	Up	Hsp10-like protein	--	1	8.52138e-12	131.69	3	VLAVGPGGFDK(1)EGK	-0.25984	0.694	0.693	0.821	1.2	1.665	1.504
Biological Process	GO:0065002	10	intracellular protein transmembrane transport	2.89	0.0354922	BMU04928_274_g	86	K	1.41	0.00536215	Up	Hsp72-like protein	--	1	1.19249e-29	170.49	3	FADPEVQADMK(1)HFPFK	0.24768	0.861	0.859	0.817	1.138	1.103	1.337
Biological Process	GO:0065002	10	intracellular protein transmembrane transport	2.89	0.0354922	BMU04928_274_g	568	K	1.914	0.00111391	Up	Hsp72-like protein	--	0.823054	0.00100073	76.655	3	LDASDK(0.177)EK(0.823)LK	-0.066361	0.717	0.681	0.73	1.225	1.286	1.561
Biological Process	GO:0031505	7	fungal-type cell wall organization	2.89	0.0354922	BMU04928_5697_g	288	K	1.908	5.4406e-05	Up	Unplaced genomic scaffold supercont1.8, whole genome shotgun sequence	--	1	1.09256e-12	158.41	2	GVSK(1)YASFGSK	0.1771	0.713	0.713	0.7	1.259	1.398	1.399
Biological Process	GO:0031505	7	fungal-type cell wall organization	2.89	0.0354922	BMU04928_4179_g	123	K	1.362	0.0157854	Up	Septin-type G domain-containing protein	--	1	2.50123e-08	131.13	3	YIK(1)DQHSAYLR	-0.15282	0.774	0.828	0.925	1.28	1.082	1.08
Biological Process	GO:0031505	7	fungal-type cell wall organization	2.89	0.0354922	BMU04928_4161_g	137	K	1.316	0.0266933	Up	GTP-binding protein rhoA	--	1	0.00204073	67.646	3	TSQK(1)PVTPEQGEEVR	-0.067728	0.887	0.89	0.818	0.992	1.143	1.281
Biological Process	GO:0031505	7	fungal-type cell wall organization	2.89	0.0354922	BMU04928_4161_g	7	K	1.392	0.00162139	Up	GTP-binding protein rhoA	--	1	1.3734e-09	103.88	2	K(1)LVIVGDGACGK	0.29577	0.874	0.853	0.785	1.204	1.099	1.194
Biological Process	GO:0031505	7	fungal-type cell wall organization	2.89	0.0354922	BMU07678_2534_g	311	K	1.685	0.0306049	Up	Vacuolar protease A	--	0.999999	0.00391755	68.513	3	K(1)GFNGQYTVECDKR	-0.06864	0.738	0.645	0.89	1.509	1.335	0.986
Biological Process	GO:0031505	7	fungal-type cell wall organization	2.89	0.0354922	BMU07678_2534_g	169	K	1.348	0.0363537	Up	Vacuolar protease A	--	1	1.12357e-05	84.181	3	IK(1)DQLFGEATSEPGLAFAFGR	0.81214	0.703	0.917	0.944	1.226	1.114	1.117
Biological Process	GO:0031505	7	fungal-type cell wall organization	2.89	0.0354922	BMU07678_2534_g	323	K	1.956	0.00369182	Up	Vacuolar protease A	--	1	2.2037e-14	137.6	2	GFNGQYTVECDK(1)R	0.32209	0.668	0.618	0.784	1.531	1.372	1.145
Biological Process	GO:0065002	10	intracellular protein transmembrane transport	2.89	0.0354922	BMU04928_8482_g	58	K	1.979	0.00378144	Up	Hsp10-like protein	--	1	8.52138e-12	131.69	3	VLAVGPGGFDK(1)EGK	-0.25984	0.694	0.693	0.821	1.2	1.665	1.504
Biological Process	GO:0065002	10	intracellular protein transmembrane transport	2.89	0.0354922	BMU04928_7505_g	395	K	1.494	0.020292	Up	Hsp60-like protein	--	1	0.00035093	88.075	3	GVMADPSTSEYEK(1)EK	0.29593	0.803	0.848	0.882	1.268	1.477	1.04
Biological Process	GO:0065002	10	intracellular protein transmembrane transport	2.89	0.0354922	BMU04928_7505_g	57	K	1.365	0.023836	Up	Hsp60-like protein	--	1	3.67739e-08	109.07	3	GVETLSK(1)AVATTLGPK	1.525	0.904	0.857	0.887	1.342	1.015	1.257
Biological Process	GO:0065002	10	intracellular protein transmembrane transport	2.89	0.0354922	BMU04928_7505_g	97	K	1.763	0.000446474	Up	Hsp60-like protein	--	1	3.10311e-17	137.62	3	AVTLQDK(1)FENLGAR	0.82352	0.824	0.762	0.75	1.448	1.254	1.416
Biological Process	GO:0019954	3	asexual reproduction	2.5	0.0356624	BMU04928_1927_g	91	K	1.598	0.0153044	Up	Tropomyosin-2	--	1	5.24366e-29	166.09	3	K(1)LQVLEEEAEQADK	0.067392	0.713	0.855	0.856	1.201	1.127	1.545
Biological Process	GO:0065002	10	intracellular protein transmembrane transport	2.89	0.0354922	BMU07605_10745_g	567	K	1.358	0.00399856	Up	Hsp7-like protein	--	1	0.00929252	88.948	2	YGAQDK(1)ER	0.75484	0.849	0.918	0.873	1.259	1.089	1.238
Biological Process	GO:0065002	10	intracellular protein transmembrane transport	2.89	0.0354922	BMU07605_10745_g	100	K	1.447	0.00762638	Up	Hsp7-like protein	--	1	0.0325446	59.641	2	LVGVAAK(1)R	-0.1935	0.835	0.897	0.832	1.329	1.072	1.309
Biological Process	GO:0065002	10	intracellular protein transmembrane transport	2.89	0.0354922	BMU07605_10745_g	286	K	1.736	0.000393077	Up	Hsp7-like protein	--	1	6.28885e-08	130.56	3	K(1)ESGLDLSNDR	0.015962	0.745	0.764	0.838	1.455	1.322	1.298
Biological Process	GO:0065002	10	intracellular protein transmembrane transport	2.89	0.0354922	BMU07605_10745_g	570	K	1.431	0.0260437	Up	Hsp7-like protein	--	1	0.00159271	91.584	2	K(1)AAIEAANR	0.12395	0.886	0.877	0.816	1.146	1.069	1.475
Biological Process	GO:0065002	10	intracellular protein transmembrane transport	2.89	0.0354922	BMU07605_10745_g	618	K	1.529	0.0226769	Up	Hsp7-like protein	--	1	2.70637e-08	109.89	3	EYVAK(1)NQAGEGTATAEEMK	-0.89824	0.752	0.821	0.933	1.288	1.059	1.485
Biological Process	GO:0065002	10	intracellular protein transmembrane transport	2.89	0.0354922	BMU07605_10745_g	132	K	1.5	0.0375689	Up	Hsp7-like protein	--	1	0.00678155	92.439	2	DIK(1)EVPYK	-0.17439	0.727	0.786	1.021	1.083	1.262	1.455
Biological Process	GO:0065002	10	intracellular protein transmembrane transport	2.89	0.0354922	BMU07605_10745_g	596	K	1.614	0.00828056	Up	Hsp7-like protein	--	1	0.00375648	107.47	2	EFEDK(1)LDK	-0.204	0.736	0.735	0.971	1.271	1.256	1.415
Biological Process	GO:0065002	10	intracellular protein transmembrane transport	2.89	0.0354922	BMU07605_10745_g	365	K	1.639	0.0111791	Up	Hsp7-like protein	--	1	5.21723e-07	123.63	2	ALK(1)DANLQAK	0.52686	0.792	0.796	0.831	1.364	1.066	1.534
Biological Process	GO:0065002	10	intracellular protein transmembrane transport	2.89	0.0354922	BMU07605_10745_g	634	K	1.482	0.0196228	Up	Hsp7-like protein	--	1	1.22306e-05	105.39	3	AK(1)IDELQTSALTLFDK	0.40186	0.783	0.928	0.827	1.242	1.065	1.454
Biological Process	GO:0065002	10	intracellular protein transmembrane transport	2.89	0.0354922	BMU07605_10745_g	591	K	1.511	0.00626957	Up	Hsp7-like protein	--	1	0.00929252	88.948	2	ALK(1)EFEDK	0.035042	0.885	0.775	0.857	1.238	1.136	1.429
Biological Process	GO:0065002	10	intracellular protein transmembrane transport	2.89	0.0354922	BMU04928_274_g	244	K	1.378	0.00259258	Up	Hsp72-like protein	--	1	4.52213e-19	178.1	3	LVNHFVQEFK(1)R	0.11334	0.849	0.881	0.839	1.188	1.084	1.267
Biological Process	GO:0065002	10	intracellular protein transmembrane transport	2.89	0.0354922	BMU04928_274_g	511	K	1.604	0.00209319	Up	Hsp72-like protein	--	1	0.0155561	80.239	2	LSK(1)EEIER	0.12836	0.807	0.715	0.839	1.156	1.354	1.277
Biological Process	GO:0065002	10	intracellular protein transmembrane transport	2.89	0.0354922	BMU07605_10745_g	115	K	1.483	0.0299958	Up	Hsp7-like protein	--	1	0.00186785	62.377	3	QAVVNPENTLFATK(1)R	-0.28883	0.88	0.751	0.905	1.193	1.505	1.064
Biological Process	GO:0009405	3	pathogenesis	2.32	0.048891	BMU05960_9072_g	323	K	1.617	0.0208293	Up	Non-specific serine/threonine protein kinase	--	1	0.0328301	40.801	3	RPLK(1)DQLPTGSTPR	-0.96746	0.822	0.629	0.862	1.079	1.449	1.211
Biological Process	GO:0001300	5	chronological cell aging	3.25	0.0494799	BMU04928_12326_g	570	K	1.584	0.000174169	Up	Putative transgelin	--	1	0.00852115	72.643	3	TK(1)AGGWASK	0.49038	0.774	0.769	0.791	1.262	1.281	1.153
Biological Process	GO:0001300	5	chronological cell aging	3.25	0.0494799	BMU04928_5984_g	52	K	1.524	0.00826737	Up	Aspartate aminotransferase	--	1	6.79043e-08	113.59	3	EGPPDAILGITEAFK(1)K	0.34801	0.741	0.734	0.929	1.238	1.127	1.299
Biological Process	GO:1901566	5	organonitrogen compound biosynthetic process	1.27	0.0603988	BMU04928_10719_g	39	K	1.598	0.0294726	Up	Large subunit ribosomal protein L35e	--	1	0.00566466	59.57	3	VQK(1)IAGGASSK	0.42997	0.801	0.763	0.816	1.624	1.122	1.057
Biological Process	GO:1901566	5	organonitrogen compound biosynthetic process	1.27	0.0603988	BMU04928_10652_g	165	K	1.476	0.0126472	Up	60S ribosomal protein L16	--	1	0.000640661	108.15	2	VK(1)GAAYYER	-0.25862	0.83	0.799	0.848	1.422	1.179	1.055
Biological Process	GO:1901566	5	organonitrogen compound biosynthetic process	1.27	0.0603988	BMU04928_10652_g	150	K	1.513	0.0251365	Up	60S ribosomal protein L16	--	1	0.00057149	83.633	3	LAHEVGWK(1)YQDVVAR	-0.1817	0.76	0.698	0.986	1.269	1.338	1.09
Biological Process	GO:1901566	5	organonitrogen compound biosynthetic process	1.27	0.0603988	BMU04928_10554_g	124	K	4.911	0.00127941	Up	Glutamate dehydrogenase	--	1	0.0156088	80.165	2	GK(1)SENEIR	0.27994	0.713	0.537	0.388	2.64	2.262	3.143
Biological Process	GO:1901566	5	organonitrogen compound biosynthetic process	1.27	0.0603988	BMU04928_10554_g	38	K	3.738	9.50947e-05	Up	Glutamate dehydrogenase	--	1	0.00144618	85.731	2	ALK(1)VASIPER	-0.31494	0.73	0.563	0.615	2.446	2.213	2.473
Biological Process	GO:0048519	4	negative regulation of biological process	1.5	0.0600498	BMU05960_9072_g	323	K	1.617	0.0208293	Up	Non-specific serine/threonine protein kinase	--	1	0.0328301	40.801	3	RPLK(1)DQLPTGSTPR	-0.96746	0.822	0.629	0.862	1.079	1.449	1.211
Biological Process	GO:0048519	4	negative regulation of biological process	1.5	0.0600498	BMU04928_7202_g	423	K	1.515	0.0143755	Up	Ubiquitin carboxyl-terminal hydrolase	--	1	4.05929e-09	138.08	2	LAEAAPIAK(1)LR	0.44637	0.951	0.758	0.688	1.155	1.297	1.18
Biological Process	GO:0048519	4	negative regulation of biological process	1.5	0.0600498	BMU07678_1743_g	322	K	1.361	0.000796992	Up	Replication protein A subunit	--	1	6.23114e-24	159.22	3	DVGETSQITSK(1)TTSK	0.055328	0.845	0.867	0.835	1.168	1.211	1.087
Biological Process	GO:0048519	4	negative regulation of biological process	1.5	0.0600498	BMU04928_6588_g	9	K	4.325	0.000812063	Up	Histone H4	--	1	0.0273858	86.866	2	GGK(1)GLGK	-0.031602	0.319	0.477	0.305	1.765	1.643	1.354
Biological Process	GO:0048519	4	negative regulation of biological process	1.5	0.0600498	BMU04928_6335_g	266	K	1.375	0.0130816	Up	RNA binding effector protein Scp160	--	1	0.0167068	61.593	2	K(1)LETQFNVR	0.23335	0.789	0.886	0.849	1.01	1.24	1.22
Biological Process	GO:0048519	4	negative regulation of biological process	1.5	0.0600498	BMU04928_6276_g	86	K	1.964	0.0204901	Up	Unplaced genomic scaffold supercont1.5, whole genome shotgun sequence	--	1	6.67676e-15	103.9	3	TNVHHFAGNNIELGTACGK(1)LYR	1.0426	0.752	0.643	0.513	1.007	1.132	1.609
Biological Process	GO:0048519	4	negative regulation of biological process	1.5	0.0600498	BMU04928_600_g	27	K	1.786	0.0087692	Up	Unplaced genomic scaffold supercont1.4, whole genome shotgun sequence	--	1	6.85695e-05	97.551	3	GILK(1)NPSFSSASGK	-0.19956	0.648	0.677	0.875	1.494	1.14	1.296
Biological Process	GO:0048519	4	negative regulation of biological process	1.5	0.0600498	BMU04928_5510_g	85	K	1.88	0.00196189	Up	TCTP domain-containing protein	--	1	0.00792937	84.476	2	IEGGMSK(1)K	-0.19901	0.731	0.722	0.669	1.123	1.401	1.465
Biological Process	GO:0048519	4	negative regulation of biological process	1.5	0.0600498	BMU04928_4749_g	28	K	2.945	0.00420002	Up	Histone H3	--	1	0.00476361	70.056	2	K(1)SAPSTGGVK	0.00097488	0.441	0.625	0.458	1.955	1.287	1.246
Biological Process	GO:0048519	4	negative regulation of biological process	1.5	0.0600498	BMU04928_4161_g	137	K	1.316	0.0266933	Up	GTP-binding protein rhoA	--	1	0.00204073	67.646	3	TSQK(1)PVTPEQGEEVR	-0.067728	0.887	0.89	0.818	0.992	1.143	1.281
Biological Process	GO:0048519	4	negative regulation of biological process	1.5	0.0600498	BMU04928_4161_g	7	K	1.392	0.00162139	Up	GTP-binding protein rhoA	--	1	1.3734e-09	103.88	2	K(1)LVIVGDGACGK	0.29577	0.874	0.853	0.785	1.204	1.099	1.194
Biological Process	GO:0048519	4	negative regulation of biological process	1.5	0.0600498	BMU07712_11667_g	648	K	2.056	0.00299234	Up	Histone deacetylase RPD3	--	1	1.50302e-08	135.66	2	K(1)EVIGDDEVAK	-0.2102	0.651	0.64	0.622	1.516	1.367	1.05
Biological Process	GO:0048519	4	negative regulation of biological process	1.5	0.0600498	BMU04928_3170_g	219	K	1.605	0.00526616	Up	Protein pyrABCN	--	1	0.00579433	107.15	2	SK(1)LTNGVK	-0.28945	0.907	0.745	0.702	1.172	1.267	1.34
Biological Process	GO:0048519	4	negative regulation of biological process	1.5	0.0600498	BMU04928_274_g	244	K	1.378	0.00259258	Up	Hsp72-like protein	--	1	4.52213e-19	178.1	3	LVNHFVQEFK(1)R	0.11334	0.849	0.881	0.839	1.188	1.084	1.267
Biological Process	GO:0048519	4	negative regulation of biological process	1.5	0.0600498	BMU04928_274_g	511	K	1.604	0.00209319	Up	Hsp72-like protein	--	1	0.0155561	80.239	2	LSK(1)EEIER	0.12836	0.807	0.715	0.839	1.156	1.354	1.277
Biological Process	GO:0048519	4	negative regulation of biological process	1.5	0.0600498	BMU04928_274_g	568	K	1.914	0.00111391	Up	Hsp72-like protein	--	0.823054	0.00100073	76.655	3	LDASDK(0.177)EK(0.823)LK	-0.066361	0.717	0.681	0.73	1.225	1.286	1.561
Biological Process	GO:0048519	4	negative regulation of biological process	1.5	0.0600498	BMU04928_274_g	86	K	1.41	0.00536215	Up	Hsp72-like protein	--	1	1.19249e-29	170.49	3	FADPEVQADMK(1)HFPFK	0.24768	0.861	0.859	0.817	1.138	1.103	1.337
Biological Process	GO:0048519	4	negative regulation of biological process	1.5	0.0600498	BMU04928_1927_g	119	K	2.32	0.0147943	Up	Tropomyosin-2	--	1	0.00875579	54.276	3	QTDVK(1)AGHFER	0.25262	0.583	0.488	0.904	1.469	1.281	1.832
Biological Process	GO:1901566	5	organonitrogen compound biosynthetic process	1.27	0.0603988	BMU04928_11002_g	60	K	2.024	0.000731001	Up	60S ribosomal protein L2-A	--	1	0.00494808	100.07	3	GAPLAK(1)VK	0.82813	0.63	0.604	0.756	1.425	1.28	1.322
Biological Process	GO:0048519	4	negative regulation of biological process	1.5	0.0600498	BMU04928_1927_g	126	K	1.486	0.0320046	Up	Tropomyosin-2	--	1	2.33119e-06	138.98	2	K(1)VQALEQAR	0.10814	0.684	0.883	0.948	1.136	1.165	1.436
Biological Process	GO:1901566	5	organonitrogen compound biosynthetic process	1.27	0.0603988	BMU04928_11002_g	37	K	1.371	0.0109536	Up	60S ribosomal protein L2-A	--	1	0.000375355	83.617	3	TLDFAEK(1)HGYIR	0.36382	0.86	0.835	0.833	1.316	1.1	1.051
Biological Process	GO:1901566	5	organonitrogen compound biosynthetic process	1.27	0.0603988	BMU04928_12038_g	107	K	2.106	0.0139668	Up	Ribosomal_L23eN domain-containing protein	--	1	0.0320938	83.843	2	ANK(1)PQIK	0.12931	0.463	0.532	0.797	1.062	1.406	1.306
Biological Process	GO:1901566	5	organonitrogen compound biosynthetic process	1.27	0.0603988	BMU04928_274_g	244	K	1.378	0.00259258	Up	Hsp72-like protein	--	1	4.52213e-19	178.1	3	LVNHFVQEFK(1)R	0.11334	0.849	0.881	0.839	1.188	1.084	1.267
Biological Process	GO:1901566	5	organonitrogen compound biosynthetic process	1.27	0.0603988	BMU04928_274_g	511	K	1.604	0.00209319	Up	Hsp72-like protein	--	1	0.0155561	80.239	2	LSK(1)EEIER	0.12836	0.807	0.715	0.839	1.156	1.354	1.277
Biological Process	GO:1901566	5	organonitrogen compound biosynthetic process	1.27	0.0603988	BMU04928_274_g	568	K	1.914	0.00111391	Up	Hsp72-like protein	--	0.823054	0.00100073	76.655	3	LDASDK(0.177)EK(0.823)LK	-0.066361	0.717	0.681	0.73	1.225	1.286	1.561
Biological Process	GO:1901566	5	organonitrogen compound biosynthetic process	1.27	0.0603988	BMU04928_274_g	86	K	1.41	0.00536215	Up	Hsp72-like protein	--	1	1.19249e-29	170.49	3	FADPEVQADMK(1)HFPFK	0.24768	0.861	0.859	0.817	1.138	1.103	1.337
Biological Process	GO:1901566	5	organonitrogen compound biosynthetic process	1.27	0.0603988	BMU04928_2421_g	62	K	1.771	0.00299001	Up	40S ribosomal protein S11	--	1	3.08313e-05	103.7	2	TAIEGSYIDK(1)K	0.38	0.717	0.665	0.786	1.423	1.309	1.107
Biological Process	GO:1901566	5	organonitrogen compound biosynthetic process	1.27	0.0603988	BMU04928_2421_g	85	K	1.34	0.0137058	Up	40S ribosomal protein S11	--	1	2.23582e-11	127.17	3	ILTGTVVSTK(1)MHR	-0.16971	0.849	0.765	0.936	1.229	1.095	1.092
Biological Process	GO:1901566	5	organonitrogen compound biosynthetic process	1.27	0.0603988	BMU04928_2191_g	84	K	1.714	0.000108427	Up	40S ribosomal protein S2	--	1	0.0187052	92.439	2	LK(1)DEVMK	0.03155	0.733	0.751	0.79	1.315	1.231	1.351
Biological Process	GO:1901566	5	organonitrogen compound biosynthetic process	1.27	0.0603988	BMU04928_2191_g	164	K	2.913	0.0151321	Up	40S ribosomal protein S2	--	1	6.64759e-07	99.508	3	GYWGTNLGEPHSLPTK(1)ESGK	-0.22831	0.606	0.717	0.295	1.65	1.401	1.663
Biological Process	GO:1901566	5	organonitrogen compound biosynthetic process	1.27	0.0603988	BMU04928_2191_g	192	K	1.348	0.0209079	Up	40S ribosomal protein S2	--	1	4.40938e-05	104.52	3	GTGLVASPAVK(1)R	0.22977	0.999	0.827	0.781	1.215	1.092	1.208
Biological Process	GO:1901566	5	organonitrogen compound biosynthetic process	1.27	0.0603988	BMU04928_2016_g	42	K	1.448	0.000173398	Up	Pyruvate kinase	--	1	3.88599e-08	119.56	3	TSIICTIGPK(1)TNSPEK	-1.1285	0.872	0.811	0.841	1.26	1.206	1.188
Biological Process	GO:1901566	5	organonitrogen compound biosynthetic process	1.27	0.0603988	BMU04928_2016_g	54	K	1.803	0.0081653	Up	Pyruvate kinase	--	1	0.00756631	85.272	2	K(1)AGCNVVR	-0.064514	0.808	0.597	0.84	1.503	1.307	1.238
Biological Process	GO:1901566	5	organonitrogen compound biosynthetic process	1.27	0.0603988	BMU04928_1706_g	575	K	1.419	0.00826185	Up	Elongation factor 1-alpha	--	1	0.0121854	109.86	2	VTK(1)AAVK	0.16114	0.935	0.787	0.742	1.191	1.192	1.114
Biological Process	GO:1901566	5	organonitrogen compound biosynthetic process	1.27	0.0603988	BMU04928_1586_g	105	K	1.455	0.000811933	Up	14_3_3 domain-containing protein	--	1	9.06779e-22	148.88	4	ICEDILEVLDK(1)HLIASAQTGESK	-0.95677	0.812	0.867	0.783	1.261	1.147	1.174
Biological Process	GO:1901566	5	organonitrogen compound biosynthetic process	1.27	0.0603988	BMU04928_157_g	174	K	1.568	0.0308264	Up	Ribos_L4_asso_C domain-containing protein	--	1	1.47786e-05	93.269	3	TSAAAALLK(1)AVGAGPDIVK	0.35078	0.926	0.798	0.755	1.593	1.238	1.056
Biological Process	GO:1901566	5	organonitrogen compound biosynthetic process	1.27	0.0603988	BMU04928_157_g	351	K	1.356	0.0274728	Up	Ribos_L4_asso_C domain-containing protein	--	1	4.41874e-05	92.977	4	IGQK(1)GVEHGKPEPVNAR	0.079871	0.884	0.817	0.947	1.307	1.02	1.263
Biological Process	GO:1901566	5	organonitrogen compound biosynthetic process	1.27	0.0603988	BMU04928_157_g	317	K	1.795	0.0169311	Up	Ribos_L4_asso_C domain-containing protein	--	1	0.00565982	114.72	2	GYATTK(1)R	-0.50911	0.79	0.923	0.583	1.545	1.215	1.362
Biological Process	GO:1901566	5	organonitrogen compound biosynthetic process	1.27	0.0603988	BMU04928_157_g	184	K	1.467	0.00643765	Up	Ribos_L4_asso_C domain-containing protein	--	1	1.33451e-13	139.96	3	AVGAGPDIVK(1)VQK	0.10574	0.879	0.803	0.872	1.416	1.136	1.194
Biological Process	GO:1901566	5	organonitrogen compound biosynthetic process	1.27	0.0603988	BMU04928_1522_g	152	K	1.971	0.000171232	Up	40S ribosomal protein S18	--	1	0.0317946	74.127	2	TVGVSK(1)K	0.063113	0.703	0.64	0.679	1.356	1.223	1.406
Biological Process	GO:1901566	5	organonitrogen compound biosynthetic process	1.27	0.0603988	BMU04928_1522_g	49	K	1.672	0.0226865	Up	40S ribosomal protein S18	--	1	0.00980984	56.432	3	K(1)ADVDLNK	0.24448	0.764	0.612	0.874	1.506	1.162	1.094
Biological Process	GO:1901566	5	organonitrogen compound biosynthetic process	1.27	0.0603988	BMU04928_1522_g	56	K	1.72	0.0180822	Up	40S ribosomal protein S18	--	1	0.0308824	60.436	2	ADVDLNK(1)R	0.56516	0.678	0.593	0.945	1.19	1.246	1.376
Biological Process	GO:1901566	5	organonitrogen compound biosynthetic process	1.27	0.0603988	BMU04928_12048_g	142	K	4.71	0.000364246	Up	60S ribosomal protein L24	--	1	5.20692e-06	110.14	2	GQITSK(1)QGAK	0.010793	0.324	0.309	0.394	1.981	1.335	1.521
Biological Process	GO:1901566	5	organonitrogen compound biosynthetic process	1.27	0.0603988	BMU04928_12038_g	17	K	2.402	0.0165593	Up	Ribosomal_L23eN domain-containing protein	--	0.807534	2.8348e-05	103.35	3	K(0.808)PSAK(0.192)ANQAAK	0.45472	0.522	0.336	0.753	1.288	1.333	1.248
Biological Process	GO:1901566	5	organonitrogen compound biosynthetic process	1.27	0.0603988	BMU04928_12038_g	135	K	1.499	0.0341511	Up	Ribosomal_L23eN domain-containing protein	--	1	0.00931924	52.344	3	INTLIRPDGTK(1)K	0.14329	0.696	0.621	0.97	1.132	1.139	1.158
Biological Process	GO:1901566	5	organonitrogen compound biosynthetic process	1.27	0.0603988	BMU04928_115_g	15	K	1.426	0.0276755	Up	Glutamate-tRNA ligase	--	1	0.0384047	63.565	2	DASGAK(1)GK	-0.21287	0.803	0.937	0.76	1.13	1.05	1.386
Biological Process	GO:0048519	4	negative regulation of biological process	1.5	0.0600498	BMU04928_1927_g	91	K	1.598	0.0153044	Up	Tropomyosin-2	--	1	5.24366e-29	166.09	3	K(1)LQVLEEEAEQADK	0.067392	0.713	0.855	0.856	1.201	1.127	1.545
Biological Process	GO:0048519	4	negative regulation of biological process	1.5	0.0600498	BMU04928_1734_g	25	K	1.449	0.0051825	Up	Rhinocladiella mackenziei CBS 650.93 unplaced genomic scaffold supercont1.3, whole genome shotgun sequence	--	1	0.0158478	67.993	2	AK(1)ADGGEIK	0.39925	0.724	0.867	0.87	1.227	1.12	1.22
Biological Process	GO:0048519	4	negative regulation of biological process	1.5	0.0600498	BMU04928_1586_g	105	K	1.455	0.000811933	Up	14_3_3 domain-containing protein	--	1	9.06779e-22	148.88	4	ICEDILEVLDK(1)HLIASAQTGESK	-0.95677	0.812	0.867	0.783	1.261	1.147	1.174
Biological Process	GO:0009607	3	response to biotic stimulus	2.05	0.0560764	BMU04928_274_g	511	K	1.604	0.00209319	Up	Hsp72-like protein	--	1	0.0155561	80.239	2	LSK(1)EEIER	0.12836	0.807	0.715	0.839	1.156	1.354	1.277
Biological Process	GO:0009607	3	response to biotic stimulus	2.05	0.0560764	BMU04928_274_g	568	K	1.914	0.00111391	Up	Hsp72-like protein	--	0.823054	0.00100073	76.655	3	LDASDK(0.177)EK(0.823)LK	-0.066361	0.717	0.681	0.73	1.225	1.286	1.561
Biological Process	GO:0009607	3	response to biotic stimulus	2.05	0.0560764	BMU04928_274_g	86	K	1.41	0.00536215	Up	Hsp72-like protein	--	1	1.19249e-29	170.49	3	FADPEVQADMK(1)HFPFK	0.24768	0.861	0.859	0.817	1.138	1.103	1.337
Biological Process	GO:0009607	3	response to biotic stimulus	2.05	0.0560764	BMU04928_2693_g	260	K	1.446	0.0266416	Up	Ribosome biogenesis protein YTM1	--	1	0.00294884	60.49	3	K(1)LNNEVSVSQR	0.34742	0.772	0.814	0.883	1.421	1.022	1.127
Biological Process	GO:0009607	3	response to biotic stimulus	2.05	0.0560764	BMU04928_2016_g	42	K	1.448	0.000173398	Up	Pyruvate kinase	--	1	3.88599e-08	119.56	3	TSIICTIGPK(1)TNSPEK	-1.1285	0.872	0.811	0.841	1.26	1.206	1.188
Biological Process	GO:0009607	3	response to biotic stimulus	2.05	0.0560764	BMU04928_2016_g	54	K	1.803	0.0081653	Up	Pyruvate kinase	--	1	0.00756631	85.272	2	K(1)AGCNVVR	-0.064514	0.808	0.597	0.84	1.503	1.307	1.238
Biological Process	GO:0009607	3	response to biotic stimulus	2.05	0.0560764	BMU04928_1586_g	105	K	1.455	0.000811933	Up	14_3_3 domain-containing protein	--	1	9.06779e-22	148.88	4	ICEDILEVLDK(1)HLIASAQTGESK	-0.95677	0.812	0.867	0.783	1.261	1.147	1.174
Biological Process	GO:0044087	5	regulation of cellular component biogenesis	2.05	0.0560764	BMU05960_9072_g	323	K	1.617	0.0208293	Up	Non-specific serine/threonine protein kinase	--	1	0.0328301	40.801	3	RPLK(1)DQLPTGSTPR	-0.96746	0.822	0.629	0.862	1.079	1.449	1.211
Biological Process	GO:0044087	5	regulation of cellular component biogenesis	2.05	0.0560764	BMU04928_5697_g	288	K	1.908	5.4406e-05	Up	Unplaced genomic scaffold supercont1.8, whole genome shotgun sequence	--	1	1.09256e-12	158.41	2	GVSK(1)YASFGSK	0.1771	0.713	0.713	0.7	1.259	1.398	1.399
Biological Process	GO:0044087	5	regulation of cellular component biogenesis	2.05	0.0560764	BMU04928_4749_g	28	K	2.945	0.00420002	Up	Histone H3	--	1	0.00476361	70.056	2	K(1)SAPSTGGVK	0.00097488	0.441	0.625	0.458	1.955	1.287	1.246
Biological Process	GO:0044087	5	regulation of cellular component biogenesis	2.05	0.0560764	BMU04928_4161_g	137	K	1.316	0.0266933	Up	GTP-binding protein rhoA	--	1	0.00204073	67.646	3	TSQK(1)PVTPEQGEEVR	-0.067728	0.887	0.89	0.818	0.992	1.143	1.281
Biological Process	GO:0044087	5	regulation of cellular component biogenesis	2.05	0.0560764	BMU04928_4161_g	7	K	1.392	0.00162139	Up	GTP-binding protein rhoA	--	1	1.3734e-09	103.88	2	K(1)LVIVGDGACGK	0.29577	0.874	0.853	0.785	1.204	1.099	1.194
Biological Process	GO:0044087	5	regulation of cellular component biogenesis	2.05	0.0560764	BMU04928_1927_g	119	K	2.32	0.0147943	Up	Tropomyosin-2	--	1	0.00875579	54.276	3	QTDVK(1)AGHFER	0.25262	0.583	0.488	0.904	1.469	1.281	1.832
Biological Process	GO:0044087	5	regulation of cellular component biogenesis	2.05	0.0560764	BMU04928_1927_g	126	K	1.486	0.0320046	Up	Tropomyosin-2	--	1	2.33119e-06	138.98	2	K(1)VQALEQAR	0.10814	0.684	0.883	0.948	1.136	1.165	1.436
Biological Process	GO:0044087	5	regulation of cellular component biogenesis	2.05	0.0560764	BMU04928_1927_g	91	K	1.598	0.0153044	Up	Tropomyosin-2	--	1	5.24366e-29	166.09	3	K(1)LQVLEEEAEQADK	0.067392	0.713	0.855	0.856	1.201	1.127	1.545
Biological Process	GO:0044087	5	regulation of cellular component biogenesis	2.05	0.0560764	BMU04928_1586_g	105	K	1.455	0.000811933	Up	14_3_3 domain-containing protein	--	1	9.06779e-22	148.88	4	ICEDILEVLDK(1)HLIASAQTGESK	-0.95677	0.812	0.867	0.783	1.261	1.147	1.174
Biological Process	GO:1901576	4	organic substance biosynthetic process	1.21	0.0557136	BMU07712_3658_g	771	K	2.701	0.00193517	Up	Helicase ATP-binding domain-containing protein	--	1	0.000168977	91.62	3	TNMDK(1)YHPGYFGK	-0.86521	0.533	0.575	0.606	1.963	1.299	1.368
Biological Process	GO:1901576	4	organic substance biosynthetic process	1.21	0.0557136	BMU07712_3658_g	850	K	2.963	0.00190151	Up	Helicase ATP-binding domain-containing protein	--	1	0.00176445	70.977	2	IPEIPLVVK(1)AR	0.2333	0.678	0.471	0.454	1.843	1.428	1.479
Biological Process	GO:1901576	4	organic substance biosynthetic process	1.21	0.0557136	BMU07712_3658_g	818	K	2.974	0.000781216	Up	Helicase ATP-binding domain-containing protein	--	1	0.0298921	60.91	2	DAYISGK(1)K	-0.21866	0.522	0.452	0.628	1.796	1.566	1.402
Biological Process	GO:1901576	4	organic substance biosynthetic process	1.21	0.0557136	BMU07712_11495_g	142	K	1.373	0.0137192	Up	Deoxyuridine 5'-triphosphate nucleotidohydrolase	--	1	8.57111e-08	106.42	3	SGLAAK(1)HFIDTGAGVIDADYR	-0.8348	0.835	0.764	0.923	1.144	1.055	1.264
Biological Process	GO:1901576	4	organic substance biosynthetic process	1.21	0.0557136	BMU07712_7356_g	2223	K	1.5	0.00600324	Up	DNA polymerase	--	1	0.0230187	73.931	2	SK(1)YEALAK	0.11214	0.788	0.932	0.732	1.164	1.228	1.285
Biological Process	GO:1901576	4	organic substance biosynthetic process	1.21	0.0557136	BMU04928_8947_g	27	K	1.386	0.0131281	Up	40S ribosomal protein S21	--	1	0.00215949	67.095	3	AK(1)DHASVQISVGK	0.8006	0.799	0.928	0.83	1.057	1.309	1.178
Biological Process	GO:1901576	4	organic substance biosynthetic process	1.21	0.0557136	BMU04928_8855_g	7	K	2.199	0.00832499	Up	60S ribosomal protein L31-B	--	1	0.00197799	117.04	3	NNPK(1)TQPK	0.011009	0.624	0.495	0.738	1.578	1.427	1.078
Biological Process	GO:0009607	3	response to biotic stimulus	2.05	0.0560764	BMU04928_274_g	244	K	1.378	0.00259258	Up	Hsp72-like protein	--	1	4.52213e-19	178.1	3	LVNHFVQEFK(1)R	0.11334	0.849	0.881	0.839	1.188	1.084	1.267
Biological Process	GO:0009607	3	response to biotic stimulus	2.05	0.0560764	BMU04928_5697_g	288	K	1.908	5.4406e-05	Up	Unplaced genomic scaffold supercont1.8, whole genome shotgun sequence	--	1	1.09256e-12	158.41	2	GVSK(1)YASFGSK	0.1771	0.713	0.713	0.7	1.259	1.398	1.399
Biological Process	GO:0009607	3	response to biotic stimulus	2.05	0.0560764	BMU04928_997_g	524	K	1.446	0.0238293	Up	Aconitate hydratase, mitochondrial	--	1	0.00536335	79.974	3	DK(1)DGNEFK	-0.4429	0.804	0.715	0.985	1.091	1.266	1.265
Biological Process	GO:0051168	8	nuclear export	2.05	0.0560764	BMU04928_12002_g	32	K	1.303	0.00341433	Up	ATP-dependent RNA helicase sub2	--	1	3.31641e-05	106.29	2	K(1)GDLTVSGGK	-0.066284	0.906	0.869	0.837	1.075	1.115	1.213
Biological Process	GO:0048519	4	negative regulation of biological process	1.5	0.0600498	BMU04928_12002_g	41	K	1.483	0.00264672	Up	ATP-dependent RNA helicase sub2	--	0.999985	8.05031e-05	95.428	3	KGDLTVSGGK(1)TTDK	0.017336	0.742	0.82	0.867	1.155	1.154	1.294
Biological Process	GO:0048519	4	negative regulation of biological process	1.5	0.0600498	BMU04928_12002_g	32	K	1.303	0.00341433	Up	ATP-dependent RNA helicase sub2	--	1	3.31641e-05	106.29	2	K(1)GDLTVSGGK	-0.066284	0.906	0.869	0.837	1.075	1.115	1.213
Biological Process	GO:0048519	4	negative regulation of biological process	1.5	0.0600498	BMU04928_11562_g	420	K	1.587	0.00389999	Up	PPM-type phosphatase domain-containing protein	--	1	6.66419e-05	95.428	3	SK(1)SPQAAAPDK	-0.092236	0.904	0.723	0.737	1.327	1.225	1.2
Biological Process	GO:0006405	9	RNA export from nucleus	2.05	0.0560764	BMU04928_8275_g	5	K	1.471	0.0367312	Up	Protein BCP1	--	1	3.47137e-06	109.42	2	K(1)QDAGDEVVK	0.31192	0.949	0.638	0.828	1.193	1.289	1.07
Biological Process	GO:0006405	9	RNA export from nucleus	2.05	0.0560764	BMU04928_3166_g	27	K	2.012	0.00328095	Up	RRM domain-containing protein	--	0.946463	0.000302543	88.385	3	K(0.946)VGK(0.054)PTGTTAPVGGVK	-0.2041	0.714	0.571	0.834	1.469	1.446	1.348
Biological Process	GO:0006405	9	RNA export from nucleus	2.05	0.0560764	BMU04928_2191_g	84	K	1.714	0.000108427	Up	40S ribosomal protein S2	--	1	0.0187052	92.439	2	LK(1)DEVMK	0.03155	0.733	0.751	0.79	1.315	1.231	1.351
Biological Process	GO:0006405	9	RNA export from nucleus	2.05	0.0560764	BMU04928_2191_g	164	K	2.913	0.0151321	Up	40S ribosomal protein S2	--	1	6.64759e-07	99.508	3	GYWGTNLGEPHSLPTK(1)ESGK	-0.22831	0.606	0.717	0.295	1.65	1.401	1.663
Biological Process	GO:0006405	9	RNA export from nucleus	2.05	0.0560764	BMU04928_2191_g	192	K	1.348	0.0209079	Up	40S ribosomal protein S2	--	1	4.40938e-05	104.52	3	GTGLVASPAVK(1)R	0.22977	0.999	0.827	0.781	1.215	1.092	1.208
Biological Process	GO:0006405	9	RNA export from nucleus	2.05	0.0560764	BMU04928_1706_g	575	K	1.419	0.00826185	Up	Elongation factor 1-alpha	--	1	0.0121854	109.86	2	VTK(1)AAVK	0.16114	0.935	0.787	0.742	1.191	1.192	1.114
Biological Process	GO:0006405	9	RNA export from nucleus	2.05	0.0560764	BMU04928_1522_g	152	K	1.971	0.000171232	Up	40S ribosomal protein S18	--	1	0.0317946	74.127	2	TVGVSK(1)K	0.063113	0.703	0.64	0.679	1.356	1.223	1.406
Biological Process	GO:0006405	9	RNA export from nucleus	2.05	0.0560764	BMU04928_1522_g	49	K	1.672	0.0226865	Up	40S ribosomal protein S18	--	1	0.00980984	56.432	3	K(1)ADVDLNK	0.24448	0.764	0.612	0.874	1.506	1.162	1.094
Biological Process	GO:1901566	5	organonitrogen compound biosynthetic process	1.27	0.0603988	BMU04928_3042_g	6	K	1.551	0.00356136	Up	60S ribosomal protein L32	--	1	0.00761755	56.225	3	VSSSK(1)HVPIVK	-0.099314	0.869	0.754	0.7	1.274	1.133	1.196
Biological Process	GO:0006405	9	RNA export from nucleus	2.05	0.0560764	BMU04928_1522_g	56	K	1.72	0.0180822	Up	40S ribosomal protein S18	--	1	0.0308824	60.436	2	ADVDLNK(1)R	0.56516	0.678	0.593	0.945	1.19	1.246	1.376
Biological Process	GO:0006405	9	RNA export from nucleus	2.05	0.0560764	BMU04928_12002_g	32	K	1.303	0.00341433	Up	ATP-dependent RNA helicase sub2	--	1	3.31641e-05	106.29	2	K(1)GDLTVSGGK	-0.066284	0.906	0.869	0.837	1.075	1.115	1.213
Biological Process	GO:0051168	8	nuclear export	2.05	0.0560764	BMU04928_8275_g	5	K	1.471	0.0367312	Up	Protein BCP1	--	1	3.47137e-06	109.42	2	K(1)QDAGDEVVK	0.31192	0.949	0.638	0.828	1.193	1.289	1.07
Biological Process	GO:0051168	8	nuclear export	2.05	0.0560764	BMU04928_3166_g	27	K	2.012	0.00328095	Up	RRM domain-containing protein	--	0.946463	0.000302543	88.385	3	K(0.946)VGK(0.054)PTGTTAPVGGVK	-0.2041	0.714	0.571	0.834	1.469	1.446	1.348
Biological Process	GO:0051168	8	nuclear export	2.05	0.0560764	BMU04928_2191_g	84	K	1.714	0.000108427	Up	40S ribosomal protein S2	--	1	0.0187052	92.439	2	LK(1)DEVMK	0.03155	0.733	0.751	0.79	1.315	1.231	1.351
Biological Process	GO:0051168	8	nuclear export	2.05	0.0560764	BMU04928_2191_g	164	K	2.913	0.0151321	Up	40S ribosomal protein S2	--	1	6.64759e-07	99.508	3	GYWGTNLGEPHSLPTK(1)ESGK	-0.22831	0.606	0.717	0.295	1.65	1.401	1.663
Biological Process	GO:0051168	8	nuclear export	2.05	0.0560764	BMU04928_2191_g	192	K	1.348	0.0209079	Up	40S ribosomal protein S2	--	1	4.40938e-05	104.52	3	GTGLVASPAVK(1)R	0.22977	0.999	0.827	0.781	1.215	1.092	1.208
Biological Process	GO:0051168	8	nuclear export	2.05	0.0560764	BMU04928_1706_g	575	K	1.419	0.00826185	Up	Elongation factor 1-alpha	--	1	0.0121854	109.86	2	VTK(1)AAVK	0.16114	0.935	0.787	0.742	1.191	1.192	1.114
Biological Process	GO:0051168	8	nuclear export	2.05	0.0560764	BMU04928_1522_g	152	K	1.971	0.000171232	Up	40S ribosomal protein S18	--	1	0.0317946	74.127	2	TVGVSK(1)K	0.063113	0.703	0.64	0.679	1.356	1.223	1.406
Biological Process	GO:0051168	8	nuclear export	2.05	0.0560764	BMU04928_1522_g	49	K	1.672	0.0226865	Up	40S ribosomal protein S18	--	1	0.00980984	56.432	3	K(1)ADVDLNK	0.24448	0.764	0.612	0.874	1.506	1.162	1.094
Biological Process	GO:0051168	8	nuclear export	2.05	0.0560764	BMU04928_1522_g	56	K	1.72	0.0180822	Up	40S ribosomal protein S18	--	1	0.0308824	60.436	2	ADVDLNK(1)R	0.56516	0.678	0.593	0.945	1.19	1.246	1.376
Biological Process	GO:0051168	8	nuclear export	2.05	0.0560764	BMU04928_12002_g	41	K	1.483	0.00264672	Up	ATP-dependent RNA helicase sub2	--	0.999985	8.05031e-05	95.428	3	KGDLTVSGGK(1)TTDK	0.017336	0.742	0.82	0.867	1.155	1.154	1.294
Biological Process	GO:0006405	9	RNA export from nucleus	2.05	0.0560764	BMU04928_12002_g	41	K	1.483	0.00264672	Up	ATP-dependent RNA helicase sub2	--	0.999985	8.05031e-05	95.428	3	KGDLTVSGGK(1)TTDK	0.017336	0.742	0.82	0.867	1.155	1.154	1.294
Biological Process	GO:1901566	5	organonitrogen compound biosynthetic process	1.27	0.0603988	BMU04928_3128_g	218	K	1.743	0.022863	Up	60S ribosomal protein L13	--	0.999871	0.00901685	53.569	3	AKEDAEDAK(1)K	0.090457	0.597	0.725	0.866	1.566	1.135	1.113
Biological Process	GO:1901566	5	organonitrogen compound biosynthetic process	1.27	0.0603988	BMU04928_3128_g	135	K	1.497	0.0461614	Up	60S ribosomal protein L13	--	1	0.000251981	84.658	3	K(1)LDSSENDVK	-0.014251	0.622	0.785	0.987	1.336	1.154	1.093
Biological Process	GO:1901566	5	organonitrogen compound biosynthetic process	1.27	0.0603988	BMU04928_3170_g	219	K	1.605	0.00526616	Up	Protein pyrABCN	--	1	0.00579433	107.15	2	SK(1)LTNGVK	-0.28945	0.907	0.745	0.702	1.172	1.267	1.34
Biological Process	GO:0007009	6	plasma membrane organization	4.34	0.0631094	BMU04928_5697_g	288	K	1.908	5.4406e-05	Up	Unplaced genomic scaffold supercont1.8, whole genome shotgun sequence	--	1	1.09256e-12	158.41	2	GVSK(1)YASFGSK	0.1771	0.713	0.713	0.7	1.259	1.398	1.399
Biological Process	GO:0007009	6	plasma membrane organization	4.34	0.0631094	BMU04928_11583_g	158	K	1.954	0.000201985	Up	Protein hob3	--	0.999878	4.49007e-07	110.66	3	LVEKPDK(1)DVTK	0.06421	0.699	0.645	0.768	1.374	1.349	1.403
Biological Process	GO:0031135	6	negative regulation of conjugation	4.34	0.0631094	BMU05960_9072_g	323	K	1.617	0.0208293	Up	Non-specific serine/threonine protein kinase	--	1	0.0328301	40.801	3	RPLK(1)DQLPTGSTPR	-0.96746	0.822	0.629	0.862	1.079	1.449	1.211
Biological Process	GO:0031135	6	negative regulation of conjugation	4.34	0.0631094	BMU04928_1586_g	105	K	1.455	0.000811933	Up	14_3_3 domain-containing protein	--	1	9.06779e-22	148.88	4	ICEDILEVLDK(1)HLIASAQTGESK	-0.95677	0.812	0.867	0.783	1.261	1.147	1.174
Biological Process	GO:0019627	6	urea metabolic process	4.34	0.0631094	BMU04928_3784_g	11	K	4.492	1.09645e-08	Up	Uricase	--	1	0.00729355	117.16	2	YGK(1)DNIR	0.11453	0.412	0.403	0.404	1.843	1.801	1.832
Biological Process	GO:0019627	6	urea metabolic process	4.34	0.0631094	BMU04928_3170_g	219	K	1.605	0.00526616	Up	Protein pyrABCN	--	1	0.00579433	107.15	2	SK(1)LTNGVK	-0.28945	0.907	0.745	0.702	1.172	1.267	1.34
Biological Process	GO:0010923	10	negative regulation of phosphatase activity	4.34	0.0631094	BMU04928_600_g	27	K	1.786	0.0087692	Up	Unplaced genomic scaffold supercont1.4, whole genome shotgun sequence	--	1	6.85695e-05	97.551	3	GILK(1)NPSFSSASGK	-0.19956	0.648	0.677	0.875	1.494	1.14	1.296
Biological Process	GO:0010923	10	negative regulation of phosphatase activity	4.34	0.0631094	BMU04928_1586_g	105	K	1.455	0.000811933	Up	14_3_3 domain-containing protein	--	1	9.06779e-22	148.88	4	ICEDILEVLDK(1)HLIASAQTGESK	-0.95677	0.812	0.867	0.783	1.261	1.147	1.174
Biological Process	GO:0071941	4	nitrogen cycle metabolic process	4.34	0.0631094	BMU04928_3784_g	11	K	4.492	1.09645e-08	Up	Uricase	--	1	0.00729355	117.16	2	YGK(1)DNIR	0.11453	0.412	0.403	0.404	1.843	1.801	1.832
Biological Process	GO:0071941	4	nitrogen cycle metabolic process	4.34	0.0631094	BMU04928_3170_g	219	K	1.605	0.00526616	Up	Protein pyrABCN	--	1	0.00579433	107.15	2	SK(1)LTNGVK	-0.28945	0.907	0.745	0.702	1.172	1.267	1.34
Biological Process	GO:0006986	6	response to unfolded protein	4.34	0.0631094	BMU04928_8482_g	58	K	1.979	0.00378144	Up	Hsp10-like protein	--	1	8.52138e-12	131.69	3	VLAVGPGGFDK(1)EGK	-0.25984	0.694	0.693	0.821	1.2	1.665	1.504
Biological Process	GO:0006986	6	response to unfolded protein	4.34	0.0631094	BMU04928_11562_g	420	K	1.587	0.00389999	Up	PPM-type phosphatase domain-containing protein	--	1	6.66419e-05	95.428	3	SK(1)SPQAAAPDK	-0.092236	0.904	0.723	0.737	1.327	1.225	1.2
Biological Process	GO:0000278	4	mitotic cell cycle	1.71	0.0619973	BMU07712_3658_g	771	K	2.701	0.00193517	Up	Helicase ATP-binding domain-containing protein	--	1	0.000168977	91.62	3	TNMDK(1)YHPGYFGK	-0.86521	0.533	0.575	0.606	1.963	1.299	1.368
Biological Process	GO:0000278	4	mitotic cell cycle	1.71	0.0619973	BMU07712_3658_g	850	K	2.963	0.00190151	Up	Helicase ATP-binding domain-containing protein	--	1	0.00176445	70.977	2	IPEIPLVVK(1)AR	0.2333	0.678	0.471	0.454	1.843	1.428	1.479
Biological Process	GO:0000278	4	mitotic cell cycle	1.71	0.0619973	BMU07712_3658_g	818	K	2.974	0.000781216	Up	Helicase ATP-binding domain-containing protein	--	1	0.0298921	60.91	2	DAYISGK(1)K	-0.21866	0.522	0.452	0.628	1.796	1.566	1.402
Biological Process	GO:0000278	4	mitotic cell cycle	1.71	0.0619973	BMU07678_1743_g	322	K	1.361	0.000796992	Up	Replication protein A subunit	--	1	6.23114e-24	159.22	3	DVGETSQITSK(1)TTSK	0.055328	0.845	0.867	0.835	1.168	1.211	1.087
Biological Process	GO:0000278	4	mitotic cell cycle	1.71	0.0619973	BMU04928_4749_g	28	K	2.945	0.00420002	Up	Histone H3	--	1	0.00476361	70.056	2	K(1)SAPSTGGVK	0.00097488	0.441	0.625	0.458	1.955	1.287	1.246
Biological Process	GO:0000278	4	mitotic cell cycle	1.71	0.0619973	BMU04928_4179_g	123	K	1.362	0.0157854	Up	Septin-type G domain-containing protein	--	1	2.50123e-08	131.13	3	YIK(1)DQHSAYLR	-0.15282	0.774	0.828	0.925	1.28	1.082	1.08
Biological Process	GO:0000278	4	mitotic cell cycle	1.71	0.0619973	BMU04928_4161_g	137	K	1.316	0.0266933	Up	GTP-binding protein rhoA	--	1	0.00204073	67.646	3	TSQK(1)PVTPEQGEEVR	-0.067728	0.887	0.89	0.818	0.992	1.143	1.281
Biological Process	GO:0000278	4	mitotic cell cycle	1.71	0.0619973	BMU04928_4161_g	7	K	1.392	0.00162139	Up	GTP-binding protein rhoA	--	1	1.3734e-09	103.88	2	K(1)LVIVGDGACGK	0.29577	0.874	0.853	0.785	1.204	1.099	1.194
Biological Process	GO:0000278	4	mitotic cell cycle	1.71	0.0619973	BMU07712_11667_g	648	K	2.056	0.00299234	Up	Histone deacetylase RPD3	--	1	1.50302e-08	135.66	2	K(1)EVIGDDEVAK	-0.2102	0.651	0.64	0.622	1.516	1.367	1.05
Biological Process	GO:0000278	4	mitotic cell cycle	1.71	0.0619973	BMU04928_1927_g	119	K	2.32	0.0147943	Up	Tropomyosin-2	--	1	0.00875579	54.276	3	QTDVK(1)AGHFER	0.25262	0.583	0.488	0.904	1.469	1.281	1.832
Biological Process	GO:0000278	4	mitotic cell cycle	1.71	0.0619973	BMU04928_1927_g	126	K	1.486	0.0320046	Up	Tropomyosin-2	--	1	2.33119e-06	138.98	2	K(1)VQALEQAR	0.10814	0.684	0.883	0.948	1.136	1.165	1.436
Biological Process	GO:0060988	8	lipid tube assembly	4.34	0.0631094	BMU04928_11583_g	158	K	1.954	0.000201985	Up	Protein hob3	--	0.999878	4.49007e-07	110.66	3	LVEKPDK(1)DVTK	0.06421	0.699	0.645	0.768	1.374	1.349	1.403
Biological Process	GO:0060988	8	lipid tube assembly	4.34	0.0631094	BMU04928_5697_g	288	K	1.908	5.4406e-05	Up	Unplaced genomic scaffold supercont1.8, whole genome shotgun sequence	--	1	1.09256e-12	158.41	2	GVSK(1)YASFGSK	0.1771	0.713	0.713	0.7	1.259	1.398	1.399
Biological Process	GO:0006469	11	negative regulation of protein kinase activity	4.34	0.0631094	BMU04928_11562_g	420	K	1.587	0.00389999	Up	PPM-type phosphatase domain-containing protein	--	1	6.66419e-05	95.428	3	SK(1)SPQAAAPDK	-0.092236	0.904	0.723	0.737	1.327	1.225	1.2
Biological Process	GO:0006469	11	negative regulation of protein kinase activity	4.34	0.0631094	BMU04928_1586_g	105	K	1.455	0.000811933	Up	14_3_3 domain-containing protein	--	1	9.06779e-22	148.88	4	ICEDILEVLDK(1)HLIASAQTGESK	-0.95677	0.812	0.867	0.783	1.261	1.147	1.174
Biological Process	GO:0023051	4	regulation of signaling	2.17	0.0646646	BMU05960_9072_g	323	K	1.617	0.0208293	Up	Non-specific serine/threonine protein kinase	--	1	0.0328301	40.801	3	RPLK(1)DQLPTGSTPR	-0.96746	0.822	0.629	0.862	1.079	1.449	1.211
Biological Process	GO:0023051	4	regulation of signaling	2.17	0.0646646	BMU07605_11043_g	976	K	1.772	0.00255062	Up	Leucine-tRNA ligase	--	1	0.00589884	81.296	2	GK(1)SAAFDPR	0.22244	0.842	0.635	0.691	1.256	1.252	1.334
Biological Process	GO:0023051	4	regulation of signaling	2.17	0.0646646	BMU04928_4161_g	137	K	1.316	0.0266933	Up	GTP-binding protein rhoA	--	1	0.00204073	67.646	3	TSQK(1)PVTPEQGEEVR	-0.067728	0.887	0.89	0.818	0.992	1.143	1.281
Biological Process	GO:0023051	4	regulation of signaling	2.17	0.0646646	BMU04928_4161_g	7	K	1.392	0.00162139	Up	GTP-binding protein rhoA	--	1	1.3734e-09	103.88	2	K(1)LVIVGDGACGK	0.29577	0.874	0.853	0.785	1.204	1.099	1.194
Biological Process	GO:0023051	4	regulation of signaling	2.17	0.0646646	BMU04928_1586_g	105	K	1.455	0.000811933	Up	14_3_3 domain-containing protein	--	1	9.06779e-22	148.88	4	ICEDILEVLDK(1)HLIASAQTGESK	-0.95677	0.812	0.867	0.783	1.261	1.147	1.174
Biological Process	GO:0023051	4	regulation of signaling	2.17	0.0646646	BMU04928_11562_g	420	K	1.587	0.00389999	Up	PPM-type phosphatase domain-containing protein	--	1	6.66419e-05	95.428	3	SK(1)SPQAAAPDK	-0.092236	0.904	0.723	0.737	1.327	1.225	1.2
Biological Process	GO:0019676	11	ammonia assimilation cycle	4.34	0.0631094	BMU04928_5004_g	276	K	1.855	0.0022712	Up	Glutamine synthetase	--	1	0.00456593	91.853	2	YIEEAMK(1)K	0.29541	0.73	0.827	0.856	1.289	1.659	1.527
Biological Process	GO:0019676	11	ammonia assimilation cycle	4.34	0.0631094	BMU04928_5004_g	50	K	1.758	0.00111963	Up	Glutamine synthetase	--	1	0.00900813	114.6	3	TLSK(1)APK	0.2907	0.834	0.787	0.845	1.37	1.632	1.333
Biological Process	GO:0019676	11	ammonia assimilation cycle	4.34	0.0631094	BMU04928_5004_g	308	K	2.545	0.0379433	Up	Glutamine synthetase	--	1	0.00383256	50.425	3	MTGAHETSSIEK(1)FTWGVADR	0.25027	0.381	1.121	0.564	2.165	1.519	1.573
Biological Process	GO:0019676	11	ammonia assimilation cycle	4.34	0.0631094	BMU04928_5004_g	127	K	2.527	0.000118119	Up	Glutamine synthetase	--	1	0.004973	65.347	3	LMEANAK(1)HK	-0.32062	0.697	0.674	0.701	1.542	1.875	1.819
Biological Process	GO:0019676	11	ammonia assimilation cycle	4.34	0.0631094	BMU04928_5004_g	287	K	2.161	0.0074581	Up	Glutamine synthetase	--	1	0.000801688	79.022	4	HIEHIK(1)VYGEGNELR	0.10219	0.715	0.736	0.798	1.207	1.991	1.662
Biological Process	GO:0000278	4	mitotic cell cycle	1.71	0.0619973	BMU04928_1927_g	91	K	1.598	0.0153044	Up	Tropomyosin-2	--	1	5.24366e-29	166.09	3	K(1)LQVLEEEAEQADK	0.067392	0.713	0.855	0.856	1.201	1.127	1.545
Biological Process	GO:0019676	11	ammonia assimilation cycle	4.34	0.0631094	BMU04928_5004_g	331	K	1.785	0.00224537	Up	Glutamine synthetase	--	1	0.00660591	79.148	2	EGK(1)GYFEDR	0.11347	0.819	0.805	0.823	1.28	1.397	1.69
Biological Process	GO:0019676	11	ammonia assimilation cycle	4.34	0.0631094	BMU04928_10554_g	38	K	3.738	9.50947e-05	Up	Glutamate dehydrogenase	--	1	0.00144618	85.731	2	ALK(1)VASIPER	-0.31494	0.73	0.563	0.615	2.446	2.213	2.473
Biological Process	GO:0071825	6	protein-lipid complex subunit organization	4.34	0.0631094	BMU04928_5697_g	288	K	1.908	5.4406e-05	Up	Unplaced genomic scaffold supercont1.8, whole genome shotgun sequence	--	1	1.09256e-12	158.41	2	GVSK(1)YASFGSK	0.1771	0.713	0.713	0.7	1.259	1.398	1.399
Biological Process	GO:0071825	6	protein-lipid complex subunit organization	4.34	0.0631094	BMU04928_11583_g	158	K	1.954	0.000201985	Up	Protein hob3	--	0.999878	4.49007e-07	110.66	3	LVEKPDK(1)DVTK	0.06421	0.699	0.645	0.768	1.374	1.349	1.403
Biological Process	GO:0065005	7	protein-lipid complex assembly	4.34	0.0631094	BMU04928_5697_g	288	K	1.908	5.4406e-05	Up	Unplaced genomic scaffold supercont1.8, whole genome shotgun sequence	--	1	1.09256e-12	158.41	2	GVSK(1)YASFGSK	0.1771	0.713	0.713	0.7	1.259	1.398	1.399
Biological Process	GO:0065005	7	protein-lipid complex assembly	4.34	0.0631094	BMU04928_11583_g	158	K	1.954	0.000201985	Up	Protein hob3	--	0.999878	4.49007e-07	110.66	3	LVEKPDK(1)DVTK	0.06421	0.699	0.645	0.768	1.374	1.349	1.403
Biological Process	GO:0035305	9	negative regulation of dephosphorylation	4.34	0.0631094	BMU04928_600_g	27	K	1.786	0.0087692	Up	Unplaced genomic scaffold supercont1.4, whole genome shotgun sequence	--	1	6.85695e-05	97.551	3	GILK(1)NPSFSSASGK	-0.19956	0.648	0.677	0.875	1.494	1.14	1.296
Biological Process	GO:0035305	9	negative regulation of dephosphorylation	4.34	0.0631094	BMU04928_1586_g	105	K	1.455	0.000811933	Up	14_3_3 domain-containing protein	--	1	9.06779e-22	148.88	4	ICEDILEVLDK(1)HLIASAQTGESK	-0.95677	0.812	0.867	0.783	1.261	1.147	1.174
Biological Process	GO:0035308	10	negative regulation of protein dephosphorylation	4.34	0.0631094	BMU04928_600_g	27	K	1.786	0.0087692	Up	Unplaced genomic scaffold supercont1.4, whole genome shotgun sequence	--	1	6.85695e-05	97.551	3	GILK(1)NPSFSSASGK	-0.19956	0.648	0.677	0.875	1.494	1.14	1.296
Biological Process	GO:0035308	10	negative regulation of protein dephosphorylation	4.34	0.0631094	BMU04928_1586_g	105	K	1.455	0.000811933	Up	14_3_3 domain-containing protein	--	1	9.06779e-22	148.88	4	ICEDILEVLDK(1)HLIASAQTGESK	-0.95677	0.812	0.867	0.783	1.261	1.147	1.174
Biological Process	GO:0033673	10	negative regulation of kinase activity	4.34	0.0631094	BMU04928_1586_g	105	K	1.455	0.000811933	Up	14_3_3 domain-containing protein	--	1	9.06779e-22	148.88	4	ICEDILEVLDK(1)HLIASAQTGESK	-0.95677	0.812	0.867	0.783	1.261	1.147	1.174
Biological Process	GO:0033673	10	negative regulation of kinase activity	4.34	0.0631094	BMU04928_11562_g	420	K	1.587	0.00389999	Up	PPM-type phosphatase domain-containing protein	--	1	6.66419e-05	95.428	3	SK(1)SPQAAAPDK	-0.092236	0.904	0.723	0.737	1.327	1.225	1.2
Biological Process	GO:0019676	11	ammonia assimilation cycle	4.34	0.0631094	BMU04928_10554_g	124	K	4.911	0.00127941	Up	Glutamate dehydrogenase	--	1	0.0156088	80.165	2	GK(1)SENEIR	0.27994	0.713	0.537	0.388	2.64	2.262	3.143
Biological Process	GO:1901576	4	organic substance biosynthetic process	1.21	0.0557136	BMU04928_7972_g	87	K	1.371	0.0085242	Up	DNA-directed RNA polymerase I, II, and III subunit RPABC1	--	1	0.00597885	55.173	4	DTPRPTK(1)SNPDPQTK	0.4519	0.878	0.792	0.826	1.208	1.2	1.013
Biological Process	GO:0000278	4	mitotic cell cycle	1.71	0.0619973	BMU04928_1586_g	105	K	1.455	0.000811933	Up	14_3_3 domain-containing protein	--	1	9.06779e-22	148.88	4	ICEDILEVLDK(1)HLIASAQTGESK	-0.95677	0.812	0.867	0.783	1.261	1.147	1.174
Biological Process	GO:0000278	4	mitotic cell cycle	1.71	0.0619973	BMU04928_11583_g	158	K	1.954	0.000201985	Up	Protein hob3	--	0.999878	4.49007e-07	110.66	3	LVEKPDK(1)DVTK	0.06421	0.699	0.645	0.768	1.374	1.349	1.403
Biological Process	GO:1901566	5	organonitrogen compound biosynthetic process	1.27	0.0603988	BMU04928_6149_g	99	K	2.294	0.00724527	Up	Ribosomal_L7Ae domain-containing protein	--	1	0.00633303	58.37	3	LLNK(1)YRPETK	-0.049879	0.48	0.58	0.799	1.641	1.357	1.266
Biological Process	GO:1901566	5	organonitrogen compound biosynthetic process	1.27	0.0603988	BMU04928_6149_g	195	K	1.879	0.0181596	Up	Ribosomal_L7Ae domain-containing protein	--	1	0.0122002	51.854	3	LGTVVHK(1)K	-0.3299	0.717	0.646	0.776	1.638	1.394	0.987
Biological Process	GO:1901566	5	organonitrogen compound biosynthetic process	1.27	0.0603988	BMU04928_6149_g	196	K	1.478	0.0469513	Up	Ribosomal_L7Ae domain-containing protein	--	1	0.00113703	68.83	3	K(1)TAAALAITEVK	0.11523	0.84	0.628	0.985	1.342	1.13	1.153
Biological Process	GO:1901566	5	organonitrogen compound biosynthetic process	1.27	0.0603988	BMU04928_6149_g	254	K	1.758	0.0424264	Up	Ribosomal_L7Ae domain-containing protein	--	1	0.0035179	96.331	2	K(1)ALESAIK	0.20925	0.697	0.608	0.932	1.679	1.221	1.032
Biological Process	GO:1901566	5	organonitrogen compound biosynthetic process	1.27	0.0603988	BMU04928_6149_g	17	K	2.917	0.00910057	Up	Ribosomal_L7Ae domain-containing protein	--	1	9.06598e-12	124.43	3	KPAPAPFPQGK(1)AGASK	0.092441	0.503	0.337	0.734	1.711	1.543	1.338
Biological Process	GO:1901566	5	organonitrogen compound biosynthetic process	1.27	0.0603988	BMU04928_6149_g	7	K	1.972	0.0117665	Up	Ribosomal_L7Ae domain-containing protein	--	1	4.50661e-05	96.103	2	K(1)PAPAPFPQGK	0.51709	0.604	0.588	0.871	1.531	1.412	1.126
Biological Process	GO:1901566	5	organonitrogen compound biosynthetic process	1.27	0.0603988	BMU04928_5984_g	52	K	1.524	0.00826737	Up	Aspartate aminotransferase	--	1	6.79043e-08	113.59	3	EGPPDAILGITEAFK(1)K	0.34801	0.741	0.734	0.929	1.238	1.127	1.299
Biological Process	GO:1901566	5	organonitrogen compound biosynthetic process	1.27	0.0603988	BMU07605_11043_g	976	K	1.772	0.00255062	Up	Leucine-tRNA ligase	--	1	0.00589884	81.296	2	GK(1)SAAFDPR	0.22244	0.842	0.635	0.691	1.256	1.252	1.334
Biological Process	GO:1901566	5	organonitrogen compound biosynthetic process	1.27	0.0603988	BMU04928_5950_g	5	K	2.097	5.29886e-05	Up	60S ribosomal protein L5	--	1	0.0149204	101.99	2	PFTK(1)LVK	-0.044669	0.728	0.633	0.677	1.435	1.412	1.426
Biological Process	GO:1901566	5	organonitrogen compound biosynthetic process	1.27	0.0603988	BMU04928_5950_g	112	K	1.779	0.00919402	Up	60S ribosomal protein L5	--	1	0.000103414	121.83	3	K(1)LDLDEQFK	0.16205	0.797	0.593	0.863	1.208	1.398	1.402
Biological Process	GO:1901566	5	organonitrogen compound biosynthetic process	1.27	0.0603988	BMU04928_5950_g	182	K	1.441	0.000471533	Up	60S ribosomal protein L5	--	1	0.000394989	81.311	3	GASDGGLYIPHNEK(1)R	0.089488	0.843	0.806	0.882	1.247	1.241	1.16
Biological Process	GO:1901566	5	organonitrogen compound biosynthetic process	1.27	0.0603988	BMU04928_5950_g	265	K	1.838	0.0142143	Up	60S ribosomal protein L5	--	0.99969	0.00857239	57.679	4	EDPFKKDDDEGDK(1)K	-0.13052	0.59	0.711	0.901	1.163	1.555	1.33
Biological Process	GO:1901566	5	organonitrogen compound biosynthetic process	1.27	0.0603988	BMU04928_5677_g	20	K	1.86	0.00328696	Up	60S ribosomal protein L3	--	1	0.000358835	78.692	3	DLDRPGAK(1)MHK	-0.30109	0.589	0.682	0.761	1.428	1.197	1.155
Biological Process	GO:1901566	5	organonitrogen compound biosynthetic process	1.27	0.0603988	BMU04928_5004_g	276	K	1.855	0.0022712	Up	Glutamine synthetase	--	1	0.00456593	91.853	2	YIEEAMK(1)K	0.29541	0.73	0.827	0.856	1.289	1.659	1.527
Biological Process	GO:1901566	5	organonitrogen compound biosynthetic process	1.27	0.0603988	BMU04928_5004_g	50	K	1.758	0.00111963	Up	Glutamine synthetase	--	1	0.00900813	114.6	3	TLSK(1)APK	0.2907	0.834	0.787	0.845	1.37	1.632	1.333
Biological Process	GO:1901566	5	organonitrogen compound biosynthetic process	1.27	0.0603988	BMU04928_5004_g	308	K	2.545	0.0379433	Up	Glutamine synthetase	--	1	0.00383256	50.425	3	MTGAHETSSIEK(1)FTWGVADR	0.25027	0.381	1.121	0.564	2.165	1.519	1.573
Biological Process	GO:1901566	5	organonitrogen compound biosynthetic process	1.27	0.0603988	BMU04928_5004_g	127	K	2.527	0.000118119	Up	Glutamine synthetase	--	1	0.004973	65.347	3	LMEANAK(1)HK	-0.32062	0.697	0.674	0.701	1.542	1.875	1.819
Biological Process	GO:1901566	5	organonitrogen compound biosynthetic process	1.27	0.0603988	BMU04928_5004_g	287	K	2.161	0.0074581	Up	Glutamine synthetase	--	1	0.000801688	79.022	4	HIEHIK(1)VYGEGNELR	0.10219	0.715	0.736	0.798	1.207	1.991	1.662
Biological Process	GO:1901566	5	organonitrogen compound biosynthetic process	1.27	0.0603988	BMU04928_5004_g	331	K	1.785	0.00224537	Up	Glutamine synthetase	--	1	0.00660591	79.148	2	EGK(1)GYFEDR	0.11347	0.819	0.805	0.823	1.28	1.397	1.69
Biological Process	GO:1901566	5	organonitrogen compound biosynthetic process	1.27	0.0603988	BMU04928_4953_g	169	K	1.353	0.00473001	Up	Acetyltransferase component of pyruvate dehydrogenase complex	--	1	0.00147275	85.533	2	AIK(1)GTGPGGR	-0.099639	0.772	0.882	0.923	1.156	1.162	1.169
Biological Process	GO:1901566	5	organonitrogen compound biosynthetic process	1.27	0.0603988	BMU04928_3820_g	63	K	1.527	0.0154431	Up	60S ribosomal protein L7	--	1	0.00282683	90.629	2	AETYVK(1)EYR	-0.29954	0.864	0.645	0.874	1.303	1.187	1.148
Biological Process	GO:1901566	5	organonitrogen compound biosynthetic process	1.27	0.0603988	BMU04928_3820_g	42	K	1.672	0.0313981	Up	60S ribosomal protein L7	--	1	0.0266134	77.923	2	AADLEK(1)R	0.21133	0.798	0.54	0.92	1.356	1.254	1.166
Biological Process	GO:1901566	5	organonitrogen compound biosynthetic process	1.27	0.0603988	BMU04928_3434_g	72	K	1.323	0.0492492	Up	ATP-citrate synthase subunit 1	--	1	0.00100365	77.562	3	ALSPSQNALFHNK(1)TR	-0.012524	0.774	1.042	0.807	1.258	1.087	1.126
Biological Process	GO:1901566	5	organonitrogen compound biosynthetic process	1.27	0.0603988	BMU04928_6149_g	46	K	1.869	0.0130268	Up	Ribosomal_L7Ae domain-containing protein	--	1	0.000149725	96.015	2	NFGIGQDIQPK(1)R	-0.38351	0.598	0.69	0.846	1.596	1.287	1.106
Biological Process	GO:1901566	5	organonitrogen compound biosynthetic process	1.27	0.0603988	BMU04928_6276_g	86	K	1.964	0.0204901	Up	Unplaced genomic scaffold supercont1.5, whole genome shotgun sequence	--	1	6.67676e-15	103.9	3	TNVHHFAGNNIELGTACGK(1)LYR	1.0426	0.752	0.643	0.513	1.007	1.132	1.609
Biological Process	GO:1901566	5	organonitrogen compound biosynthetic process	1.27	0.0603988	BMU04928_6624_g	185	K	1.567	0.0368534	Up	Lysine--tRNA ligase	--	1	5.26909e-05	93.427	3	TAPK(1)NRPNDGELSVCAR	0.12969	0.94	0.679	0.744	1.464	1.007	1.233
Biological Process	GO:1901566	5	organonitrogen compound biosynthetic process	1.27	0.0603988	BMU04928_6634_g	8	K	1.754	3.31365e-07	Up	NTP_transferase domain-containing protein	--	1	0.00150917	66.56	3	K(1)SGGHQPITK	-0.44421	0.754	0.745	0.764	1.325	1.333	1.312
Biological Process	GO:1903047	5	mitotic cell cycle process	1.71	0.0619973	BMU07712_3658_g	771	K	2.701	0.00193517	Up	Helicase ATP-binding domain-containing protein	--	1	0.000168977	91.62	3	TNMDK(1)YHPGYFGK	-0.86521	0.533	0.575	0.606	1.963	1.299	1.368
Biological Process	GO:1903047	5	mitotic cell cycle process	1.71	0.0619973	BMU07712_3658_g	850	K	2.963	0.00190151	Up	Helicase ATP-binding domain-containing protein	--	1	0.00176445	70.977	2	IPEIPLVVK(1)AR	0.2333	0.678	0.471	0.454	1.843	1.428	1.479
Biological Process	GO:1903047	5	mitotic cell cycle process	1.71	0.0619973	BMU07712_3658_g	818	K	2.974	0.000781216	Up	Helicase ATP-binding domain-containing protein	--	1	0.0298921	60.91	2	DAYISGK(1)K	-0.21866	0.522	0.452	0.628	1.796	1.566	1.402
Biological Process	GO:1903047	5	mitotic cell cycle process	1.71	0.0619973	BMU07678_1743_g	322	K	1.361	0.000796992	Up	Replication protein A subunit	--	1	6.23114e-24	159.22	3	DVGETSQITSK(1)TTSK	0.055328	0.845	0.867	0.835	1.168	1.211	1.087
Biological Process	GO:1903047	5	mitotic cell cycle process	1.71	0.0619973	BMU04928_4749_g	28	K	2.945	0.00420002	Up	Histone H3	--	1	0.00476361	70.056	2	K(1)SAPSTGGVK	0.00097488	0.441	0.625	0.458	1.955	1.287	1.246
Biological Process	GO:1903047	5	mitotic cell cycle process	1.71	0.0619973	BMU04928_4179_g	123	K	1.362	0.0157854	Up	Septin-type G domain-containing protein	--	1	2.50123e-08	131.13	3	YIK(1)DQHSAYLR	-0.15282	0.774	0.828	0.925	1.28	1.082	1.08
Biological Process	GO:1903047	5	mitotic cell cycle process	1.71	0.0619973	BMU04928_4161_g	137	K	1.316	0.0266933	Up	GTP-binding protein rhoA	--	1	0.00204073	67.646	3	TSQK(1)PVTPEQGEEVR	-0.067728	0.887	0.89	0.818	0.992	1.143	1.281
Biological Process	GO:1903047	5	mitotic cell cycle process	1.71	0.0619973	BMU04928_4161_g	7	K	1.392	0.00162139	Up	GTP-binding protein rhoA	--	1	1.3734e-09	103.88	2	K(1)LVIVGDGACGK	0.29577	0.874	0.853	0.785	1.204	1.099	1.194
Biological Process	GO:1903047	5	mitotic cell cycle process	1.71	0.0619973	BMU07712_11667_g	648	K	2.056	0.00299234	Up	Histone deacetylase RPD3	--	1	1.50302e-08	135.66	2	K(1)EVIGDDEVAK	-0.2102	0.651	0.64	0.622	1.516	1.367	1.05
Biological Process	GO:1903047	5	mitotic cell cycle process	1.71	0.0619973	BMU04928_1927_g	119	K	2.32	0.0147943	Up	Tropomyosin-2	--	1	0.00875579	54.276	3	QTDVK(1)AGHFER	0.25262	0.583	0.488	0.904	1.469	1.281	1.832
Biological Process	GO:1903047	5	mitotic cell cycle process	1.71	0.0619973	BMU04928_1927_g	126	K	1.486	0.0320046	Up	Tropomyosin-2	--	1	2.33119e-06	138.98	2	K(1)VQALEQAR	0.10814	0.684	0.883	0.948	1.136	1.165	1.436
Biological Process	GO:0000278	4	mitotic cell cycle	1.71	0.0619973	BMU04928_12326_g	570	K	1.584	0.000174169	Up	Putative transgelin	--	1	0.00852115	72.643	3	TK(1)AGGWASK	0.49038	0.774	0.769	0.791	1.262	1.281	1.153
Biological Process	GO:1903047	5	mitotic cell cycle process	1.71	0.0619973	BMU04928_1927_g	91	K	1.598	0.0153044	Up	Tropomyosin-2	--	1	5.24366e-29	166.09	3	K(1)LQVLEEEAEQADK	0.067392	0.713	0.855	0.856	1.201	1.127	1.545
Biological Process	GO:1903047	5	mitotic cell cycle process	1.71	0.0619973	BMU04928_12326_g	570	K	1.584	0.000174169	Up	Putative transgelin	--	1	0.00852115	72.643	3	TK(1)AGGWASK	0.49038	0.774	0.769	0.791	1.262	1.281	1.153
Biological Process	GO:1903047	5	mitotic cell cycle process	1.71	0.0619973	BMU04928_11583_g	158	K	1.954	0.000201985	Up	Protein hob3	--	0.999878	4.49007e-07	110.66	3	LVEKPDK(1)DVTK	0.06421	0.699	0.645	0.768	1.374	1.349	1.403
Biological Process	GO:1901566	5	organonitrogen compound biosynthetic process	1.27	0.0603988	BMU07712_11495_g	142	K	1.373	0.0137192	Up	Deoxyuridine 5'-triphosphate nucleotidohydrolase	--	1	8.57111e-08	106.42	3	SGLAAK(1)HFIDTGAGVIDADYR	-0.8348	0.835	0.764	0.923	1.144	1.055	1.264
Biological Process	GO:1901566	5	organonitrogen compound biosynthetic process	1.27	0.0603988	BMU04928_8947_g	27	K	1.386	0.0131281	Up	40S ribosomal protein S21	--	1	0.00215949	67.095	3	AK(1)DHASVQISVGK	0.8006	0.799	0.928	0.83	1.057	1.309	1.178
Biological Process	GO:1901566	5	organonitrogen compound biosynthetic process	1.27	0.0603988	BMU04928_8855_g	7	K	2.199	0.00832499	Up	60S ribosomal protein L31-B	--	1	0.00197799	117.04	3	NNPK(1)TQPK	0.011009	0.624	0.495	0.738	1.578	1.427	1.078
Biological Process	GO:1901566	5	organonitrogen compound biosynthetic process	1.27	0.0603988	BMU04928_7689_g	59	K	1.949	0.00443535	Up	40S ribosomal protein S25	--	1	0.0182248	72.643	2	LK(1)INGSLAR	-0.21615	0.641	0.74	0.622	1.519	1.073	1.312
Biological Process	GO:1901566	5	organonitrogen compound biosynthetic process	1.27	0.0603988	BMU04928_7689_g	38	K	1.742	0.00130727	Up	40S ribosomal protein S25	--	1	0.0114049	86.011	2	ATSDK(1)LNK	0.368	0.717	0.676	0.765	1.398	1.146	1.216
Biological Process	GO:1901566	5	organonitrogen compound biosynthetic process	1.27	0.0603988	BMU04928_7090_g	45	K	1.539	0.0115266	Up	40S ribosomal protein S1	--	1	0.0185817	64.711	2	DVGK(1)TLVNR	0.21422	0.723	0.716	0.884	1.362	1.118	1.096
Biological Process	GO:1901566	5	organonitrogen compound biosynthetic process	1.27	0.0603988	BMU04928_7044_g	219	K	1.446	0.000295704	Up	Elongation factor 1-gamma 2	--	0.982813	0.0310868	53.968	3	K(0.983)DAK(0.017)PAK	-0.13181	0.853	0.831	0.78	1.218	1.151	1.194
Biological Process	GO:1901566	5	organonitrogen compound biosynthetic process	1.27	0.0603988	BMU04928_7044_g	225	K	1.533	0.00681117	Up	Elongation factor 1-gamma 2	--	1	9.32356e-05	95.401	2	PAK(1)APEK	0.25255	0.91	0.789	0.685	1.252	1.232	1.171
Biological Process	GO:1901566	5	organonitrogen compound biosynthetic process	1.27	0.0603988	BMU04928_6634_g	176	K	1.89	0.00149108	Up	NTP_transferase domain-containing protein	--	1	8.52671e-10	111.66	3	VSNDAATNFGCIVSDTHTK(1)R	0.017568	0.691	0.793	0.679	1.547	1.276	1.266
Biological Process	GO:1903047	5	mitotic cell cycle process	1.71	0.0619973	BMU04928_1586_g	105	K	1.455	0.000811933	Up	14_3_3 domain-containing protein	--	1	9.06779e-22	148.88	4	ICEDILEVLDK(1)HLIASAQTGESK	-0.95677	0.812	0.867	0.783	1.261	1.147	1.174
Biological Process	GO:0006101	8	citrate metabolic process	1.91	0.159682	BMU07678_589_g	567	K	1.77	0.00595666	Up	Cytochrome b5 heme-binding domain-containing protein	--	1	2.14661e-06	139.96	2	K(1)DDLWIAVK	-0.11678	0.758	0.698	0.757	1.062	1.493	1.361
Biological Process	GO:1901576	4	organic substance biosynthetic process	1.21	0.0557136	BMU04928_7689_g	59	K	1.949	0.00443535	Up	40S ribosomal protein S25	--	1	0.0182248	72.643	2	LK(1)INGSLAR	-0.21615	0.641	0.74	0.622	1.519	1.073	1.312
Biological Process	GO:1901576	4	organic substance biosynthetic process	1.21	0.0557136	BMU04928_7090_g	45	K	1.539	0.0115266	Up	40S ribosomal protein S1	--	1	0.0185817	64.711	2	DVGK(1)TLVNR	0.21422	0.723	0.716	0.884	1.362	1.118	1.096
Biological Process	GO:0009058	3	biosynthetic process	1.21	0.0557136	BMU04928_2191_g	164	K	2.913	0.0151321	Up	40S ribosomal protein S2	--	1	6.64759e-07	99.508	3	GYWGTNLGEPHSLPTK(1)ESGK	-0.22831	0.606	0.717	0.295	1.65	1.401	1.663
Biological Process	GO:0009058	3	biosynthetic process	1.21	0.0557136	BMU04928_2191_g	192	K	1.348	0.0209079	Up	40S ribosomal protein S2	--	1	4.40938e-05	104.52	3	GTGLVASPAVK(1)R	0.22977	0.999	0.827	0.781	1.215	1.092	1.208
Biological Process	GO:0009058	3	biosynthetic process	1.21	0.0557136	BMU04928_2016_g	42	K	1.448	0.000173398	Up	Pyruvate kinase	--	1	3.88599e-08	119.56	3	TSIICTIGPK(1)TNSPEK	-1.1285	0.872	0.811	0.841	1.26	1.206	1.188
Biological Process	GO:0009058	3	biosynthetic process	1.21	0.0557136	BMU04928_2016_g	54	K	1.803	0.0081653	Up	Pyruvate kinase	--	1	0.00756631	85.272	2	K(1)AGCNVVR	-0.064514	0.808	0.597	0.84	1.503	1.307	1.238
Biological Process	GO:0009058	3	biosynthetic process	1.21	0.0557136	BMU04928_1706_g	575	K	1.419	0.00826185	Up	Elongation factor 1-alpha	--	1	0.0121854	109.86	2	VTK(1)AAVK	0.16114	0.935	0.787	0.742	1.191	1.192	1.114
Biological Process	GO:0009058	3	biosynthetic process	1.21	0.0557136	BMU04928_1586_g	105	K	1.455	0.000811933	Up	14_3_3 domain-containing protein	--	1	9.06779e-22	148.88	4	ICEDILEVLDK(1)HLIASAQTGESK	-0.95677	0.812	0.867	0.783	1.261	1.147	1.174
Biological Process	GO:0009058	3	biosynthetic process	1.21	0.0557136	BMU04928_157_g	174	K	1.568	0.0308264	Up	Ribos_L4_asso_C domain-containing protein	--	1	1.47786e-05	93.269	3	TSAAAALLK(1)AVGAGPDIVK	0.35078	0.926	0.798	0.755	1.593	1.238	1.056
Biological Process	GO:0009058	3	biosynthetic process	1.21	0.0557136	BMU04928_157_g	351	K	1.356	0.0274728	Up	Ribos_L4_asso_C domain-containing protein	--	1	4.41874e-05	92.977	4	IGQK(1)GVEHGKPEPVNAR	0.079871	0.884	0.817	0.947	1.307	1.02	1.263
Biological Process	GO:0009058	3	biosynthetic process	1.21	0.0557136	BMU04928_157_g	317	K	1.795	0.0169311	Up	Ribos_L4_asso_C domain-containing protein	--	1	0.00565982	114.72	2	GYATTK(1)R	-0.50911	0.79	0.923	0.583	1.545	1.215	1.362
Biological Process	GO:0009058	3	biosynthetic process	1.21	0.0557136	BMU04928_157_g	184	K	1.467	0.00643765	Up	Ribos_L4_asso_C domain-containing protein	--	1	1.33451e-13	139.96	3	AVGAGPDIVK(1)VQK	0.10574	0.879	0.803	0.872	1.416	1.136	1.194
Biological Process	GO:0009058	3	biosynthetic process	1.21	0.0557136	BMU04928_1522_g	152	K	1.971	0.000171232	Up	40S ribosomal protein S18	--	1	0.0317946	74.127	2	TVGVSK(1)K	0.063113	0.703	0.64	0.679	1.356	1.223	1.406
Biological Process	GO:0009058	3	biosynthetic process	1.21	0.0557136	BMU04928_1522_g	49	K	1.672	0.0226865	Up	40S ribosomal protein S18	--	1	0.00980984	56.432	3	K(1)ADVDLNK	0.24448	0.764	0.612	0.874	1.506	1.162	1.094
Biological Process	GO:0009058	3	biosynthetic process	1.21	0.0557136	BMU04928_1522_g	56	K	1.72	0.0180822	Up	40S ribosomal protein S18	--	1	0.0308824	60.436	2	ADVDLNK(1)R	0.56516	0.678	0.593	0.945	1.19	1.246	1.376
Biological Process	GO:0009058	3	biosynthetic process	1.21	0.0557136	BMU04928_12048_g	142	K	4.71	0.000364246	Up	60S ribosomal protein L24	--	1	5.20692e-06	110.14	2	GQITSK(1)QGAK	0.010793	0.324	0.309	0.394	1.981	1.335	1.521
Biological Process	GO:0009058	3	biosynthetic process	1.21	0.0557136	BMU04928_12038_g	17	K	2.402	0.0165593	Up	Ribosomal_L23eN domain-containing protein	--	0.807534	2.8348e-05	103.35	3	K(0.808)PSAK(0.192)ANQAAK	0.45472	0.522	0.336	0.753	1.288	1.333	1.248
Biological Process	GO:0009058	3	biosynthetic process	1.21	0.0557136	BMU04928_12038_g	135	K	1.499	0.0341511	Up	Ribosomal_L23eN domain-containing protein	--	1	0.00931924	52.344	3	INTLIRPDGTK(1)K	0.14329	0.696	0.621	0.97	1.132	1.139	1.158
Biological Process	GO:0009058	3	biosynthetic process	1.21	0.0557136	BMU04928_12038_g	107	K	2.106	0.0139668	Up	Ribosomal_L23eN domain-containing protein	--	1	0.0320938	83.843	2	ANK(1)PQIK	0.12931	0.463	0.532	0.797	1.062	1.406	1.306
Biological Process	GO:0009058	3	biosynthetic process	1.21	0.0557136	BMU04928_12002_g	41	K	1.483	0.00264672	Up	ATP-dependent RNA helicase sub2	--	0.999985	8.05031e-05	95.428	3	KGDLTVSGGK(1)TTDK	0.017336	0.742	0.82	0.867	1.155	1.154	1.294
Biological Process	GO:0009058	3	biosynthetic process	1.21	0.0557136	BMU04928_12002_g	32	K	1.303	0.00341433	Up	ATP-dependent RNA helicase sub2	--	1	3.31641e-05	106.29	2	K(1)GDLTVSGGK	-0.066284	0.906	0.869	0.837	1.075	1.115	1.213
Biological Process	GO:0009058	3	biosynthetic process	1.21	0.0557136	BMU07605_2600_g	122	K	1.599	0.0156164	Up	RNA_pol_Rbc25 domain-containing protein	--	1	0.00102117	75.018	3	IESESWHDQAPAPPK(1)IR	0.50834	0.667	0.766	0.934	1.386	1.11	1.289
Biological Process	GO:0009058	3	biosynthetic process	1.21	0.0557136	BMU04928_115_g	15	K	1.426	0.0276755	Up	Glutamate-tRNA ligase	--	1	0.0384047	63.565	2	DASGAK(1)GK	-0.21287	0.803	0.937	0.76	1.13	1.05	1.386
Biological Process	GO:0009058	3	biosynthetic process	1.21	0.0557136	BMU04928_11002_g	37	K	1.371	0.0109536	Up	60S ribosomal protein L2-A	--	1	0.000375355	83.617	3	TLDFAEK(1)HGYIR	0.36382	0.86	0.835	0.833	1.316	1.1	1.051
Biological Process	GO:0009058	3	biosynthetic process	1.21	0.0557136	BMU04928_11002_g	60	K	2.024	0.000731001	Up	60S ribosomal protein L2-A	--	1	0.00494808	100.07	3	GAPLAK(1)VK	0.82813	0.63	0.604	0.756	1.425	1.28	1.322
Biological Process	GO:0009058	3	biosynthetic process	1.21	0.0557136	BMU04928_2191_g	84	K	1.714	0.000108427	Up	40S ribosomal protein S2	--	1	0.0187052	92.439	2	LK(1)DEVMK	0.03155	0.733	0.751	0.79	1.315	1.231	1.351
Biological Process	GO:0009058	3	biosynthetic process	1.21	0.0557136	BMU04928_10719_g	39	K	1.598	0.0294726	Up	Large subunit ribosomal protein L35e	--	1	0.00566466	59.57	3	VQK(1)IAGGASSK	0.42997	0.801	0.763	0.816	1.624	1.122	1.057
Biological Process	GO:0009058	3	biosynthetic process	1.21	0.0557136	BMU04928_2421_g	85	K	1.34	0.0137058	Up	40S ribosomal protein S11	--	1	2.23582e-11	127.17	3	ILTGTVVSTK(1)MHR	-0.16971	0.849	0.765	0.936	1.229	1.095	1.092
Biological Process	GO:0009058	3	biosynthetic process	1.21	0.0557136	BMU04928_274_g	86	K	1.41	0.00536215	Up	Hsp72-like protein	--	1	1.19249e-29	170.49	3	FADPEVQADMK(1)HFPFK	0.24768	0.861	0.859	0.817	1.138	1.103	1.337
Biological Process	GO:0009058	3	biosynthetic process	1.21	0.0557136	BMU04928_5004_g	276	K	1.855	0.0022712	Up	Glutamine synthetase	--	1	0.00456593	91.853	2	YIEEAMK(1)K	0.29541	0.73	0.827	0.856	1.289	1.659	1.527
Biological Process	GO:0009058	3	biosynthetic process	1.21	0.0557136	BMU04928_5004_g	50	K	1.758	0.00111963	Up	Glutamine synthetase	--	1	0.00900813	114.6	3	TLSK(1)APK	0.2907	0.834	0.787	0.845	1.37	1.632	1.333
Biological Process	GO:0009058	3	biosynthetic process	1.21	0.0557136	BMU04928_5004_g	308	K	2.545	0.0379433	Up	Glutamine synthetase	--	1	0.00383256	50.425	3	MTGAHETSSIEK(1)FTWGVADR	0.25027	0.381	1.121	0.564	2.165	1.519	1.573
Biological Process	GO:0009058	3	biosynthetic process	1.21	0.0557136	BMU04928_5004_g	127	K	2.527	0.000118119	Up	Glutamine synthetase	--	1	0.004973	65.347	3	LMEANAK(1)HK	-0.32062	0.697	0.674	0.701	1.542	1.875	1.819
Biological Process	GO:0009058	3	biosynthetic process	1.21	0.0557136	BMU04928_5004_g	287	K	2.161	0.0074581	Up	Glutamine synthetase	--	1	0.000801688	79.022	4	HIEHIK(1)VYGEGNELR	0.10219	0.715	0.736	0.798	1.207	1.991	1.662
Biological Process	GO:0009058	3	biosynthetic process	1.21	0.0557136	BMU04928_5004_g	331	K	1.785	0.00224537	Up	Glutamine synthetase	--	1	0.00660591	79.148	2	EGK(1)GYFEDR	0.11347	0.819	0.805	0.823	1.28	1.397	1.69
Biological Process	GO:0009058	3	biosynthetic process	1.21	0.0557136	BMU04928_4953_g	169	K	1.353	0.00473001	Up	Acetyltransferase component of pyruvate dehydrogenase complex	--	1	0.00147275	85.533	2	AIK(1)GTGPGGR	-0.099639	0.772	0.882	0.923	1.156	1.162	1.169
Biological Process	GO:0009058	3	biosynthetic process	1.21	0.0557136	BMU04928_4749_g	28	K	2.945	0.00420002	Up	Histone H3	--	1	0.00476361	70.056	2	K(1)SAPSTGGVK	0.00097488	0.441	0.625	0.458	1.955	1.287	1.246
Biological Process	GO:0009058	3	biosynthetic process	1.21	0.0557136	BMU04928_4161_g	137	K	1.316	0.0266933	Up	GTP-binding protein rhoA	--	1	0.00204073	67.646	3	TSQK(1)PVTPEQGEEVR	-0.067728	0.887	0.89	0.818	0.992	1.143	1.281
Biological Process	GO:0009058	3	biosynthetic process	1.21	0.0557136	BMU04928_4161_g	7	K	1.392	0.00162139	Up	GTP-binding protein rhoA	--	1	1.3734e-09	103.88	2	K(1)LVIVGDGACGK	0.29577	0.874	0.853	0.785	1.204	1.099	1.194
Biological Process	GO:0009058	3	biosynthetic process	1.21	0.0557136	BMU05960_7213_g	884	K	1.432	0.0408134	Up	PKS_AT domain-containing protein	--	1	0.0153099	88.942	2	IFSLDK(1)K	0.3975	0.811	0.958	0.641	1.181	1.217	1.054
Biological Process	GO:0009058	3	biosynthetic process	1.21	0.0557136	BMU04928_3820_g	63	K	1.527	0.0154431	Up	60S ribosomal protein L7	--	1	0.00282683	90.629	2	AETYVK(1)EYR	-0.29954	0.864	0.645	0.874	1.303	1.187	1.148
Biological Process	GO:0009058	3	biosynthetic process	1.21	0.0557136	BMU04928_3820_g	42	K	1.672	0.0313981	Up	60S ribosomal protein L7	--	1	0.0266134	77.923	2	AADLEK(1)R	0.21133	0.798	0.54	0.92	1.356	1.254	1.166
Biological Process	GO:0009058	3	biosynthetic process	1.21	0.0557136	BMU07712_11667_g	648	K	2.056	0.00299234	Up	Histone deacetylase RPD3	--	1	1.50302e-08	135.66	2	K(1)EVIGDDEVAK	-0.2102	0.651	0.64	0.622	1.516	1.367	1.05
Biological Process	GO:0009058	3	biosynthetic process	1.21	0.0557136	BMU04928_3434_g	72	K	1.323	0.0492492	Up	ATP-citrate synthase subunit 1	--	1	0.00100365	77.562	3	ALSPSQNALFHNK(1)TR	-0.012524	0.774	1.042	0.807	1.258	1.087	1.126
Biological Process	GO:0009058	3	biosynthetic process	1.21	0.0557136	BMU04928_3170_g	219	K	1.605	0.00526616	Up	Protein pyrABCN	--	1	0.00579433	107.15	2	SK(1)LTNGVK	-0.28945	0.907	0.745	0.702	1.172	1.267	1.34
Biological Process	GO:0009058	3	biosynthetic process	1.21	0.0557136	BMU04928_3144_g	20	K	1.37	0.0438765	Up	DNA-directed RNA polymerases I, II, and III subunit RPABC3	--	1	0.00121321	85.377	2	ITEVNSAK(1)YDR	-0.21712	0.898	0.945	0.681	1.15	1.065	1.242
Biological Process	GO:0009058	3	biosynthetic process	1.21	0.0557136	BMU04928_3128_g	135	K	1.497	0.0461614	Up	60S ribosomal protein L13	--	1	0.000251981	84.658	3	K(1)LDSSENDVK	-0.014251	0.622	0.785	0.987	1.336	1.154	1.093
Biological Process	GO:0009058	3	biosynthetic process	1.21	0.0557136	BMU04928_3128_g	218	K	1.743	0.022863	Up	60S ribosomal protein L13	--	0.999871	0.00901685	53.569	3	AKEDAEDAK(1)K	0.090457	0.597	0.725	0.866	1.566	1.135	1.113
Biological Process	GO:0009058	3	biosynthetic process	1.21	0.0557136	BMU04928_3042_g	6	K	1.551	0.00356136	Up	60S ribosomal protein L32	--	1	0.00761755	56.225	3	VSSSK(1)HVPIVK	-0.099314	0.869	0.754	0.7	1.274	1.133	1.196
Biological Process	GO:0009058	3	biosynthetic process	1.21	0.0557136	BMU04928_274_g	244	K	1.378	0.00259258	Up	Hsp72-like protein	--	1	4.52213e-19	178.1	3	LVNHFVQEFK(1)R	0.11334	0.849	0.881	0.839	1.188	1.084	1.267
Biological Process	GO:0009058	3	biosynthetic process	1.21	0.0557136	BMU04928_274_g	511	K	1.604	0.00209319	Up	Hsp72-like protein	--	1	0.0155561	80.239	2	LSK(1)EEIER	0.12836	0.807	0.715	0.839	1.156	1.354	1.277
Biological Process	GO:0009058	3	biosynthetic process	1.21	0.0557136	BMU04928_274_g	568	K	1.914	0.00111391	Up	Hsp72-like protein	--	0.823054	0.00100073	76.655	3	LDASDK(0.177)EK(0.823)LK	-0.066361	0.717	0.681	0.73	1.225	1.286	1.561
Biological Process	GO:0009058	3	biosynthetic process	1.21	0.0557136	BMU04928_2421_g	62	K	1.771	0.00299001	Up	40S ribosomal protein S11	--	1	3.08313e-05	103.7	2	TAIEGSYIDK(1)K	0.38	0.717	0.665	0.786	1.423	1.309	1.107
Biological Process	GO:0009058	3	biosynthetic process	1.21	0.0557136	BMU04928_10652_g	165	K	1.476	0.0126472	Up	60S ribosomal protein L16	--	1	0.000640661	108.15	2	VK(1)GAAYYER	-0.25862	0.83	0.799	0.848	1.422	1.179	1.055
Biological Process	GO:0009058	3	biosynthetic process	1.21	0.0557136	BMU04928_10652_g	150	K	1.513	0.0251365	Up	60S ribosomal protein L16	--	1	0.00057149	83.633	3	LAHEVGWK(1)YQDVVAR	-0.1817	0.76	0.698	0.986	1.269	1.338	1.09
Biological Process	GO:0009058	3	biosynthetic process	1.21	0.0557136	BMU04928_10554_g	124	K	4.911	0.00127941	Up	Glutamate dehydrogenase	--	1	0.0156088	80.165	2	GK(1)SENEIR	0.27994	0.713	0.537	0.388	2.64	2.262	3.143
Biological Process	GO:0045229	5	external encapsulating structure organization	2.6	0.0523344	BMU04928_4161_g	137	K	1.316	0.0266933	Up	GTP-binding protein rhoA	--	1	0.00204073	67.646	3	TSQK(1)PVTPEQGEEVR	-0.067728	0.887	0.89	0.818	0.992	1.143	1.281
Biological Process	GO:0045229	5	external encapsulating structure organization	2.6	0.0523344	BMU04928_4161_g	7	K	1.392	0.00162139	Up	GTP-binding protein rhoA	--	1	1.3734e-09	103.88	2	K(1)LVIVGDGACGK	0.29577	0.874	0.853	0.785	1.204	1.099	1.194
Biological Process	GO:0045229	5	external encapsulating structure organization	2.6	0.0523344	BMU07678_2534_g	311	K	1.685	0.0306049	Up	Vacuolar protease A	--	0.999999	0.00391755	68.513	3	K(1)GFNGQYTVECDKR	-0.06864	0.738	0.645	0.89	1.509	1.335	0.986
Biological Process	GO:0045229	5	external encapsulating structure organization	2.6	0.0523344	BMU07678_2534_g	169	K	1.348	0.0363537	Up	Vacuolar protease A	--	1	1.12357e-05	84.181	3	IK(1)DQLFGEATSEPGLAFAFGR	0.81214	0.703	0.917	0.944	1.226	1.114	1.117
Biological Process	GO:0045229	5	external encapsulating structure organization	2.6	0.0523344	BMU07678_2534_g	323	K	1.956	0.00369182	Up	Vacuolar protease A	--	1	2.2037e-14	137.6	2	GFNGQYTVECDK(1)R	0.32209	0.668	0.618	0.784	1.531	1.372	1.145
Biological Process	GO:0051985	6	negative regulation of chromosome segregation	3.25	0.0494799	BMU07678_1743_g	322	K	1.361	0.000796992	Up	Replication protein A subunit	--	1	6.23114e-24	159.22	3	DVGETSQITSK(1)TTSK	0.055328	0.845	0.867	0.835	1.168	1.211	1.087
Biological Process	GO:0051985	6	negative regulation of chromosome segregation	3.25	0.0494799	BMU04928_4749_g	28	K	2.945	0.00420002	Up	Histone H3	--	1	0.00476361	70.056	2	K(1)SAPSTGGVK	0.00097488	0.441	0.625	0.458	1.955	1.287	1.246
Biological Process	GO:0051985	6	negative regulation of chromosome segregation	3.25	0.0494799	BMU04928_1586_g	105	K	1.455	0.000811933	Up	14_3_3 domain-containing protein	--	1	9.06779e-22	148.88	4	ICEDILEVLDK(1)HLIASAQTGESK	-0.95677	0.812	0.867	0.783	1.261	1.147	1.174
Biological Process	GO:0051666	4	actin cortical patch localization	3.25	0.0494799	BMU04928_5697_g	288	K	1.908	5.4406e-05	Up	Unplaced genomic scaffold supercont1.8, whole genome shotgun sequence	--	1	1.09256e-12	158.41	2	GVSK(1)YASFGSK	0.1771	0.713	0.713	0.7	1.259	1.398	1.399
Biological Process	GO:0051666	4	actin cortical patch localization	3.25	0.0494799	BMU04928_1927_g	119	K	2.32	0.0147943	Up	Tropomyosin-2	--	1	0.00875579	54.276	3	QTDVK(1)AGHFER	0.25262	0.583	0.488	0.904	1.469	1.281	1.832
Biological Process	GO:0051666	4	actin cortical patch localization	3.25	0.0494799	BMU04928_1927_g	126	K	1.486	0.0320046	Up	Tropomyosin-2	--	1	2.33119e-06	138.98	2	K(1)VQALEQAR	0.10814	0.684	0.883	0.948	1.136	1.165	1.436
Biological Process	GO:0051666	4	actin cortical patch localization	3.25	0.0494799	BMU04928_1927_g	91	K	1.598	0.0153044	Up	Tropomyosin-2	--	1	5.24366e-29	166.09	3	K(1)LQVLEEEAEQADK	0.067392	0.713	0.855	0.856	1.201	1.127	1.545
Biological Process	GO:0051666	4	actin cortical patch localization	3.25	0.0494799	BMU04928_11583_g	158	K	1.954	0.000201985	Up	Protein hob3	--	0.999878	4.49007e-07	110.66	3	LVEKPDK(1)DVTK	0.06421	0.699	0.645	0.768	1.374	1.349	1.403
Biological Process	GO:0030436	4	asexual sporulation	3.25	0.0494799	BMU05960_9072_g	323	K	1.617	0.0208293	Up	Non-specific serine/threonine protein kinase	--	1	0.0328301	40.801	3	RPLK(1)DQLPTGSTPR	-0.96746	0.822	0.629	0.862	1.079	1.449	1.211
Biological Process	GO:0030436	4	asexual sporulation	3.25	0.0494799	BMU04928_4179_g	123	K	1.362	0.0157854	Up	Septin-type G domain-containing protein	--	1	2.50123e-08	131.13	3	YIK(1)DQHSAYLR	-0.15282	0.774	0.828	0.925	1.28	1.082	1.08
Biological Process	GO:0030436	4	asexual sporulation	3.25	0.0494799	BMU04928_1586_g	105	K	1.455	0.000811933	Up	14_3_3 domain-containing protein	--	1	9.06779e-22	148.88	4	ICEDILEVLDK(1)HLIASAQTGESK	-0.95677	0.812	0.867	0.783	1.261	1.147	1.174
Biological Process	GO:0006383	11	transcription by RNA polymerase III	3.25	0.0494799	BMU04928_7972_g	87	K	1.371	0.0085242	Up	DNA-directed RNA polymerase I, II, and III subunit RPABC1	--	1	0.00597885	55.173	4	DTPRPTK(1)SNPDPQTK	0.4519	0.878	0.792	0.826	1.208	1.2	1.013
Biological Process	GO:0006383	11	transcription by RNA polymerase III	3.25	0.0494799	BMU04928_3144_g	20	K	1.37	0.0438765	Up	DNA-directed RNA polymerases I, II, and III subunit RPABC3	--	1	0.00121321	85.377	2	ITEVNSAK(1)YDR	-0.21712	0.898	0.945	0.681	1.15	1.065	1.242
Biological Process	GO:0006383	11	transcription by RNA polymerase III	3.25	0.0494799	BMU07605_2600_g	122	K	1.599	0.0156164	Up	RNA_pol_Rbc25 domain-containing protein	--	1	0.00102117	75.018	3	IESESWHDQAPAPPK(1)IR	0.50834	0.667	0.766	0.934	1.386	1.11	1.289
Biological Process	GO:0045839	9	negative regulation of mitotic nuclear division	3.25	0.0494799	BMU07678_1743_g	322	K	1.361	0.000796992	Up	Replication protein A subunit	--	1	6.23114e-24	159.22	3	DVGETSQITSK(1)TTSK	0.055328	0.845	0.867	0.835	1.168	1.211	1.087
Biological Process	GO:0045839	9	negative regulation of mitotic nuclear division	3.25	0.0494799	BMU04928_4749_g	28	K	2.945	0.00420002	Up	Histone H3	--	1	0.00476361	70.056	2	K(1)SAPSTGGVK	0.00097488	0.441	0.625	0.458	1.955	1.287	1.246
Biological Process	GO:0045839	9	negative regulation of mitotic nuclear division	3.25	0.0494799	BMU04928_1586_g	105	K	1.455	0.000811933	Up	14_3_3 domain-containing protein	--	1	9.06779e-22	148.88	4	ICEDILEVLDK(1)HLIASAQTGESK	-0.95677	0.812	0.867	0.783	1.261	1.147	1.174
Biological Process	GO:0001300	5	chronological cell aging	3.25	0.0494799	BMU05960_9072_g	323	K	1.617	0.0208293	Up	Non-specific serine/threonine protein kinase	--	1	0.0328301	40.801	3	RPLK(1)DQLPTGSTPR	-0.96746	0.822	0.629	0.862	1.079	1.449	1.211
Biological Process	GO:0045229	5	external encapsulating structure organization	2.6	0.0523344	BMU04928_4179_g	123	K	1.362	0.0157854	Up	Septin-type G domain-containing protein	--	1	2.50123e-08	131.13	3	YIK(1)DQHSAYLR	-0.15282	0.774	0.828	0.925	1.28	1.082	1.08
Biological Process	GO:0045229	5	external encapsulating structure organization	2.6	0.0523344	BMU04928_5697_g	288	K	1.908	5.4406e-05	Up	Unplaced genomic scaffold supercont1.8, whole genome shotgun sequence	--	1	1.09256e-12	158.41	2	GVSK(1)YASFGSK	0.1771	0.713	0.713	0.7	1.259	1.398	1.399
Biological Process	GO:0007568	3	aging	2.6	0.0523344	BMU04928_12326_g	570	K	1.584	0.000174169	Up	Putative transgelin	--	1	0.00852115	72.643	3	TK(1)AGGWASK	0.49038	0.774	0.769	0.791	1.262	1.281	1.153
Biological Process	GO:0007568	3	aging	2.6	0.0523344	BMU07712_11667_g	648	K	2.056	0.00299234	Up	Histone deacetylase RPD3	--	1	1.50302e-08	135.66	2	K(1)EVIGDDEVAK	-0.2102	0.651	0.64	0.622	1.516	1.367	1.05
Biological Process	GO:0009058	3	biosynthetic process	1.21	0.0557136	BMU04928_10554_g	38	K	3.738	9.50947e-05	Up	Glutamate dehydrogenase	--	1	0.00144618	85.731	2	ALK(1)VASIPER	-0.31494	0.73	0.563	0.615	2.446	2.213	2.473
Biological Process	GO:0050793	4	regulation of developmental process	2.6	0.0523344	BMU04928_5697_g	288	K	1.908	5.4406e-05	Up	Unplaced genomic scaffold supercont1.8, whole genome shotgun sequence	--	1	1.09256e-12	158.41	2	GVSK(1)YASFGSK	0.1771	0.713	0.713	0.7	1.259	1.398	1.399
Biological Process	GO:0050793	4	regulation of developmental process	2.6	0.0523344	BMU04928_5510_g	85	K	1.88	0.00196189	Up	TCTP domain-containing protein	--	1	0.00792937	84.476	2	IEGGMSK(1)K	-0.19901	0.731	0.722	0.669	1.123	1.401	1.465
Biological Process	GO:0050793	4	regulation of developmental process	2.6	0.0523344	BMU04928_4161_g	137	K	1.316	0.0266933	Up	GTP-binding protein rhoA	--	1	0.00204073	67.646	3	TSQK(1)PVTPEQGEEVR	-0.067728	0.887	0.89	0.818	0.992	1.143	1.281
Biological Process	GO:0050793	4	regulation of developmental process	2.6	0.0523344	BMU04928_4161_g	7	K	1.392	0.00162139	Up	GTP-binding protein rhoA	--	1	1.3734e-09	103.88	2	K(1)LVIVGDGACGK	0.29577	0.874	0.853	0.785	1.204	1.099	1.194
Biological Process	GO:0050793	4	regulation of developmental process	2.6	0.0523344	BMU04928_274_g	244	K	1.378	0.00259258	Up	Hsp72-like protein	--	1	4.52213e-19	178.1	3	LVNHFVQEFK(1)R	0.11334	0.849	0.881	0.839	1.188	1.084	1.267
Biological Process	GO:0050793	4	regulation of developmental process	2.6	0.0523344	BMU04928_274_g	511	K	1.604	0.00209319	Up	Hsp72-like protein	--	1	0.0155561	80.239	2	LSK(1)EEIER	0.12836	0.807	0.715	0.839	1.156	1.354	1.277
Biological Process	GO:0050793	4	regulation of developmental process	2.6	0.0523344	BMU04928_274_g	568	K	1.914	0.00111391	Up	Hsp72-like protein	--	0.823054	0.00100073	76.655	3	LDASDK(0.177)EK(0.823)LK	-0.066361	0.717	0.681	0.73	1.225	1.286	1.561
Biological Process	GO:0050793	4	regulation of developmental process	2.6	0.0523344	BMU04928_274_g	86	K	1.41	0.00536215	Up	Hsp72-like protein	--	1	1.19249e-29	170.49	3	FADPEVQADMK(1)HFPFK	0.24768	0.861	0.859	0.817	1.138	1.103	1.337
Biological Process	GO:0000027	9	ribosomal large subunit assembly	2.6	0.0523344	BMU04928_5950_g	5	K	2.097	5.29886e-05	Up	60S ribosomal protein L5	--	1	0.0149204	101.99	2	PFTK(1)LVK	-0.044669	0.728	0.633	0.677	1.435	1.412	1.426
Biological Process	GO:0000027	9	ribosomal large subunit assembly	2.6	0.0523344	BMU04928_5950_g	112	K	1.779	0.00919402	Up	60S ribosomal protein L5	--	1	0.000103414	121.83	3	K(1)LDLDEQFK	0.16205	0.797	0.593	0.863	1.208	1.398	1.402
Biological Process	GO:0009058	3	biosynthetic process	1.21	0.0557136	BMU04928_5677_g	20	K	1.86	0.00328696	Up	60S ribosomal protein L3	--	1	0.000358835	78.692	3	DLDRPGAK(1)MHK	-0.30109	0.589	0.682	0.761	1.428	1.197	1.155
Biological Process	GO:0000027	9	ribosomal large subunit assembly	2.6	0.0523344	BMU04928_5950_g	182	K	1.441	0.000471533	Up	60S ribosomal protein L5	--	1	0.000394989	81.311	3	GASDGGLYIPHNEK(1)R	0.089488	0.843	0.806	0.882	1.247	1.241	1.16
Biological Process	GO:0000027	9	ribosomal large subunit assembly	2.6	0.0523344	BMU04928_5677_g	20	K	1.86	0.00328696	Up	60S ribosomal protein L3	--	1	0.000358835	78.692	3	DLDRPGAK(1)MHK	-0.30109	0.589	0.682	0.761	1.428	1.197	1.155
Biological Process	GO:0000027	9	ribosomal large subunit assembly	2.6	0.0523344	BMU04928_12048_g	142	K	4.71	0.000364246	Up	60S ribosomal protein L24	--	1	5.20692e-06	110.14	2	GQITSK(1)QGAK	0.010793	0.324	0.309	0.394	1.981	1.335	1.521
Biological Process	GO:0000027	9	ribosomal large subunit assembly	2.6	0.0523344	BMU04928_12038_g	17	K	2.402	0.0165593	Up	Ribosomal_L23eN domain-containing protein	--	0.807534	2.8348e-05	103.35	3	K(0.808)PSAK(0.192)ANQAAK	0.45472	0.522	0.336	0.753	1.288	1.333	1.248
Biological Process	GO:0000027	9	ribosomal large subunit assembly	2.6	0.0523344	BMU04928_12038_g	135	K	1.499	0.0341511	Up	Ribosomal_L23eN domain-containing protein	--	1	0.00931924	52.344	3	INTLIRPDGTK(1)K	0.14329	0.696	0.621	0.97	1.132	1.139	1.158
Biological Process	GO:0000027	9	ribosomal large subunit assembly	2.6	0.0523344	BMU04928_12038_g	107	K	2.106	0.0139668	Up	Ribosomal_L23eN domain-containing protein	--	1	0.0320938	83.843	2	ANK(1)PQIK	0.12931	0.463	0.532	0.797	1.062	1.406	1.306
Biological Process	GO:0007569	4	cell aging	2.6	0.0523344	BMU05960_9072_g	323	K	1.617	0.0208293	Up	Non-specific serine/threonine protein kinase	--	1	0.0328301	40.801	3	RPLK(1)DQLPTGSTPR	-0.96746	0.822	0.629	0.862	1.079	1.449	1.211
Biological Process	GO:0007569	4	cell aging	2.6	0.0523344	BMU04928_5984_g	52	K	1.524	0.00826737	Up	Aspartate aminotransferase	--	1	6.79043e-08	113.59	3	EGPPDAILGITEAFK(1)K	0.34801	0.741	0.734	0.929	1.238	1.127	1.299
Biological Process	GO:0007569	4	cell aging	2.6	0.0523344	BMU07712_11667_g	648	K	2.056	0.00299234	Up	Histone deacetylase RPD3	--	1	1.50302e-08	135.66	2	K(1)EVIGDDEVAK	-0.2102	0.651	0.64	0.622	1.516	1.367	1.05
Biological Process	GO:0007569	4	cell aging	2.6	0.0523344	BMU04928_12326_g	570	K	1.584	0.000174169	Up	Putative transgelin	--	1	0.00852115	72.643	3	TK(1)AGGWASK	0.49038	0.774	0.769	0.791	1.262	1.281	1.153
Biological Process	GO:0007568	3	aging	2.6	0.0523344	BMU05960_9072_g	323	K	1.617	0.0208293	Up	Non-specific serine/threonine protein kinase	--	1	0.0328301	40.801	3	RPLK(1)DQLPTGSTPR	-0.96746	0.822	0.629	0.862	1.079	1.449	1.211
Biological Process	GO:0007568	3	aging	2.6	0.0523344	BMU04928_5984_g	52	K	1.524	0.00826737	Up	Aspartate aminotransferase	--	1	6.79043e-08	113.59	3	EGPPDAILGITEAFK(1)K	0.34801	0.741	0.734	0.929	1.238	1.127	1.299
Biological Process	GO:0000027	9	ribosomal large subunit assembly	2.6	0.0523344	BMU04928_5950_g	265	K	1.838	0.0142143	Up	60S ribosomal protein L5	--	0.99969	0.00857239	57.679	4	EDPFKKDDDEGDK(1)K	-0.13052	0.59	0.711	0.901	1.163	1.555	1.33
Biological Process	GO:0009058	3	biosynthetic process	1.21	0.0557136	BMU04928_5950_g	265	K	1.838	0.0142143	Up	60S ribosomal protein L5	--	0.99969	0.00857239	57.679	4	EDPFKKDDDEGDK(1)K	-0.13052	0.59	0.711	0.901	1.163	1.555	1.33
Biological Process	GO:0009058	3	biosynthetic process	1.21	0.0557136	BMU04928_5950_g	182	K	1.441	0.000471533	Up	60S ribosomal protein L5	--	1	0.000394989	81.311	3	GASDGGLYIPHNEK(1)R	0.089488	0.843	0.806	0.882	1.247	1.241	1.16
Biological Process	GO:0009058	3	biosynthetic process	1.21	0.0557136	BMU04928_5950_g	112	K	1.779	0.00919402	Up	60S ribosomal protein L5	--	1	0.000103414	121.83	3	K(1)LDLDEQFK	0.16205	0.797	0.593	0.863	1.208	1.398	1.402
Biological Process	GO:1901576	4	organic substance biosynthetic process	1.21	0.0557136	BMU04928_4953_g	169	K	1.353	0.00473001	Up	Acetyltransferase component of pyruvate dehydrogenase complex	--	1	0.00147275	85.533	2	AIK(1)GTGPGGR	-0.099639	0.772	0.882	0.923	1.156	1.162	1.169
Biological Process	GO:1901576	4	organic substance biosynthetic process	1.21	0.0557136	BMU04928_4749_g	28	K	2.945	0.00420002	Up	Histone H3	--	1	0.00476361	70.056	2	K(1)SAPSTGGVK	0.00097488	0.441	0.625	0.458	1.955	1.287	1.246
Biological Process	GO:1901576	4	organic substance biosynthetic process	1.21	0.0557136	BMU04928_4161_g	137	K	1.316	0.0266933	Up	GTP-binding protein rhoA	--	1	0.00204073	67.646	3	TSQK(1)PVTPEQGEEVR	-0.067728	0.887	0.89	0.818	0.992	1.143	1.281
Biological Process	GO:1901576	4	organic substance biosynthetic process	1.21	0.0557136	BMU04928_4161_g	7	K	1.392	0.00162139	Up	GTP-binding protein rhoA	--	1	1.3734e-09	103.88	2	K(1)LVIVGDGACGK	0.29577	0.874	0.853	0.785	1.204	1.099	1.194
Biological Process	GO:1901576	4	organic substance biosynthetic process	1.21	0.0557136	BMU05960_7213_g	884	K	1.432	0.0408134	Up	PKS_AT domain-containing protein	--	1	0.0153099	88.942	2	IFSLDK(1)K	0.3975	0.811	0.958	0.641	1.181	1.217	1.054
Biological Process	GO:1901576	4	organic substance biosynthetic process	1.21	0.0557136	BMU04928_3820_g	63	K	1.527	0.0154431	Up	60S ribosomal protein L7	--	1	0.00282683	90.629	2	AETYVK(1)EYR	-0.29954	0.864	0.645	0.874	1.303	1.187	1.148
Biological Process	GO:1901576	4	organic substance biosynthetic process	1.21	0.0557136	BMU04928_3820_g	42	K	1.672	0.0313981	Up	60S ribosomal protein L7	--	1	0.0266134	77.923	2	AADLEK(1)R	0.21133	0.798	0.54	0.92	1.356	1.254	1.166
Biological Process	GO:1901576	4	organic substance biosynthetic process	1.21	0.0557136	BMU07712_11667_g	648	K	2.056	0.00299234	Up	Histone deacetylase RPD3	--	1	1.50302e-08	135.66	2	K(1)EVIGDDEVAK	-0.2102	0.651	0.64	0.622	1.516	1.367	1.05
Biological Process	GO:1901576	4	organic substance biosynthetic process	1.21	0.0557136	BMU04928_3434_g	72	K	1.323	0.0492492	Up	ATP-citrate synthase subunit 1	--	1	0.00100365	77.562	3	ALSPSQNALFHNK(1)TR	-0.012524	0.774	1.042	0.807	1.258	1.087	1.126
Biological Process	GO:1901576	4	organic substance biosynthetic process	1.21	0.0557136	BMU04928_3170_g	219	K	1.605	0.00526616	Up	Protein pyrABCN	--	1	0.00579433	107.15	2	SK(1)LTNGVK	-0.28945	0.907	0.745	0.702	1.172	1.267	1.34
Biological Process	GO:1901576	4	organic substance biosynthetic process	1.21	0.0557136	BMU04928_3144_g	20	K	1.37	0.0438765	Up	DNA-directed RNA polymerases I, II, and III subunit RPABC3	--	1	0.00121321	85.377	2	ITEVNSAK(1)YDR	-0.21712	0.898	0.945	0.681	1.15	1.065	1.242
Biological Process	GO:1901576	4	organic substance biosynthetic process	1.21	0.0557136	BMU04928_3128_g	135	K	1.497	0.0461614	Up	60S ribosomal protein L13	--	1	0.000251981	84.658	3	K(1)LDSSENDVK	-0.014251	0.622	0.785	0.987	1.336	1.154	1.093
Biological Process	GO:1901576	4	organic substance biosynthetic process	1.21	0.0557136	BMU04928_3128_g	218	K	1.743	0.022863	Up	60S ribosomal protein L13	--	0.999871	0.00901685	53.569	3	AKEDAEDAK(1)K	0.090457	0.597	0.725	0.866	1.566	1.135	1.113
Biological Process	GO:1901576	4	organic substance biosynthetic process	1.21	0.0557136	BMU04928_3042_g	6	K	1.551	0.00356136	Up	60S ribosomal protein L32	--	1	0.00761755	56.225	3	VSSSK(1)HVPIVK	-0.099314	0.869	0.754	0.7	1.274	1.133	1.196
Biological Process	GO:1901576	4	organic substance biosynthetic process	1.21	0.0557136	BMU04928_274_g	244	K	1.378	0.00259258	Up	Hsp72-like protein	--	1	4.52213e-19	178.1	3	LVNHFVQEFK(1)R	0.11334	0.849	0.881	0.839	1.188	1.084	1.267
Biological Process	GO:1901576	4	organic substance biosynthetic process	1.21	0.0557136	BMU04928_274_g	511	K	1.604	0.00209319	Up	Hsp72-like protein	--	1	0.0155561	80.239	2	LSK(1)EEIER	0.12836	0.807	0.715	0.839	1.156	1.354	1.277
Biological Process	GO:1901576	4	organic substance biosynthetic process	1.21	0.0557136	BMU04928_274_g	568	K	1.914	0.00111391	Up	Hsp72-like protein	--	0.823054	0.00100073	76.655	3	LDASDK(0.177)EK(0.823)LK	-0.066361	0.717	0.681	0.73	1.225	1.286	1.561
[truncated: 5,339 more rows]

## Sheet: Down
GO Terms Level 1	GO Terms Description	GO Terms Level	GO Terms ID	Mapping	Background	All Mapping	All Background	Fold Enrichment	Fisher's exact test p value	-log10(p value)	Related proteins
[truncated: 29 more rows]

## Sheet: Down GO2Protein
GO Terms Level 1	GO Terms ID	GO Terms Level	GO Terms Description	Fold Enrichment	Fisher's exact test p value	Protein accession	Position	Amino acid	P04928/P00512 Ratio	P04928/P00512 P value	Regulated Type	Protein description	Gene name	Localization probability	PEP	Score	Charge	Modified sequence	Mass error [ppm]	P00512_1	P00512_2	P00512_3	P04928_1	P04928_2	P04928_3
[truncated: 9,665 more rows]

[truncated: 2 more sheets: all, all GO2Protein]
