# Supplementary material for: Post-translational changes in Phialophora verrucosa via lysine lactylation during prolonged presence in a patient with a CARD9-related immune disorder
Source: Front Immunol. 2022 Aug 8;13:966457. doi: 10.3389/fimmu.2022.966457 (PMC9395174; doi:10.3389/fimmu.2022.966457)
Supplement: Supplementary file 10 [file Table_5.xlsx]

## Sheet: Q1
KEGG pathway	Mapping	Background	All Mapping	All Background	Fold Enrichment	Fisher's exact test p value	-log10(p value)	Related proteins
map03010 Ribosome	18	58	57	413	2.25	0.000265115	3.58	BMU04928_10026_g BMU04928_1043_g BMU04928_1143_g BMU04928_11564_g BMU04928_12347_g BMU04928_1812_g BMU04928_3780_g BMU04928_3782_g BMU04928_4631_g BMU04928_6239_g BMU04928_6277_g BMU04928_6738_g BMU04928_6957_g BMU04928_7690_g BMU04928_8624_g BMU04928_9330_g BMU04928_9742_g BMU04928_9882_g
map00053 Ascorbate and aldarate metabolism	2	2	57	413	7.25	0.0187593	1.73	BMU04928_3140_g BMU04928_9212_g
map00261 Monobactam biosynthesis	2	2	57	413	7.25	0.0187593	1.73	BMU04928_10763_g BMU07678_3241_g

## Sheet: Q1 Pathway2Protein
KEGG pathway	Fisher's exact test p value	Fold Enrichment	Protein accession	Position	Amino acid	P04928/P00512 Ratio	P04928/P00512 P value	Category	Protein description	Gene name	Localization probability	PEP	Score	Charge	Modified sequence	Mass error [ppm]	P00512_1	P00512_2	P00512_3	P04928_1	P04928_2	P04928_3
map03010 Ribosome	0.000265115	2.25	BMU04928_12347_g	64	K	0.293	0.000192266	Q1	40S ribosomal protein S13	--	1	0.000940628	77.746	3	DSHGVAQVK(1)VVTGNK	0.1387	1.965	2.359	1.922	0.631	0.534	0.667
map03010 Ribosome	0.000265115	2.25	BMU04928_12347_g	43	K	0.313	0.000286714	Q1	40S ribosomal protein S13	--	1	6.88916e-14	142.1	3	K(1)GATPSQIGVVLR	-0.43664	1.974	1.994	2.108	0.715	0.52	0.665
map03010 Ribosome	0.000265115	2.25	BMU04928_1143_g	54	K	0.329	0.000140637	Q1	60S ribosomal protein L12	--	1	0.0162059	67.563	2	ATGDWK(1)GLR	0.005079	1.965	1.778	1.942	0.657	0.539	0.677
map03010 Ribosome	0.000265115	2.25	BMU04928_1143_g	121	K	0.376	0.000349825	Q1	60S ribosomal protein L12	--	1	0.00144834	119.86	2	GANK(1)SLSR	0.24498	1.808	1.812	1.717	0.736	0.561	0.711
map03010 Ribosome	0.000265115	2.25	BMU04928_1143_g	102	K	0.366	0.00288896	Q1	60S ribosomal protein L12	--	1	1.75209e-17	140.22	3	HSK(1)SIPLEEIFDIAR	-0.032471	2.042	1.968	1.409	0.654	0.551	0.777
map03010 Ribosome	0.000265115	2.25	BMU04928_1143_g	151	K	0.349	4.61648e-05	Q1	60S ribosomal protein L12	--	1	0.0045023	75.294	2	SPK(1)EISDEIK	0.59688	1.902	1.731	1.89	0.585	0.664	0.68
map03010 Ribosome	0.000265115	2.25	BMU04928_1043_g	15	K	0.263	5.6524e-05	Q1	40S ribosomal protein S20	--	1	1.40833e-06	110.39	3	DFGEGPK(1)IHK	-0.11956	2.245	2.406	2.399	0.672	0.534	0.647
map03010 Ribosome	0.000265115	2.25	BMU04928_1043_g	66	K	0.344	0.00172743	Q1	40S ribosomal protein S20	--	1	0.000713595	91.549	2	K(1)TPCGEGSK	0.038554	2.086	1.712	2.35	0.867	0.63	0.617
map03010 Ribosome	0.000265115	2.25	BMU04928_1043_g	27	K	0.274	5.70252e-05	Q1	40S ribosomal protein S20	--	1	0.00248119	101.54	3	K(1)VQSLEK	-0.32553	2.389	2.26	2.268	0.717	0.564	0.614
map03010 Ribosome	0.000265115	2.25	BMU04928_1043_g	33	K	0.269	0.000405157	Q1	40S ribosomal protein S20	--	1	6.67116e-05	97.836	3	VQSLEK(1)VCTELLER	0.47047	2.54	1.882	2.589	0.702	0.569	0.612
map03010 Ribosome	0.000265115	2.25	BMU04928_1043_g	58	K	0.41	0.0117107	Q1	40S ribosomal protein S20	--	1	0.0360613	81.296	2	LPTK(1)TLK	0.21695	2.434	1.712	1.401	0.704	0.631	0.938
map03010 Ribosome	0.000265115	2.25	BMU04928_1043_g	8	K	0.286	4.33073e-05	Q1	40S ribosomal protein S20	--	0.981011	0.000521553	48.004	2	SFQK(0.019)PEK(0.981)DFGEGPK	-0.34665	2.288	2.285	2.185	0.728	0.593	0.613
map03010 Ribosome	0.000265115	2.25	BMU04928_10026_g	18	K	0.422	0.00107276	Q1	60S ribosomal protein L22	--	1	0.00607704	80.755	2	ATGASK(1)GGK	0.85115	1.584	1.868	1.575	0.788	0.741	0.594
map03010 Ribosome	0.000265115	2.25	BMU04928_10026_g	12	K	0.603	0.014958	Q1	60S ribosomal protein L22	--	1	3.05863e-06	108.56	2	GTAQK(1)ATGASK	0.33411	1.265	1.676	1.213	0.952	0.772	0.78
map03010 Ribosome	0.000265115	2.25	BMU04928_10026_g	74	K	0.546	0.00469791	Q1	60S ribosomal protein L22	--	1	0.000520867	81.317	3	TGNLGDNVDIK(1)QVGDGK	0.23074	1.485	1.468	1.451	0.974	0.756	0.676
map03010 Ribosome	0.000265115	2.25	BMU04928_10026_g	31	K	0.495	0.00231223	Q1	60S ribosomal protein L22	--	1	2.39387e-09	122.31	3	VTNK(1)YTINCSQPVSDK	-0.099594	1.435	1.39	1.805	0.834	0.778	0.682
map03010 Ribosome	0.000265115	2.25	BMU04928_3782_g	30	K	0.37	0.00673648	Q1	40S ribosomal protein S16	--	1	9.46223e-06	97.284	3	GLVK(1)VNGQPLSLVQPEILR	0.35589	1.675	1.242	2.096	0.673	0.699	0.485
map03010 Ribosome	0.000265115	2.25	BMU04928_3782_g	14	K	0.644	0.0141331	Q1	40S ribosomal protein S16	--	1	3.73556e-05	99.5	3	K(1)TATAVAHCK	-0.14353	1.162	1.355	1.305	0.984	0.758	0.718
map03010 Ribosome	0.000265115	2.25	BMU04928_3782_g	106	K	0.415	0.00361909	Q1	40S ribosomal protein S16	--	1	1.6265e-05	107.24	2	NQLK(1)QALVQYDR	-0.2851	1.621	1.779	1.353	0.825	0.568	0.581
map03010 Ribosome	0.000265115	2.25	BMU04928_3782_g	12	K	0.623	0.0483661	Q1	40S ribosomal protein S16	--	1	1.55035e-17	112.84	2	SAPQSVQCFGK(1)K	-0.16483	1.726	1.026	1.164	0.862	0.805	0.772
map03010 Ribosome	0.000265115	2.25	BMU04928_3782_g	102	K	0.414	0.000469928	Q1	40S ribosomal protein S16	--	1	8.13652e-05	94.692	3	YVDEFTK(1)NQLK	0.50353	1.828	1.514	1.428	0.705	0.618	0.654
map03010 Ribosome	0.000265115	2.25	BMU04928_1812_g	158	K	0.533	0.00907956	Q1	40S ribosomal protein S7	--	0.994374	0.00745704	56.359	3	TK(0.006)EDGSK(0.994)VLK	-0.17578	1.637	1.175	1.457	0.898	0.667	0.709
map03010 Ribosome	0.000265115	2.25	BMU04928_1812_g	161	K	0.549	0.000830822	Q1	40S ribosomal protein S7	--	1	3.9312e-06	138.11	3	VLK(1)VVLDEK	-0.20716	1.435	1.306	1.447	0.857	0.712	0.731
map03010 Ribosome	0.000265115	2.25	BMU04928_1812_g	148	K	0.505	0.024492	Q1	40S ribosomal protein S7	--	1	2.19496e-21	142.04	3	TLTAVHDAILADVVYPVEIVGK(1)R	0.65639	1.316	1.177	1.901	0.938	0.634	0.649
map03010 Ribosome	0.000265115	2.25	BMU04928_3780_g	106	K	0.55	0.00612131	Q1	40S ribosomal protein S14	--	1	0.00179336	62.739	3	ATGGNGTK(1)TPGPGAQSALR	0.09543	1.39	1.235	1.51	0.67	0.693	0.913
map03010 Ribosome	0.000265115	2.25	BMU04928_3780_g	63	K	0.57	0.00351587	Q1	40S ribosomal protein S14	--	1	8.36997e-11	115.55	4	VK(1)ADRDESSPYAAMLAAQDVAQR	-0.30612	1.412	1.162	1.492	0.838	0.775	0.706
map03010 Ribosome	0.000265115	2.25	BMU04928_6239_g	86	K	0.346	0.00041315	Q1	60S ribosomal protein L14-A	--	1	0.00206365	71.379	3	AAGTGPVK(1)K	0.080317	2.006	1.801	1.488	0.613	0.565	0.656
map03010 Ribosome	0.000265115	2.25	BMU04928_6239_g	137	K	0.488	0.000140144	Q1	60S ribosomal protein L14-A	--	1	0.000348401	116.52	2	FETLK(1)AQAK	0.39306	1.55	1.474	1.526	0.671	0.78	0.77
map03010 Ribosome	0.000265115	2.25	BMU04928_6239_g	51	K	0.446	0.0032122	Q1	60S ribosomal protein L14-A	--	1	0.00217708	67.456	2	VLVDGPSSK(1)EGSVVPR	-0.23866	1.691	1.749	1.306	0.6	0.705	0.814
map03010 Ribosome	0.000265115	2.25	BMU04928_6277_g	101	K	0.541	0.0050246	Q1	60S ribosomal protein L10-A	--	1	0.0354994	51.927	2	INK(1)MLSCAGADR	0.35551	1.78	1.4	1.329	0.865	0.858	0.716
map03010 Ribosome	0.000265115	2.25	BMU04928_6738_g	133	K	0.436	0.0030459	Q1	Ribosomal protein	--	1	2.79845e-08	119.4	3	AGK(1)FPTPISHAEDLNSK	0.15087	1.997	1.448	1.318	0.671	0.693	0.713
map03010 Ribosome	0.000265115	2.25	BMU04928_6738_g	78	K	0.429	0.0014905	Q1	Ribosomal protein	--	1	0.000472864	85.619	3	AK(1)HAGVDAMSSDDLK	0.15738	1.521	1.339	1.932	0.683	0.694	0.678
map03010 Ribosome	0.000265115	2.25	BMU04928_6738_g	91	K	0.531	0.00344768	Q1	Ribosomal protein	--	1	3.21436e-18	148.96	3	HAGVDAMSSDDLK(1)K	0.1097	1.374	1.661	1.284	0.814	0.666	0.813
map03010 Ribosome	0.000265115	2.25	BMU04928_6738_g	24	K	0.472	0.00421531	Q1	Ribosomal protein	--	1	1.90163e-08	129.16	3	EILDYSNNEK(1)K	-0.051366	1.498	1.575	1.508	0.69	0.575	0.899
map03010 Ribosome	0.000265115	2.25	BMU04928_6738_g	152	K	0.48	0.00109298	Q1	Ribosomal protein	--	1	0.00051834	111.65	2	IVEVK(1)STIK	0.68646	1.362	1.506	1.675	0.73	0.646	0.805
map03010 Ribosome	0.000265115	2.25	BMU04928_6738_g	118	K	0.473	0.0011598	Q1	Ribosomal protein	--	1	2.91624e-35	172.97	3	KYDAFLSSDSLIK(1)QIPR	0.2377	1.662	1.354	1.573	0.71	0.646	0.813
map03010 Ribosome	0.000265115	2.25	BMU04928_6738_g	130	K	0.599	0.00159165	Q1	Ribosomal protein	--	1	0.015879	61.78	2	LLGPGLSK(1)AGK	-0.33703	1.198	1.46	1.401	0.776	0.8	0.856
map03010 Ribosome	0.000265115	2.25	BMU04928_6738_g	3	K	0.535	0.0045633	Q1	Ribosomal protein	--	1	0.000142208	85.212	2	SK(1)ITVAHVR	0.63382	1.449	1.341	1.52	0.617	0.843	0.845
map03010 Ribosome	0.000265115	2.25	BMU04928_6957_g	126	K	0.435	0.00134287	Q1	60S ribosomal protein L9-B	--	1	1.0964e-05	107.15	2	NFLGEK(1)IVR	-0.0075453	1.676	1.7	1.325	0.725	0.596	0.726
map03010 Ribosome	0.000265115	2.25	BMU04928_7690_g	88	K	0.349	0.00160633	Q1	40S ribosomal protein S22	--	1	0.00140897	120.07	2	DLEK(1)WVVK	0.17866	1.8	2.169	2.081	0.549	0.707	0.855
map03010 Ribosome	0.000265115	2.25	BMU04928_7690_g	43	K	0.254	1.1246e-05	Q1	40S ribosomal protein S22	--	1	3.98243e-14	123.18	4	FLSVMQK(1)HGYIGEFEEVDDHR	-0.77072	2.408	2.235	2.505	0.578	0.652	0.585
map03010 Ribosome	0.000265115	2.25	BMU04928_7690_g	124	K	0.269	8.23415e-07	Q1	40S ribosomal protein S22	--	1	0.00310242	76.899	2	HVAGK(1)VIGFFY	-0.2095	2.339	2.266	2.344	0.6	0.619	0.649
map03010 Ribosome	0.000265115	2.25	BMU04928_8624_g	44	K	0.503	0.00382465	Q1	Ribosomal_L28e domain-containing protein	--	1	7.21082e-10	142.83	3	DPFNLTNK(1)HSR	0.49473	1.456	1.476	1.724	0.909	0.641	0.793
map03010 Ribosome	0.000265115	2.25	BMU04928_8624_g	48	K	0.449	0.000321491	Q1	Ribosomal_L28e domain-containing protein	--	1	2.7099e-05	121.6	2	K(1)HAGFVNDK	-0.17338	1.547	1.626	1.764	0.822	0.675	0.719
map03010 Ribosome	0.000265115	2.25	BMU04928_8624_g	25	K	0.443	3.8141e-05	Q1	Ribosomal_L28e domain-containing protein	--	1	0.00581356	59.542	3	NNNAYLVK(1)SK	0.35543	1.549	1.702	1.701	0.74	0.695	0.76
map03010 Ribosome	0.000265115	2.25	BMU04928_8624_g	101	K	0.381	0.00280428	Q1	Ribosomal_L28e domain-containing protein	--	1	0.000935463	87.913	2	VYK(1)NVADAVGK	-0.478	1.421	1.71	2.251	0.762	0.638	0.649
map03010 Ribosome	0.000265115	2.25	BMU04928_9330_g	406	K	0.578	0.00232466	Q1	Ribosomal protein L15	--	1	3.06096e-05	102.52	3	YFEVILVDPSHK(1)AIR	0.34635	1.269	1.514	1.312	0.88	0.724	0.761
map03010 Ribosome	0.000265115	2.25	BMU04928_9742_g	78	K	0.335	0.000725512	Q1	40S ribosomal protein	--	1	0.000484834	106.6	2	ELTSLIQK(1)R	-0.17295	1.963	1.887	1.752	0.756	0.511	0.611
map03010 Ribosome	0.000265115	2.25	BMU04928_9742_g	144	K	0.396	0.000903766	Q1	40S ribosomal protein	--	1	0.00100284	87.298	2	GCEVVVSGK(1)LR	0.15139	1.773	1.512	1.895	0.754	0.579	0.717
map03010 Ribosome	0.000265115	2.25	BMU04928_9742_g	200	K	0.49	0.0216483	Q1	40S ribosomal protein	--	1	0.00250073	68.735	2	GSDPEGK(1)AGPQK	-0.158	1.61	1.761	1.268	0.913	0.52	0.838
map03010 Ribosome	0.000265115	2.25	BMU04928_9742_g	10	K	0.431	0.000283486	Q1	40S ribosomal protein	--	1	0.000107373	76.827	2	TTQQGAISK(1)R	0.44339	1.571	1.513	1.869	0.736	0.724	0.675
map03010 Ribosome	0.000265115	2.25	BMU04928_9742_g	111	K	0.425	0.000308314	Q1	40S ribosomal protein	--	1	0.000404469	98.392	3	YK(1)LLNGLAVR	-0.34423	1.805	1.712	1.474	0.734	0.736	0.65
map03010 Ribosome	0.000265115	2.25	BMU04928_9882_g	35	K	0.188	8.67905e-05	Q1	S10_plectin domain-containing protein	--	1	0.000187571	89.541	3	DFNLPK(1)HGDIDTK	-0.13721	2.626	3.474	3.033	0.603	0.502	0.615
map03010 Ribosome	0.000265115	2.25	BMU04928_9882_g	29	K	0.192	2.07857e-06	Q1	S10_plectin domain-containing protein	--	1	0.0320626	73.931	2	K(1)DFNLPK	-0.45416	3.006	3.241	2.828	0.572	0.582	0.586
map03010 Ribosome	0.000265115	2.25	BMU04928_9882_g	14	K	0.191	9.11021e-06	Q1	S10_plectin domain-containing protein	--	1	0.000835796	98.033	2	K(1)IHEYIFR	-0.01627	3.203	3.037	2.864	0.581	0.531	0.628
map03010 Ribosome	0.000265115	2.25	BMU04928_9882_g	48	K	0.143	1.89537e-05	Q1	S10_plectin domain-containing protein	--	1	0.00210009	67.136	3	NLYVIK(1)ACQSLTSR	-0.6337	3.748	3.236	3.377	0.47	0.565	0.45
map03010 Ribosome	0.000265115	2.25	BMU04928_11564_g	51	K	0.482	0.000671671	Q1	Unplaced genomic scaffold supercont1.3, whole genome shotgun sequence	--	1	2.38515e-05	101.15	3	SSPFGGSSHAK(1)GIVLEK	0.23816	1.499	1.513	1.76	0.703	0.85	0.745
map03010 Ribosome	0.000265115	2.25	BMU04928_4631_g	47	K	0.484	0.0319479	Q1	60S acidic ribosomal protein P2	--	1	0.0155987	80.18	2	LLEELK(1)GK	0.049471	1.208	2.028	1.038	0.668	0.624	0.776
map00261 Monobactam biosynthesis	0.0187593	7.25	BMU04928_10763_g	299	K	0.624	0.0437261	Q1	Sulfate adenylyltransferase	--	1	0.0140741	48.659	3	DHAGPGK(1)NSAGK	-0.48642	1.082	1.602	1.122	0.917	0.806	0.652
map00053 Ascorbate and aldarate metabolism	0.0187593	7.25	BMU04928_3140_g	318	K	0.655	0.00250493	Q1	Aldehyde dehydrogenase	--	1	0.00475703	101.25	2	FIQAFK(1)ER	0.25508	1.17	1.383	1.154	0.78	0.805	0.842
map00261 Monobactam biosynthesis	0.0187593	7.25	BMU07678_3241_g	9	K	0.575	0.0248174	Q1	Aspartate-semialdehyde dehydrogenase	--	1	0.00244981	87.476	2	VAATSQTK(1)R	0.24774	1.383	1.262	1.238	0.868	0.526	0.837
map00053 Ascorbate and aldarate metabolism	0.0187593	7.25	BMU04928_9212_g	344	K	0.628	0.0151258	Q1	Aldedh domain-containing protein	--	1	0.0360176	52.278	2	GPQADK(1)IQFDR	0.20831	1.332	1.165	1.158	0.654	0.711	0.932
map00680 Methane metabolism	0.0510999	2.63	BMU04928_10043_g	328	K	0.663	0.00942859	Q1	S-(hydroxymethyl)glutathione dehydrogenase	--	1	0.000108563	104.21	2	GCAFGGVK(1)GR	-0.85144	1.075	1.252	1.289	0.874	0.697	0.825
map00680 Methane metabolism	0.0510999	2.63	BMU04928_10043_g	231	K	0.591	0.0035189	Q1	S-(hydroxymethyl)glutathione dehydrogenase	--	1	6.69356e-07	116.3	2	IIVVDVNDK(1)K	-0.19664	1.079	1.415	1.294	0.75	0.78	0.709
map00680 Methane metabolism	0.0510999	2.63	BMU04928_11695_g	295	K	0.587	0.00333666	Q1	Formate dehydrogenase	--	1	0.0262176	87.616	2	ELISK(1)MK	0.011196	1.347	1.454	1.101	0.764	0.782	0.745
map00680 Methane metabolism	0.0510999	2.63	BMU04928_11695_g	290	K	0.572	0.000529793	Q1	Formate dehydrogenase	--	1	1.71568e-07	132.78	2	GLFNK(1)ELISK	0.099595	1.27	1.457	1.218	0.764	0.742	0.749
map00680 Methane metabolism	0.0510999	2.63	BMU04928_11695_g	405	K	0.625	0.00943616	Q1	Formate dehydrogenase	--	1	5.20772e-39	172.91	4	HDYRPEDLIVHNGDYATK(1)AYGQR	-0.070762	1.219	1.345	1.23	0.653	0.91	0.809
map00680 Methane metabolism	0.0510999	2.63	BMU04928_11695_g	298	K	0.527	0.00125729	Q1	Formate dehydrogenase	--	1	0.0116831	60.828	2	K(1)GAWLVNTAR	-0.091738	1.335	1.519	1.229	0.677	0.685	0.789
map00680 Methane metabolism	0.0510999	2.63	BMU04928_11695_g	233	K	0.541	0.00846516	Q1	Formate dehydrogenase	--	1	0.00293048	112.17	2	LK(1)PFDCK	2.4078	1.308	1.232	1.481	0.856	0.747	0.574
map00680 Methane metabolism	0.0510999	2.63	BMU04928_11695_g	340	K	0.441	0.0116565	Q1	Formate dehydrogenase	--	1	1.50779e-17	122.73	3	SGQLNGYGGDVWFPQPAPK(1)DHPLR	-0.72516	1.193	1.308	1.848	0.553	0.814	0.552
map00680 Methane metabolism	0.0510999	2.63	BMU04928_11695_g	377	K	0.656	0.00144938	Q1	Formate dehydrogenase	--	1	3.04969e-05	101.42	3	YAAGTK(1)AILESYFSGR	0.103	1.276	1.235	1.199	0.734	0.872	0.829
map00680 Methane metabolism	0.0510999	2.63	BMU04928_4286_g	324	K	0.572	0.00531691	Q1	Fructose-bisphosphate aldolase	--	0.913383	7.90874e-05	95.651	3	QVGNPEGEDK(0.913)PNK(0.087)K	0.12856	1.21	1.224	1.336	0.757	0.587	0.811
map00680 Methane metabolism	0.0510999	2.63	BMU04928_1872_g	212	K	0.659	0.0254218	Q1	Acetyl-coenzyme A synthetase	--	1	0.00123926	81.95	2	VVITTDEGK(1)R	-0.12895	1.243	0.993	1.328	0.675	0.895	0.777
map00920 Sulfur metabolism	0.051257	4.83	BMU04928_712_g	26	K	0.562	0.00577838	Q1	O-acetylhomoserine (Thiol)-lyase	--	1	0.000526436	72.644	3	FETLQVHAGQAPDPNTK(1)SR	0.072305	1.292	1.151	1.447	0.782	0.794	0.611
map00920 Sulfur metabolism	0.051257	4.83	BMU04928_10763_g	299	K	0.624	0.0437261	Q1	Sulfate adenylyltransferase	--	1	0.0140741	48.659	3	DHAGPGK(1)NSAGK	-0.48642	1.082	1.602	1.122	0.917	0.806	0.652
map00561 Glycerolipid metabolism	0.051257	4.83	BMU04928_9212_g	344	K	0.628	0.0151258	Q1	Aldedh domain-containing protein	--	1	0.0360176	52.278	2	GPQADK(1)IQFDR	0.20831	1.332	1.165	1.158	0.654	0.711	0.932
map00561 Glycerolipid metabolism	0.051257	4.83	BMU04928_3140_g	318	K	0.655	0.00250493	Q1	Aldehyde dehydrogenase	--	1	0.00475703	101.25	2	FIQAFK(1)ER	0.25508	1.17	1.383	1.154	0.78	0.805	0.842
map00630 Glyoxylate and dicarboxylate metabolism	0.0550254	2.26	BMU04928_1872_g	212	K	0.659	0.0254218	Q1	Acetyl-coenzyme A synthetase	--	1	0.00123926	81.95	2	VVITTDEGK(1)R	-0.12895	1.243	0.993	1.328	0.675	0.895	0.777
map00630 Glyoxylate and dicarboxylate metabolism	0.0550254	2.26	BMU04928_11695_g	295	K	0.587	0.00333666	Q1	Formate dehydrogenase	--	1	0.0262176	87.616	2	ELISK(1)MK	0.011196	1.347	1.454	1.101	0.764	0.782	0.745
map00630 Glyoxylate and dicarboxylate metabolism	0.0550254	2.26	BMU04928_11695_g	290	K	0.572	0.000529793	Q1	Formate dehydrogenase	--	1	1.71568e-07	132.78	2	GLFNK(1)ELISK	0.099595	1.27	1.457	1.218	0.764	0.742	0.749
map00630 Glyoxylate and dicarboxylate metabolism	0.0550254	2.26	BMU04928_11695_g	405	K	0.625	0.00943616	Q1	Formate dehydrogenase	--	1	5.20772e-39	172.91	4	HDYRPEDLIVHNGDYATK(1)AYGQR	-0.070762	1.219	1.345	1.23	0.653	0.91	0.809
map00630 Glyoxylate and dicarboxylate metabolism	0.0550254	2.26	BMU04928_11695_g	298	K	0.527	0.00125729	Q1	Formate dehydrogenase	--	1	0.0116831	60.828	2	K(1)GAWLVNTAR	-0.091738	1.335	1.519	1.229	0.677	0.685	0.789
map00630 Glyoxylate and dicarboxylate metabolism	0.0550254	2.26	BMU04928_11695_g	233	K	0.541	0.00846516	Q1	Formate dehydrogenase	--	1	0.00293048	112.17	2	LK(1)PFDCK	2.4078	1.308	1.232	1.481	0.856	0.747	0.574
map00630 Glyoxylate and dicarboxylate metabolism	0.0550254	2.26	BMU04928_11695_g	340	K	0.441	0.0116565	Q1	Formate dehydrogenase	--	1	1.50779e-17	122.73	3	SGQLNGYGGDVWFPQPAPK(1)DHPLR	-0.72516	1.193	1.308	1.848	0.553	0.814	0.552
map00630 Glyoxylate and dicarboxylate metabolism	0.0550254	2.26	BMU04928_11695_g	377	K	0.656	0.00144938	Q1	Formate dehydrogenase	--	1	3.04969e-05	101.42	3	YAAGTK(1)AILESYFSGR	0.103	1.276	1.235	1.199	0.734	0.872	0.829
map00630 Glyoxylate and dicarboxylate metabolism	0.0550254	2.26	BMU04928_11510_g	35	K	0.394	0.00634605	Q1	Putative 4-hydroxy-2-oxoglutarate aldolase, mitochondrial	--	1	0.00100181	76.82	3	ENEDVDVDAIAK(1)HAVR	-0.22848	2.109	1.597	1.587	0.51	0.713	0.864
map00630 Glyoxylate and dicarboxylate metabolism	0.0550254	2.26	BMU04928_11237_g	58	K	0.553	0.0341454	Q1	Citrate synthase	--	1	0.00145262	98.048	3	QVK(1)SHAEK	0.099981	1.277	1.683	1.024	0.575	0.807	0.822
map00630 Glyoxylate and dicarboxylate metabolism	0.0550254	2.26	BMU04928_11237_g	362	K	0.62	0.0280811	Q1	Citrate synthase	--	1	0.000276021	95.573	2	FK(1)ALIDFGDAR	0.30569	1.296	1.328	1.162	0.584	0.829	0.935
map00630 Glyoxylate and dicarboxylate metabolism	0.0550254	2.26	BMU04928_8623_g	153	K	0.517	0.0459301	Q1	Malate dehydrogenase	--	1	0.000146389	119.89	3	AAGVFNPK(1)K	0.14489	1.512	1.819	1.05	0.539	0.781	0.946
map00630 Glyoxylate and dicarboxylate metabolism	0.0550254	2.26	BMU04928_8623_g	154	K	0.493	0.0395379	Q1	Malate dehydrogenase	--	1	5.30528e-07	113.61	3	K(1)LFGVTTLDVVR	0.094678	1.494	1.869	1.108	0.589	0.589	1.027
map00630 Glyoxylate and dicarboxylate metabolism	0.0550254	2.26	BMU04928_8623_g	254	K	0.422	0.0104808	Q1	Malate dehydrogenase	--	1	2.80694e-06	116.52	2	FAESLIK(1)AAK	0.081954	1.906	1.668	1.107	0.612	0.586	0.779
map00630 Glyoxylate and dicarboxylate metabolism	0.0550254	2.26	BMU04928_8623_g	315	K	0.514	0.0203611	Q1	Malate dehydrogenase	--	1	0.000648438	122.13	2	K(1)LLDEAIK	-0.061574	1.366	1.82	1.165	0.602	0.72	0.914
map00630 Glyoxylate and dicarboxylate metabolism	0.0550254	2.26	BMU04928_8623_g	229	K	0.447	0.00823024	Q1	Malate dehydrogenase	--	1	5.60055e-07	116.55	2	VQFGGDEVVK(1)AK	0.3908	1.44	1.891	1.252	0.541	0.772	0.737
map01130 Biosynthesis of antibiotics	0.0589132	1.45	BMU04928_3140_g	318	K	0.655	0.00250493	Q1	Aldehyde dehydrogenase	--	1	0.00475703	101.25	2	FIQAFK(1)ER	0.25508	1.17	1.383	1.154	0.78	0.805	0.842
map01130 Biosynthesis of antibiotics	0.0589132	1.45	BMU04928_9212_g	344	K	0.628	0.0151258	Q1	Aldedh domain-containing protein	--	1	0.0360176	52.278	2	GPQADK(1)IQFDR	0.20831	1.332	1.165	1.158	0.654	0.711	0.932
map01130 Biosynthesis of antibiotics	0.0589132	1.45	BMU07678_7289_g	314	K	0.588	0.0258865	Q1	Transaldolase	--	1	7.21333e-38	196.88	3	FAADAVTLK(1)GILR	0.31078	1.284	1.407	1.11	0.628	0.638	0.97
map01130 Biosynthesis of antibiotics	0.0589132	1.45	BMU07678_7289_g	127	K	0.609	0.0158306	Q1	Transaldolase	--	1	0.00798842	90.761	2	SVGIDK(1)SR	0.17118	1.184	1.52	1.048	0.707	0.74	0.839
map01130 Biosynthesis of antibiotics	0.0589132	1.45	BMU04928_712_g	26	K	0.562	0.00577838	Q1	O-acetylhomoserine (Thiol)-lyase	--	1	0.000526436	72.644	3	FETLQVHAGQAPDPNTK(1)SR	0.072305	1.292	1.151	1.447	0.782	0.794	0.611
map01130 Biosynthesis of antibiotics	0.0589132	1.45	BMU04928_6352_g	272	K	0.582	0.00255125	Q1	Phosphoenolpyruvate carboxykinase [ATP]	--	1	0.00726366	73.26	2	TTLSADPK(1)R	0.067764	1.287	1.231	1.238	0.683	0.654	0.848
map01130 Biosynthesis of antibiotics	0.0589132	1.45	BMU04928_10043_g	328	K	0.663	0.00942859	Q1	S-(hydroxymethyl)glutathione dehydrogenase	--	1	0.000108563	104.21	2	GCAFGGVK(1)GR	-0.85144	1.075	1.252	1.289	0.874	0.697	0.825
map01130 Biosynthesis of antibiotics	0.0589132	1.45	BMU04928_10043_g	231	K	0.591	0.0035189	Q1	S-(hydroxymethyl)glutathione dehydrogenase	--	1	6.69356e-07	116.3	2	IIVVDVNDK(1)K	-0.19664	1.079	1.415	1.294	0.75	0.78	0.709
map01130 Biosynthesis of antibiotics	0.0589132	1.45	BMU04928_3435_g	12	K	0.648	0.0115334	Q1	Citrate_bind domain-containing protein	--	1	3.51999e-06	107.03	3	SILEADGK(1)AILNYHLTR	-0.26723	1.35	1.113	1.178	0.666	0.853	0.842
map01130 Biosynthesis of antibiotics	0.0589132	1.45	BMU07605_4960_g	196	K	0.63	0.0324837	Q1	Ketol-acid reductoisomerase, mitochondrial	--	1	0.00375853	61.097	3	VDVPK(1)DIDVILVAPK	0.49291	1.133	1.384	1.147	0.606	0.96	0.742
map01130 Biosynthesis of antibiotics	0.0589132	1.45	BMU04928_10763_g	299	K	0.624	0.0437261	Q1	Sulfate adenylyltransferase	--	1	0.0140741	48.659	3	DHAGPGK(1)NSAGK	-0.48642	1.082	1.602	1.122	0.917	0.806	0.652
map01130 Biosynthesis of antibiotics	0.0589132	1.45	BMU04928_1457_g	211	K	0.417	0.00596694	Q1	PKS_ER domain-containing protein	--	1	1.78016e-24	155.98	4	AMGLHTIAIDSGDEK(1)K	-0.21171	1.634	1.812	1.259	0.504	0.754	0.703
map01130 Biosynthesis of antibiotics	0.0589132	1.45	BMU04928_1457_g	293	K	0.124	0.00218524	Q1	PKS_ER domain-containing protein	--	1	0.000192445	98.249	3	APVFESVLK(1)MVR	-0.73979	1.923	2.069	1.664	0.174		0.295
map01130 Biosynthesis of antibiotics	0.0589132	1.45	BMU04928_1457_g	234	K	0.217	0.00053033	Q1	PKS_ER domain-containing protein	--	1	0.00135412	99.653	2	SSDIVK(1)DVK	0.24989	1.788	2.494	1.512	0.418	0.408	0.434
map01130 Biosynthesis of antibiotics	0.0589132	1.45	BMU04928_1457_g	325	K	0.109	0.000504906	Q1	PKS_ER domain-containing protein	--	1	0.00235504	92.062	3	VPFK(1)TVDLK	-0.29196	1.88	3.176	1.639	0.228	0.276	0.226
map01130 Biosynthesis of antibiotics	0.0589132	1.45	BMU04928_6289_g	72	K	0.51	0.0146418	Q1	Versicolorin reductase	--	1	5.80804e-05	95.428	3	AVAIQANVSK(1)TPEVTK	0.19244	1.406	1.604	1.159	0.531	0.785	0.811
map01130 Biosynthesis of antibiotics	0.0589132	1.45	BMU04928_6289_g	47	K	0.434	0.021261	Q1	Versicolorin reductase	--	1	6.03678e-06	77.287	4	GAAVVINYASSAK(1)PALATVAEIEK	0.82765	1.339	1.783	1.328	0.401	0.747	0.782
map01130 Biosynthesis of antibiotics	0.0589132	1.45	BMU04928_6289_g	12	K	0.388	0.0170157	Q1	Versicolorin reductase	--	1	2.61519e-17	159.5	3	LDGK(1)VALITGAGR	-0.21437	1.731	1.774	1.129	0.394	0.652	0.751
map01130 Biosynthesis of antibiotics	0.0589132	1.45	BMU04928_4286_g	324	K	0.572	0.00531691	Q1	Fructose-bisphosphate aldolase	--	0.913383	7.90874e-05	95.651	3	QVGNPEGEDK(0.913)PNK(0.087)K	0.12856	1.21	1.224	1.336	0.757	0.587	0.811
map01130 Biosynthesis of antibiotics	0.0589132	1.45	BMU07605_3917_g	311	K	0.621	0.000224305	Q1	6-phosphogluconate dehydrogenase, decarboxylating	--	1	0.00338021	88.948	2	CLSSIK(1)DER	-0.18546	1.247	1.278	1.194	0.727	0.812	0.772
map01130 Biosynthesis of antibiotics	0.0589132	1.45	BMU07605_3917_g	66	K	0.475	0.000447972	Q1	6-phosphogluconate dehydrogenase, decarboxylating	--	1	9.41276e-05	127.4	2	FLENEAK(1)GK	0.7983	1.362	1.438	1.299	0.608	0.605	0.735
map01130 Biosynthesis of antibiotics	0.0589132	1.45	BMU07605_3917_g	390	K	0.595	0.00567497	Q1	6-phosphogluconate dehydrogenase, decarboxylating	--	1	2.13016e-13	143.17	2	SVFLK(1)DITAAYR	0.43315	1.215	1.402	1.167	0.727	0.659	0.864
map01130 Biosynthesis of antibiotics	0.0589132	1.45	BMU07605_3917_g	137	K	0.643	0.0205259	Q1	6-phosphogluconate dehydrogenase, decarboxylating	--	1	0.0263144	71.379	2	YLAEK(1)GIR	-0.26605	1.349	1.257	1.066	0.821	0.646	0.895
map01130 Biosynthesis of antibiotics	0.0589132	1.45	BMU07678_3241_g	9	K	0.575	0.0248174	Q1	Aspartate-semialdehyde dehydrogenase	--	1	0.00244981	87.476	2	VAATSQTK(1)R	0.24774	1.383	1.262	1.238	0.868	0.526	0.837
map01130 Biosynthesis of antibiotics	0.0589132	1.45	BMU04928_1872_g	212	K	0.659	0.0254218	Q1	Acetyl-coenzyme A synthetase	--	1	0.00123926	81.95	2	VVITTDEGK(1)R	-0.12895	1.243	0.993	1.328	0.675	0.895	0.777
map01130 Biosynthesis of antibiotics	0.0589132	1.45	BMU04928_2215_g	131	K	0.624	0.001077	Q1	Glutamine-fructose-6-phosphate transaminase (Isomerizing)	--	1	0.000833965	105.78	2	ALLEGK(1)GFK	0.40923	1.098	1.262	1.282	0.796	0.747	0.73
map01130 Biosynthesis of antibiotics	0.0589132	1.45	BMU04928_11237_g	58	K	0.553	0.0341454	Q1	Citrate synthase	--	1	0.00145262	98.048	3	QVK(1)SHAEK	0.099981	1.277	1.683	1.024	0.575	0.807	0.822
map01130 Biosynthesis of antibiotics	0.0589132	1.45	BMU04928_11237_g	362	K	0.62	0.0280811	Q1	Citrate synthase	--	1	0.000276021	95.573	2	FK(1)ALIDFGDAR	0.30569	1.296	1.328	1.162	0.584	0.829	0.935
map01130 Biosynthesis of antibiotics	0.0589132	1.45	BMU04928_8623_g	153	K	0.517	0.0459301	Q1	Malate dehydrogenase	--	1	0.000146389	119.89	3	AAGVFNPK(1)K	0.14489	1.512	1.819	1.05	0.539	0.781	0.946
map01130 Biosynthesis of antibiotics	0.0589132	1.45	BMU04928_8623_g	154	K	0.493	0.0395379	Q1	Malate dehydrogenase	--	1	5.30528e-07	113.61	3	K(1)LFGVTTLDVVR	0.094678	1.494	1.869	1.108	0.589	0.589	1.027
map01130 Biosynthesis of antibiotics	0.0589132	1.45	BMU04928_8623_g	254	K	0.422	0.0104808	Q1	Malate dehydrogenase	--	1	2.80694e-06	116.52	2	FAESLIK(1)AAK	0.081954	1.906	1.668	1.107	0.612	0.586	0.779
map01130 Biosynthesis of antibiotics	0.0589132	1.45	BMU04928_8623_g	315	K	0.514	0.0203611	Q1	Malate dehydrogenase	--	1	0.000648438	122.13	2	K(1)LLDEAIK	-0.061574	1.366	1.82	1.165	0.602	0.72	0.914
map01130 Biosynthesis of antibiotics	0.0589132	1.45	BMU04928_8623_g	229	K	0.447	0.00823024	Q1	Malate dehydrogenase	--	1	5.60055e-07	116.55	2	VQFGGDEVVK(1)AK	0.3908	1.44	1.891	1.252	0.541	0.772	0.737
map00071 Fatty acid degradation	0.0688892	2.42	BMU04928_9212_g	344	K	0.628	0.0151258	Q1	Aldedh domain-containing protein	--	1	0.0360176	52.278	2	GPQADK(1)IQFDR	0.20831	1.332	1.165	1.158	0.654	0.711	0.932
map00071 Fatty acid degradation	0.0688892	2.42	BMU04928_3140_g	318	K	0.655	0.00250493	Q1	Aldehyde dehydrogenase	--	1	0.00475703	101.25	2	FIQAFK(1)ER	0.25508	1.17	1.383	1.154	0.78	0.805	0.842
map00071 Fatty acid degradation	0.0688892	2.42	BMU04928_1457_g	211	K	0.417	0.00596694	Q1	PKS_ER domain-containing protein	--	1	1.78016e-24	155.98	4	AMGLHTIAIDSGDEK(1)K	-0.21171	1.634	1.812	1.259	0.504	0.754	0.703
map00071 Fatty acid degradation	0.0688892	2.42	BMU04928_1457_g	293	K	0.124	0.00218524	Q1	PKS_ER domain-containing protein	--	1	0.000192445	98.249	3	APVFESVLK(1)MVR	-0.73979	1.923	2.069	1.664	0.174		0.295
map00071 Fatty acid degradation	0.0688892	2.42	BMU04928_1457_g	234	K	0.217	0.00053033	Q1	PKS_ER domain-containing protein	--	1	0.00135412	99.653	2	SSDIVK(1)DVK	0.24989	1.788	2.494	1.512	0.418	0.408	0.434
map00071 Fatty acid degradation	0.0688892	2.42	BMU04928_1457_g	325	K	0.109	0.000504906	Q1	PKS_ER domain-containing protein	--	1	0.00235504	92.062	3	VPFK(1)TVDLK	-0.29196	1.88	3.176	1.639	0.228	0.276	0.226
map00071 Fatty acid degradation	0.0688892	2.42	BMU04928_10043_g	328	K	0.663	0.00942859	Q1	S-(hydroxymethyl)glutathione dehydrogenase	--	1	0.000108563	104.21	2	GCAFGGVK(1)GR	-0.85144	1.075	1.252	1.289	0.874	0.697	0.825
map00071 Fatty acid degradation	0.0688892	2.42	BMU04928_10043_g	231	K	0.591	0.0035189	Q1	S-(hydroxymethyl)glutathione dehydrogenase	--	1	6.69356e-07	116.3	2	IIVVDVNDK(1)K	-0.19664	1.079	1.415	1.294	0.75	0.78	0.709
map00010 Glycolysis / Gluconeogenesis	0.0701373	1.95	BMU04928_10043_g	328	K	0.663	0.00942859	Q1	S-(hydroxymethyl)glutathione dehydrogenase	--	1	0.000108563	104.21	2	GCAFGGVK(1)GR	-0.85144	1.075	1.252	1.289	0.874	0.697	0.825
map00010 Glycolysis / Gluconeogenesis	0.0701373	1.95	BMU04928_10043_g	231	K	0.591	0.0035189	Q1	S-(hydroxymethyl)glutathione dehydrogenase	--	1	6.69356e-07	116.3	2	IIVVDVNDK(1)K	-0.19664	1.079	1.415	1.294	0.75	0.78	0.709
map00010 Glycolysis / Gluconeogenesis	0.0701373	1.95	BMU04928_1872_g	212	K	0.659	0.0254218	Q1	Acetyl-coenzyme A synthetase	--	1	0.00123926	81.95	2	VVITTDEGK(1)R	-0.12895	1.243	0.993	1.328	0.675	0.895	0.777
map00010 Glycolysis / Gluconeogenesis	0.0701373	1.95	BMU04928_4286_g	324	K	0.572	0.00531691	Q1	Fructose-bisphosphate aldolase	--	0.913383	7.90874e-05	95.651	3	QVGNPEGEDK(0.913)PNK(0.087)K	0.12856	1.21	1.224	1.336	0.757	0.587	0.811
map00010 Glycolysis / Gluconeogenesis	0.0701373	1.95	BMU04928_6352_g	272	K	0.582	0.00255125	Q1	Phosphoenolpyruvate carboxykinase [ATP]	--	1	0.00726366	73.26	2	TTLSADPK(1)R	0.067764	1.287	1.231	1.238	0.683	0.654	0.848
map00010 Glycolysis / Gluconeogenesis	0.0701373	1.95	BMU04928_9212_g	344	K	0.628	0.0151258	Q1	Aldedh domain-containing protein	--	1	0.0360176	52.278	2	GPQADK(1)IQFDR	0.20831	1.332	1.165	1.158	0.654	0.711	0.932
map00010 Glycolysis / Gluconeogenesis	0.0701373	1.95	BMU04928_1457_g	211	K	0.417	0.00596694	Q1	PKS_ER domain-containing protein	--	1	1.78016e-24	155.98	4	AMGLHTIAIDSGDEK(1)K	-0.21171	1.634	1.812	1.259	0.504	0.754	0.703
map00010 Glycolysis / Gluconeogenesis	0.0701373	1.95	BMU04928_1457_g	293	K	0.124	0.00218524	Q1	PKS_ER domain-containing protein	--	1	0.000192445	98.249	3	APVFESVLK(1)MVR	-0.73979	1.923	2.069	1.664	0.174		0.295
map00010 Glycolysis / Gluconeogenesis	0.0701373	1.95	BMU04928_1457_g	234	K	0.217	0.00053033	Q1	PKS_ER domain-containing protein	--	1	0.00135412	99.653	2	SSDIVK(1)DVK	0.24989	1.788	2.494	1.512	0.418	0.408	0.434
map00010 Glycolysis / Gluconeogenesis	0.0701373	1.95	BMU04928_1457_g	325	K	0.109	0.000504906	Q1	PKS_ER domain-containing protein	--	1	0.00235504	92.062	3	VPFK(1)TVDLK	-0.29196	1.88	3.176	1.639	0.228	0.276	0.226
map00010 Glycolysis / Gluconeogenesis	0.0701373	1.95	BMU04928_3140_g	318	K	0.655	0.00250493	Q1	Aldehyde dehydrogenase	--	1	0.00475703	101.25	2	FIQAFK(1)ER	0.25508	1.17	1.383	1.154	0.78	0.805	0.842
map00380 Tryptophan metabolism	0.0840946	2.72	BMU04928_3140_g	318	K	0.655	0.00250493	Q1	Aldehyde dehydrogenase	--	1	0.00475703	101.25	2	FIQAFK(1)ER	0.25508	1.17	1.383	1.154	0.78	0.805	0.842
map00380 Tryptophan metabolism	0.0840946	2.72	BMU04928_6927_g	64	K	0.656	0.000832351	Q1	Catalase-peroxidase	--	1	0.00179192	90.629	2	SLDYEGLK(1)K	-0.16644	1.216	1.243	1.199	0.874	0.771	0.755
map00380 Tryptophan metabolism	0.0840946	2.72	BMU04928_9212_g	344	K	0.628	0.0151258	Q1	Aldedh domain-containing protein	--	1	0.0360176	52.278	2	GPQADK(1)IQFDR	0.20831	1.332	1.165	1.158	0.654	0.711	0.932
map00330 Arginine and proline metabolism	0.114049	2.42	BMU04928_11510_g	35	K	0.394	0.00634605	Q1	Putative 4-hydroxy-2-oxoglutarate aldolase, mitochondrial	--	1	0.00100181	76.82	3	ENEDVDVDAIAK(1)HAVR	-0.22848	2.109	1.597	1.587	0.51	0.713	0.864
map00330 Arginine and proline metabolism	0.114049	2.42	BMU04928_3140_g	318	K	0.655	0.00250493	Q1	Aldehyde dehydrogenase	--	1	0.00475703	101.25	2	FIQAFK(1)ER	0.25508	1.17	1.383	1.154	0.78	0.805	0.842
map00330 Arginine and proline metabolism	0.114049	2.42	BMU04928_9212_g	344	K	0.628	0.0151258	Q1	Aldedh domain-containing protein	--	1	0.0360176	52.278	2	GPQADK(1)IQFDR	0.20831	1.332	1.165	1.158	0.654	0.711	0.932
map00340 Histidine metabolism	0.142173	2.9	BMU04928_9212_g	344	K	0.628	0.0151258	Q1	Aldedh domain-containing protein	--	1	0.0360176	52.278	2	GPQADK(1)IQFDR	0.20831	1.332	1.165	1.158	0.654	0.711	0.932
map00340 Histidine metabolism	0.142173	2.9	BMU04928_3140_g	318	K	0.655	0.00250493	Q1	Aldehyde dehydrogenase	--	1	0.00475703	101.25	2	FIQAFK(1)ER	0.25508	1.17	1.383	1.154	0.78	0.805	0.842
map00410 beta-Alanine metabolism	0.183531	1.98	BMU04928_3140_g	318	K	0.655	0.00250493	Q1	Aldehyde dehydrogenase	--	1	0.00475703	101.25	2	FIQAFK(1)ER	0.25508	1.17	1.383	1.154	0.78	0.805	0.842
map00410 beta-Alanine metabolism	0.183531	1.98	BMU04928_9212_g	344	K	0.628	0.0151258	Q1	Aldedh domain-containing protein	--	1	0.0360176	52.278	2	GPQADK(1)IQFDR	0.20831	1.332	1.165	1.158	0.654	0.711	0.932
map00030 Pentose phosphate pathway	0.183531	1.98	BMU07605_3917_g	311	K	0.621	0.000224305	Q1	6-phosphogluconate dehydrogenase, decarboxylating	--	1	0.00338021	88.948	2	CLSSIK(1)DER	-0.18546	1.247	1.278	1.194	0.727	0.812	0.772
map00030 Pentose phosphate pathway	0.183531	1.98	BMU07605_3917_g	66	K	0.475	0.000447972	Q1	6-phosphogluconate dehydrogenase, decarboxylating	--	1	9.41276e-05	127.4	2	FLENEAK(1)GK	0.7983	1.362	1.438	1.299	0.608	0.605	0.735
map00030 Pentose phosphate pathway	0.183531	1.98	BMU07605_3917_g	390	K	0.595	0.00567497	Q1	6-phosphogluconate dehydrogenase, decarboxylating	--	1	2.13016e-13	143.17	2	SVFLK(1)DITAAYR	0.43315	1.215	1.402	1.167	0.727	0.659	0.864
map00030 Pentose phosphate pathway	0.183531	1.98	BMU07605_3917_g	137	K	0.643	0.0205259	Q1	6-phosphogluconate dehydrogenase, decarboxylating	--	1	0.0263144	71.379	2	YLAEK(1)GIR	-0.26605	1.349	1.257	1.066	0.821	0.646	0.895
map00030 Pentose phosphate pathway	0.183531	1.98	BMU04928_4286_g	324	K	0.572	0.00531691	Q1	Fructose-bisphosphate aldolase	--	0.913383	7.90874e-05	95.651	3	QVGNPEGEDK(0.913)PNK(0.087)K	0.12856	1.21	1.224	1.336	0.757	0.587	0.811
map00030 Pentose phosphate pathway	0.183531	1.98	BMU07678_7289_g	314	K	0.588	0.0258865	Q1	Transaldolase	--	1	7.21333e-38	196.88	3	FAADAVTLK(1)GILR	0.31078	1.284	1.407	1.11	0.628	0.638	0.97
map00030 Pentose phosphate pathway	0.183531	1.98	BMU07678_7289_g	127	K	0.609	0.0158306	Q1	Transaldolase	--	1	0.00798842	90.761	2	SVGIDK(1)SR	0.17118	1.184	1.52	1.048	0.707	0.74	0.839
map00410 beta-Alanine metabolism	0.183531	1.98	BMU04928_1876_g	490	K	0.613	0.0154413	Q1	Methylmalonate-semialdehyde dehydrogenase (Acylating)	--	1	1.81803e-05	103.21	3	K(1)SVAGTGLANFYGK	0.058372	1.409	1.254	1.131	0.854	0.622	0.849
map03013 RNA transport	0.271517	1.7	BMU04928_4648_g	947	K	0.404	0.000158221	Q1	Eukaryotic translation initiation factor 3 subunit A	--	1	7.63708e-07	114.39	2	IPLAGK(1)AGGGWR	0.038202	1.895	1.554	1.83	0.678	0.727	0.726
map03013 RNA transport	0.271517	1.7	BMU04928_3620_g	147	K	0.64	0.00194719	Q1	RRM domain-containing protein	--	1	0.00655379	79.307	2	GGGIAIK(1)GR	0.13804	1.386	1.155	1.356	0.836	0.86	0.799
map03013 RNA transport	0.271517	1.7	BMU04928_1173_g	130	K	0.483	0.00110311	Q1	Translation initiation factor 2 subunit 2	--	0.778795	1.17662e-42	166.89	4	SSK(0.111)PK(0.779)AEDK(0.111)EDGEPAAVDGDFDASALK	-0.26715	1.562	1.561	1.693	0.865	0.807	0.656
map03013 RNA transport	0.271517	1.7	BMU04928_1173_g	162	K	0.462	0.00298851	Q1	Translation initiation factor 2 subunit 2	--	0.988424	4.17982e-24	161.32	3	STK(0.012)PK(0.988)AEGAEDFAAK	0.14629	1.959	1.398	1.593	0.859	0.748	0.682
map03013 RNA transport	0.271517	1.7	BMU04928_1706_g	565	K	0.611	0.0192979	Q1	Elongation factor 1-alpha	--	1	0.0145305	103.56	2	SVAK(1)SDK	0.09233	1.171	1.505	1.052	0.772	0.659	0.845
map00350 Tyrosine metabolism	0.304666	1.81	BMU04928_1457_g	211	K	0.417	0.00596694	Q1	PKS_ER domain-containing protein	--	1	1.78016e-24	155.98	4	AMGLHTIAIDSGDEK(1)K	-0.21171	1.634	1.812	1.259	0.504	0.754	0.703
map00350 Tyrosine metabolism	0.304666	1.81	BMU04928_1457_g	293	K	0.124	0.00218524	Q1	PKS_ER domain-containing protein	--	1	0.000192445	98.249	3	APVFESVLK(1)MVR	-0.73979	1.923	2.069	1.664	0.174		0.295
map00350 Tyrosine metabolism	0.304666	1.81	BMU04928_1457_g	234	K	0.217	0.00053033	Q1	PKS_ER domain-containing protein	--	1	0.00135412	99.653	2	SSDIVK(1)DVK	0.24989	1.788	2.494	1.512	0.418	0.408	0.434
map00350 Tyrosine metabolism	0.304666	1.81	BMU04928_1457_g	325	K	0.109	0.000504906	Q1	PKS_ER domain-containing protein	--	1	0.00235504	92.062	3	VPFK(1)TVDLK	-0.29196	1.88	3.176	1.639	0.228	0.276	0.226
map00350 Tyrosine metabolism	0.304666	1.81	BMU04928_10043_g	328	K	0.663	0.00942859	Q1	S-(hydroxymethyl)glutathione dehydrogenase	--	1	0.000108563	104.21	2	GCAFGGVK(1)GR	-0.85144	1.075	1.252	1.289	0.874	0.697	0.825
map00350 Tyrosine metabolism	0.304666	1.81	BMU04928_10043_g	231	K	0.591	0.0035189	Q1	S-(hydroxymethyl)glutathione dehydrogenase	--	1	6.69356e-07	116.3	2	IIVVDVNDK(1)K	-0.19664	1.079	1.415	1.294	0.75	0.78	0.709
map00280 Valine, leucine and isoleucine degradation	0.314722	1.53	BMU04928_4061_g	329	K	0.59	0.00379532	Q1	Succinyl-CoA:3-ketoacid-coenzyme A transferase	--	1	1.40594e-08	87.091	4	HIEK(1)IVLAQPPPTSTSTSTDAESTSSR	-0.343	1.247	1.292	1.279	0.706	0.885	0.662
map00280 Valine, leucine and isoleucine degradation	0.314722	1.53	BMU04928_3140_g	318	K	0.655	0.00250493	Q1	Aldehyde dehydrogenase	--	1	0.00475703	101.25	2	FIQAFK(1)ER	0.25508	1.17	1.383	1.154	0.78	0.805	0.842
map00280 Valine, leucine and isoleucine degradation	0.314722	1.53	BMU04928_9212_g	344	K	0.628	0.0151258	Q1	Aldedh domain-containing protein	--	1	0.0360176	52.278	2	GPQADK(1)IQFDR	0.20831	1.332	1.165	1.158	0.654	0.711	0.932
map00280 Valine, leucine and isoleucine degradation	0.314722	1.53	BMU04928_1876_g	490	K	0.613	0.0154413	Q1	Methylmalonate-semialdehyde dehydrogenase (Acylating)	--	1	1.81803e-05	103.21	3	K(1)SVAGTGLANFYGK	0.058372	1.409	1.254	1.131	0.854	0.622	0.849
map00620 Pyruvate metabolism	0.344135	1.58	BMU04928_8623_g	153	K	0.517	0.0459301	Q1	Malate dehydrogenase	--	1	0.000146389	119.89	3	AAGVFNPK(1)K	0.14489	1.512	1.819	1.05	0.539	0.781	0.946
map00620 Pyruvate metabolism	0.344135	1.58	BMU04928_8623_g	154	K	0.493	0.0395379	Q1	Malate dehydrogenase	--	1	5.30528e-07	113.61	3	K(1)LFGVTTLDVVR	0.094678	1.494	1.869	1.108	0.589	0.589	1.027
map00620 Pyruvate metabolism	0.344135	1.58	BMU04928_8623_g	254	K	0.422	0.0104808	Q1	Malate dehydrogenase	--	1	2.80694e-06	116.52	2	FAESLIK(1)AAK	0.081954	1.906	1.668	1.107	0.612	0.586	0.779
map00620 Pyruvate metabolism	0.344135	1.58	BMU04928_8623_g	315	K	0.514	0.0203611	Q1	Malate dehydrogenase	--	1	0.000648438	122.13	2	K(1)LLDEAIK	-0.061574	1.366	1.82	1.165	0.602	0.72	0.914
map00620 Pyruvate metabolism	0.344135	1.58	BMU04928_8623_g	229	K	0.447	0.00823024	Q1	Malate dehydrogenase	--	1	5.60055e-07	116.55	2	VQFGGDEVVK(1)AK	0.3908	1.44	1.891	1.252	0.541	0.772	0.737
map00620 Pyruvate metabolism	0.344135	1.58	BMU04928_6352_g	272	K	0.582	0.00255125	Q1	Phosphoenolpyruvate carboxykinase [ATP]	--	1	0.00726366	73.26	2	TTLSADPK(1)R	0.067764	1.287	1.231	1.238	0.683	0.654	0.848
map00620 Pyruvate metabolism	0.344135	1.58	BMU04928_3140_g	318	K	0.655	0.00250493	Q1	Aldehyde dehydrogenase	--	1	0.00475703	101.25	2	FIQAFK(1)ER	0.25508	1.17	1.383	1.154	0.78	0.805	0.842
map00620 Pyruvate metabolism	0.344135	1.58	BMU04928_9212_g	344	K	0.628	0.0151258	Q1	Aldedh domain-containing protein	--	1	0.0360176	52.278	2	GPQADK(1)IQFDR	0.20831	1.332	1.165	1.158	0.654	0.711	0.932
map00620 Pyruvate metabolism	0.344135	1.58	BMU04928_1872_g	212	K	0.659	0.0254218	Q1	Acetyl-coenzyme A synthetase	--	1	0.00123926	81.95	2	VVITTDEGK(1)R	-0.12895	1.243	0.993	1.328	0.675	0.895	0.777
map00310 Lysine degradation	0.359129	1.61	BMU04928_9212_g	344	K	0.628	0.0151258	Q1	Aldedh domain-containing protein	--	1	0.0360176	52.278	2	GPQADK(1)IQFDR	0.20831	1.332	1.165	1.158	0.654	0.711	0.932
map00310 Lysine degradation	0.359129	1.61	BMU04928_3140_g	318	K	0.655	0.00250493	Q1	Aldehyde dehydrogenase	--	1	0.00475703	101.25	2	FIQAFK(1)ER	0.25508	1.17	1.383	1.154	0.78	0.805	0.842
map04141 Protein processing in endoplasmic reticulum	0.402055	1.67	BMU04928_10013_g	363	K	0.626	0.00803435	Q1	Chaperone DnaK	--	0.885228	0.0303629	40.715	3	K(0.885)TLK(0.115)PVEQVLK	0.058676	1.501	1.216	1.135	0.868	0.749	0.796
map04141 Protein processing in endoplasmic reticulum	0.402055	1.67	BMU04928_9556_g	189	K	0.598	0.0243357	Q1	Hsp90-like protein	--	1	7.05409e-05	96.464	3	DEQTDYLNESK(1)IK	0.14878	1.361	1.367	1.428	1.005	0.876	0.606
map04141 Protein processing in endoplasmic reticulum	0.402055	1.67	BMU04928_9556_g	536	K	0.601	0.0209144	Q1	Hsp90-like protein	--	0.997487	0.000236136	88.075	3	EK(0.997)EEK(0.003)EYESLAK	0.16227	1.365	1.552	1.212	0.988	0.84	0.652
map04141 Protein processing in endoplasmic reticulum	0.402055	1.67	BMU04928_9556_g	539	K	0.441	0.0115809	Q1	Hsp90-like protein	--	0.989579	2.04379e-11	130.07	3	EK(0.01)EEK(0.99)EYESLAK	0.090582	1.462	2.073	1.264	0.852	0.681	0.584
map04141 Protein processing in endoplasmic reticulum	0.402055	1.67	BMU04928_9556_g	70	K	0.642	0.0124132	Q1	Hsp90-like protein	--	1	0.000231654	99.653	2	IDIIPDK(1)ESK	-0.88877	1.158	1.499	1.249	0.769	0.952	0.788
map04141 Protein processing in endoplasmic reticulum	0.402055	1.67	BMU04928_9556_g	196	K	0.498	0.00194654	Q1	Hsp90-like protein	--	1	0.000312717	81.632	4	K(1)HSEFISYPIYLHVLK	0.03893	1.277	1.692	1.517	0.733	0.815	0.687
map04141 Protein processing in endoplasmic reticulum	0.402055	1.67	BMU04928_9556_g	514	K	0.528	0.0121359	Q1	Hsp90-like protein	--	1	0.0105394	95.099	2	K(1)LVDITK	0.55626	1.457	1.788	1.134	0.846	0.772	0.694
map04141 Protein processing in endoplasmic reticulum	0.402055	1.67	BMU04928_9556_g	605	K	0.503	0.00222055	Q1	Hsp90-like protein	--	1	0.00303053	101.11	2	K(1)TFEISPK	0.19183	1.639	1.603	1.249	0.768	0.8	0.689
map04141 Protein processing in endoplasmic reticulum	0.402055	1.67	BMU04928_9556_g	612	K	0.442	0.00208423	Q1	Hsp90-like protein	--	1	1.1153e-05	106.01	3	TFEISPK(1)SPIIK	0.0016255	1.591	1.852	1.335	0.751	0.745	0.617
map04141 Protein processing in endoplasmic reticulum	0.402055	1.67	BMU04928_9556_g	60	K	0.494	0.00170141	Q1	Hsp90-like protein	--	1	0.0239531	73.208	2	LDSGK(1)DLR	0.39715	1.551	1.476	1.54	0.896	0.704	0.657
map04141 Protein processing in endoplasmic reticulum	0.402055	1.67	BMU04928_9556_g	463	K	0.466	0.00526924	Q1	Hsp90-like protein	--	1	1.39677e-08	82.707	3	MQEHQK(1)QIYYITGESIK	2.9887	1.396	1.556	1.756	0.909	0.688	0.596
map04141 Protein processing in endoplasmic reticulum	0.402055	1.67	BMU04928_9556_g	555	K	0.525	0.0149249	Q1	Hsp90-like protein	--	1	0.00414507	86.624	2	NILGDK(1)VEK	0.31724	1.589	1.696	1.137	0.915	0.745	0.661
map04141 Protein processing in endoplasmic reticulum	0.402055	1.67	BMU04928_9556_g	486	K	0.426	0.000240564	Q1	Hsp90-like protein	--	1	0.00413987	62.466	3	SPFLDSLK(1)EK	-0.50634	1.602	1.715	1.548	0.775	0.629	0.669
map04141 Protein processing in endoplasmic reticulum	0.402055	1.67	BMU04928_9556_g	564	K	0.477	0.00912803	Q1	Hsp90-like protein	--	1	0.0131676	48.405	3	VVVSHK(1)LVGSPCAIR	-0.073437	1.848	1.185	1.625	0.863	0.67	0.689
map00270 Cysteine and methionine metabolism	0.402055	1.67	BMU04928_712_g	26	K	0.562	0.00577838	Q1	O-acetylhomoserine (Thiol)-lyase	--	1	0.000526436	72.644	3	FETLQVHAGQAPDPNTK(1)SR	0.072305	1.292	1.151	1.447	0.782	0.794	0.611
map00270 Cysteine and methionine metabolism	0.402055	1.67	BMU04928_8623_g	153	K	0.517	0.0459301	Q1	Malate dehydrogenase	--	1	0.000146389	119.89	3	AAGVFNPK(1)K	0.14489	1.512	1.819	1.05	0.539	0.781	0.946
map00270 Cysteine and methionine metabolism	0.402055	1.67	BMU04928_8623_g	154	K	0.493	0.0395379	Q1	Malate dehydrogenase	--	1	5.30528e-07	113.61	3	K(1)LFGVTTLDVVR	0.094678	1.494	1.869	1.108	0.589	0.589	1.027
map00270 Cysteine and methionine metabolism	0.402055	1.67	BMU04928_8623_g	254	K	0.422	0.0104808	Q1	Malate dehydrogenase	--	1	2.80694e-06	116.52	2	FAESLIK(1)AAK	0.081954	1.906	1.668	1.107	0.612	0.586	0.779
map00270 Cysteine and methionine metabolism	0.402055	1.67	BMU04928_8623_g	315	K	0.514	0.0203611	Q1	Malate dehydrogenase	--	1	0.000648438	122.13	2	K(1)LLDEAIK	-0.061574	1.366	1.82	1.165	0.602	0.72	0.914
map00270 Cysteine and methionine metabolism	0.402055	1.67	BMU04928_8623_g	229	K	0.447	0.00823024	Q1	Malate dehydrogenase	--	1	5.60055e-07	116.55	2	VQFGGDEVVK(1)AK	0.3908	1.44	1.891	1.252	0.541	0.772	0.737
map04141 Protein processing in endoplasmic reticulum	0.402055	1.67	BMU04928_4471_g	153	K	0.419	0.00684031	Q1	SHSP domain-containing protein	--	1	0.00379174	93.649	2	K(1)GFSELAK	-0.35219	1.27	1.761	1.181	0.46	0.652	0.652
map00270 Cysteine and methionine metabolism	0.402055	1.67	BMU07678_3241_g	9	K	0.575	0.0248174	Q1	Aspartate-semialdehyde dehydrogenase	--	1	0.00244981	87.476	2	VAATSQTK(1)R	0.24774	1.383	1.262	1.238	0.868	0.526	0.837
map00640 Propanoate metabolism	0.422581	1.55	BMU04928_7145_g	340	K	0.564	0.000248637	Q1	2-methylcitrate dehydratase	--	1	0.0208457	91.065	2	IIDK(1)QFK	-0.14543	1.341	1.295	1.264	0.694	0.797	0.707
map00640 Propanoate metabolism	0.422581	1.55	BMU04928_1872_g	212	K	0.659	0.0254218	Q1	Acetyl-coenzyme A synthetase	--	1	0.00123926	81.95	2	VVITTDEGK(1)R	-0.12895	1.243	0.993	1.328	0.675	0.895	0.777
map00640 Propanoate metabolism	0.422581	1.55	BMU04928_1876_g	490	K	0.613	0.0154413	Q1	Methylmalonate-semialdehyde dehydrogenase (Acylating)	--	1	1.81803e-05	103.21	3	K(1)SVAGTGLANFYGK	0.058372	1.409	1.254	1.131	0.854	0.622	0.849

## Sheet: Q2
KEGG pathway	Mapping	Background	All Mapping	All Background	Fold Enrichment	Fisher's exact test p value	-log10(p value)	Related proteins
map00030 Pentose phosphate pathway	5	11	36	413	5.21	0.00120358	2.92	BMU07605_3917_g BMU04928_3109_g BMU04928_4286_g BMU07678_7289_g BMU04928_9547_g
map00010 Glycolysis / Gluconeogenesis	6	26	36	413	2.65	0.0181636	1.74	BMU04928_10043_g BMU04928_10550_g BMU04928_2376_g BMU04928_3140_g BMU04928_4286_g BMU04928_8304_g
map01130 Biosynthesis of antibiotics	13	90	36	413	1.66	0.0355674	1.45	BMU04928_10043_g BMU04928_10550_g BMU04928_11237_g BMU07605_3917_g BMU07605_3745_g BMU04928_2215_g BMU04928_3109_g BMU04928_3140_g BMU04928_3435_g BMU04928_4286_g BMU07678_7289_g BMU04928_8304_g BMU04928_9547_g

## Sheet: Q2 Pathway2Protein
KEGG pathway	Fisher's exact test p value	Fold Enrichment	Protein accession	Position	Amino acid	P04928/P00512 Ratio	P04928/P00512 P value	Category	Protein description	Gene name	Localization probability	PEP	Score	Charge	Modified sequence	Mass error [ppm]	P00512_1	P00512_2	P00512_3	P04928_1	P04928_2	P04928_3
map00030 Pentose phosphate pathway	0.00120358	5.21	BMU04928_4286_g	327	K	0.732	0.0007865	Q2	Fructose-bisphosphate aldolase	--	0.903152	0.000118783	93.011	3	QVGNPEGEDK(0.097)PNK(0.903)K	-0.034597	1.134	1.128	1.188	0.841	0.799	0.886
map00030 Pentose phosphate pathway	0.00120358	5.21	BMU04928_9547_g	154	K	0.726	0.00275809	Q2	Glucose-6-phosphate 1-dehydrogenase	--	1	0.00245846	84.476	2	NCYPK(1)NGIAR	-0.47081	1.148	1.137	1.118	0.891	0.827	0.754
map00030 Pentose phosphate pathway	0.00120358	5.21	BMU07678_7289_g	45	K	0.676	0.0146644	Q2	Transaldolase	--	0.864996	4.17471e-66	200.54	4	YKPQDATTNPSLILAASK(0.865)K(0.135)PEYAK	-0.28128	1.069	1.334	1.185	0.926	0.758	0.741
map00030 Pentose phosphate pathway	0.00120358	5.21	BMU04928_3109_g	269	K	0.722	0.0257753	Q2	Transketolase	--	1	3.53681e-14	126.31	3	LQGTGGVHGNPLK(1)ADDAAQVK	0.18133	1.165	1.298	1.032	0.891	0.732	0.899
map00030 Pentose phosphate pathway	0.00120358	5.21	BMU07605_3917_g	319	K	0.719	0.00152028	Q2	6-phosphogluconate dehydrogenase, decarboxylating	--	1	7.81509e-05	129.1	2	AEK(1)VLSGPK	1.727	1.199	1.199	1.105	0.888	0.839	0.792
map00030 Pentose phosphate pathway	0.00120358	5.21	BMU07605_3917_g	56	K	0.689	0.000681091	Q2	6-phosphogluconate dehydrogenase, decarboxylating	--	1	0.0147904	102.51	2	TVSK(1)VDR	-0.16075	1.26	1.168	1.141	0.795	0.802	0.861
map00010 Glycolysis / Gluconeogenesis	0.0181636	2.65	BMU04928_10043_g	111	K	0.667	0.0211138	Q2	S-(hydroxymethyl)glutathione dehydrogenase	--	1	0.000165708	90.614	3	FCVSGK(1)TNLCGK	-0.91218	0.984	1.226	1.401	0.845	0.802	0.763
map00010 Glycolysis / Gluconeogenesis	0.0181636	2.65	BMU04928_4286_g	327	K	0.732	0.0007865	Q2	Fructose-bisphosphate aldolase	--	0.903152	0.000118783	93.011	3	QVGNPEGEDK(0.097)PNK(0.903)K	-0.034597	1.134	1.128	1.188	0.841	0.799	0.886
map00010 Glycolysis / Gluconeogenesis	0.0181636	2.65	BMU04928_3140_g	323	K	0.702	0.0122578	Q2	Aldehyde dehydrogenase	--	1	0.0266414	42.809	3	TAK(1)NVVGDPFK	0.70122	1.159	1.311	1.122	0.743	0.844	0.936
map00010 Glycolysis / Gluconeogenesis	0.0181636	2.65	BMU04928_3140_g	133	K	0.755	0.0184039	Q2	Aldehyde dehydrogenase	--	1	1.85954e-07	115.33	3	YYGGWADK(1)IHGK	-0.010024	1.159	1.289	1.023	0.909	0.883	0.829
map00010 Glycolysis / Gluconeogenesis	0.0181636	2.65	BMU04928_2376_g	373	K	0.7	0.0268139	Q2	Aldedh domain-containing protein	--	1	1.84311e-09	109.03	3	SEGATLATGGVPHK(1)NVGDGK	-0.38121	1.099	1.318	1.189	0.894	0.695	0.934
map00010 Glycolysis / Gluconeogenesis	0.0181636	2.65	BMU04928_10550_g	246	K	0.689	0.0179967	Q2	Phosphoglycerate kinase	--	1	0.0376687	69.825	2	K(1)TLEGVK	0.28434	1.233	1.327	0.997	0.848	0.753	0.851
map00010 Glycolysis / Gluconeogenesis	0.0181636	2.65	BMU04928_8304_g	214	K	0.766	0.0373804	Q2	Glyceraldehyde-3-phosphate dehydrogenase	--	1	7.59487e-06	99.021	3	AAAQNIIPSSTGAAK(1)AVGK	0.45784	1.145	1.141	1.105	0.935	0.943	0.72
map01130 Biosynthesis of antibiotics	0.0355674	1.66	BMU04928_3140_g	323	K	0.702	0.0122578	Q2	Aldehyde dehydrogenase	--	1	0.0266414	42.809	3	TAK(1)NVVGDPFK	0.70122	1.159	1.311	1.122	0.743	0.844	0.936
map01130 Biosynthesis of antibiotics	0.0355674	1.66	BMU04928_3140_g	133	K	0.755	0.0184039	Q2	Aldehyde dehydrogenase	--	1	1.85954e-07	115.33	3	YYGGWADK(1)IHGK	-0.010024	1.159	1.289	1.023	0.909	0.883	0.829
map01130 Biosynthesis of antibiotics	0.0355674	1.66	BMU04928_11237_g	50	K	0.675	0.014054	Q2	Citrate synthase	--	1	0.000188285	94.616	3	ATLQSVVPEK(1)R	0.034343	1.234	1.37	1.041	0.757	0.893	0.811
map01130 Biosynthesis of antibiotics	0.0355674	1.66	BMU04928_11237_g	55	K	0.73	0.016369	Q2	Citrate synthase	--	1	0.0144426	103.92	2	ELLK(1)QVK	0.39502	1.213	1.052	1.237	0.86	0.759	0.936
map01130 Biosynthesis of antibiotics	0.0355674	1.66	BMU04928_11237_g	385	K	0.743	0.00106466	Q2	Citrate synthase	--	1	1.47742e-07	108.34	3	K(1)NSEIAPGVLTEHGK	0.081011	1.2	1.094	1.182	0.855	0.893	0.833
map01130 Biosynthesis of antibiotics	0.0355674	1.66	BMU07605_3917_g	319	K	0.719	0.00152028	Q2	6-phosphogluconate dehydrogenase, decarboxylating	--	1	7.81509e-05	129.1	2	AEK(1)VLSGPK	1.727	1.199	1.199	1.105	0.888	0.839	0.792
map01130 Biosynthesis of antibiotics	0.0355674	1.66	BMU07605_3917_g	56	K	0.689	0.000681091	Q2	6-phosphogluconate dehydrogenase, decarboxylating	--	1	0.0147904	102.51	2	TVSK(1)VDR	-0.16075	1.26	1.168	1.141	0.795	0.802	0.861
map01130 Biosynthesis of antibiotics	0.0355674	1.66	BMU07605_3745_g	194	K	0.765	0.00432136	Q2	Branched-chain amino acid aminotransferase	--	1	5.60288e-14	125.45	3	AAPEGTGSAK(1)VGGNYAPVLR	0.71969	1.094	1.11	1.173	0.905	0.886	0.793
map01130 Biosynthesis of antibiotics	0.0355674	1.66	BMU04928_2215_g	315	K	0.673	0.00578974	Q2	Glutamine-fructose-6-phosphate transaminase (Isomerizing)	--	1	0.0367629	51.927	2	LTK(1)DDGTSNVR	-0.0087245	1.035	1.243	1.265	0.803	0.743	0.838
map01130 Biosynthesis of antibiotics	0.0355674	1.66	BMU04928_3109_g	269	K	0.722	0.0257753	Q2	Transketolase	--	1	3.53681e-14	126.31	3	LQGTGGVHGNPLK(1)ADDAAQVK	0.18133	1.165	1.298	1.032	0.891	0.732	0.899
map01130 Biosynthesis of antibiotics	0.0355674	1.66	BMU04928_3435_g	87	K	0.749	0.0368251	Q2	Citrate_bind domain-containing protein	--	1	2.4078e-08	136.63	2	GK(1)SGLLALNK	0.087355	1.241	1.142	1.04	0.973	0.737	0.853
map01130 Biosynthesis of antibiotics	0.0355674	1.66	BMU04928_10550_g	246	K	0.689	0.0179967	Q2	Phosphoglycerate kinase	--	1	0.0376687	69.825	2	K(1)TLEGVK	0.28434	1.233	1.327	0.997	0.848	0.753	0.851
map01130 Biosynthesis of antibiotics	0.0355674	1.66	BMU04928_10043_g	111	K	0.667	0.0211138	Q2	S-(hydroxymethyl)glutathione dehydrogenase	--	1	0.000165708	90.614	3	FCVSGK(1)TNLCGK	-0.91218	0.984	1.226	1.401	0.845	0.802	0.763
map01130 Biosynthesis of antibiotics	0.0355674	1.66	BMU07678_7289_g	45	K	0.676	0.0146644	Q2	Transaldolase	--	0.864996	4.17471e-66	200.54	4	YKPQDATTNPSLILAASK(0.865)K(0.135)PEYAK	-0.28128	1.069	1.334	1.185	0.926	0.758	0.741
map01130 Biosynthesis of antibiotics	0.0355674	1.66	BMU04928_8304_g	214	K	0.766	0.0373804	Q2	Glyceraldehyde-3-phosphate dehydrogenase	--	1	7.59487e-06	99.021	3	AAAQNIIPSSTGAAK(1)AVGK	0.45784	1.145	1.141	1.105	0.935	0.943	0.72
map01130 Biosynthesis of antibiotics	0.0355674	1.66	BMU04928_9547_g	154	K	0.726	0.00275809	Q2	Glucose-6-phosphate 1-dehydrogenase	--	1	0.00245846	84.476	2	NCYPK(1)NGIAR	-0.47081	1.148	1.137	1.118	0.891	0.827	0.754
map01130 Biosynthesis of antibiotics	0.0355674	1.66	BMU04928_4286_g	327	K	0.732	0.0007865	Q2	Fructose-bisphosphate aldolase	--	0.903152	0.000118783	93.011	3	QVGNPEGEDK(0.097)PNK(0.903)K	-0.034597	1.134	1.128	1.188	0.841	0.799	0.886
map00680 Methane metabolism	0.0617041	3.13	BMU04928_10043_g	111	K	0.667	0.0211138	Q2	S-(hydroxymethyl)glutathione dehydrogenase	--	1	0.000165708	90.614	3	FCVSGK(1)TNLCGK	-0.91218	0.984	1.226	1.401	0.845	0.802	0.763
map00680 Methane metabolism	0.0617041	3.13	BMU04928_11695_g	81	K	0.749	0.0348127	Q2	Formate dehydrogenase	--	1	4.68373e-08	116.35	3	K(1)WLEDQGHTLVTTSDK	0.16261	1.281	1.11	1.094	0.743	0.902	0.965
map00680 Methane metabolism	0.0617041	3.13	BMU04928_4286_g	327	K	0.732	0.0007865	Q2	Fructose-bisphosphate aldolase	--	0.903152	0.000118783	93.011	3	QVGNPEGEDK(0.097)PNK(0.903)K	-0.034597	1.134	1.128	1.188	0.841	0.799	0.886
map00340 Histidine metabolism	0.0625223	4.59	BMU04928_3140_g	323	K	0.702	0.0122578	Q2	Aldehyde dehydrogenase	--	1	0.0266414	42.809	3	TAK(1)NVVGDPFK	0.70122	1.159	1.311	1.122	0.743	0.844	0.936
map00340 Histidine metabolism	0.0625223	4.59	BMU04928_3140_g	133	K	0.755	0.0184039	Q2	Aldehyde dehydrogenase	--	1	1.85954e-07	115.33	3	YYGGWADK(1)IHGK	-0.010024	1.159	1.289	1.023	0.909	0.883	0.829
map00340 Histidine metabolism	0.0625223	4.59	BMU04928_2376_g	373	K	0.7	0.0268139	Q2	Aldedh domain-containing protein	--	1	1.84311e-09	109.03	3	SEGATLATGGVPHK(1)NVGDGK	-0.38121	1.099	1.318	1.189	0.894	0.695	0.934
map00360 Phenylalanine metabolism	0.0886991	3.82	BMU04928_2376_g	373	K	0.7	0.0268139	Q2	Aldedh domain-containing protein	--	1	1.84311e-09	109.03	3	SEGATLATGGVPHK(1)NVGDGK	-0.38121	1.099	1.318	1.189	0.894	0.695	0.934
map00360 Phenylalanine metabolism	0.0886991	3.82	BMU04928_6927_g	404	K	0.71	0.00210031	Q2	Catalase-peroxidase	--	1	0.0074897	70.1	3	FDPAYEK(1)ISR	-0.016422	1.167	1.238	1.131	0.833	0.897	0.779
map00360 Phenylalanine metabolism	0.0886991	3.82	BMU04928_6927_g	209	K	0.747	0.0374053	Q2	Catalase-peroxidase	--	1	2.42535e-12	135.47	3	GIEGK(1)GVVDSDEHK	0.59849	1.173	1.126	1.158	1.027	0.817	0.739
map00360 Phenylalanine metabolism	0.0886991	3.82	BMU04928_6927_g	465	K	0.675	0.0130842	Q2	Catalase-peroxidase	--	1	6.85695e-05	97.551	3	SGPIIDDK(1)DIADLK	-0.32168	1.088	1.121	1.409	0.784	0.881	0.778
map04141 Protein processing in endoplasmic reticulum	0.094713	2.65	BMU04928_10013_g	190	K	0.669	0.0181193	Q2	Chaperone DnaK	--	1	1.57412e-06	106.75	3	K(1)VTHAVVTVPAYFNDAQR	0.0096871	1.117	1.28	1.29	0.689	0.957	0.821
map04141 Protein processing in endoplasmic reticulum	0.094713	2.65	BMU04928_9556_g	588	K	0.667	0.0103679	Q2	Hsp90-like protein	--	1	0.00581839	94.662	2	IMK(1)AQALR	-0.22058	1.307	1.397	1.164	0.914	0.924	0.741
map04141 Protein processing in endoplasmic reticulum	0.094713	2.65	BMU07712_1315_g	196	K	0.708	0.0141702	Q2	Unplaced genomic scaffold supercont1.5, whole genome shotgun sequence	--	1	0.00124029	75.294	3	TGEYEEK(1)HLK	0.11164	1.364	1.195	1.093	0.918	0.891	0.775
map00480 Glutathione metabolism	0.148261	2.87	BMU07605_3917_g	319	K	0.719	0.00152028	Q2	6-phosphogluconate dehydrogenase, decarboxylating	--	1	7.81509e-05	129.1	2	AEK(1)VLSGPK	1.727	1.199	1.199	1.105	0.888	0.839	0.792
map00480 Glutathione metabolism	0.148261	2.87	BMU07605_3917_g	56	K	0.689	0.000681091	Q2	6-phosphogluconate dehydrogenase, decarboxylating	--	1	0.0147904	102.51	2	TVSK(1)VDR	-0.16075	1.26	1.168	1.141	0.795	0.802	0.861
map00350 Tyrosine metabolism	0.148261	2.87	BMU04928_10043_g	111	K	0.667	0.0211138	Q2	S-(hydroxymethyl)glutathione dehydrogenase	--	1	0.000165708	90.614	3	FCVSGK(1)TNLCGK	-0.91218	0.984	1.226	1.401	0.845	0.802	0.763
map00350 Tyrosine metabolism	0.148261	2.87	BMU04928_2376_g	373	K	0.7	0.0268139	Q2	Aldedh domain-containing protein	--	1	1.84311e-09	109.03	3	SEGATLATGGVPHK(1)NVGDGK	-0.38121	1.099	1.318	1.189	0.894	0.695	0.934
map00480 Glutathione metabolism	0.148261	2.87	BMU04928_9547_g	154	K	0.726	0.00275809	Q2	Glucose-6-phosphate 1-dehydrogenase	--	1	0.00245846	84.476	2	NCYPK(1)NGIAR	-0.47081	1.148	1.137	1.118	0.891	0.827	0.754
map00380 Tryptophan metabolism	0.148261	2.87	BMU04928_6927_g	404	K	0.71	0.00210031	Q2	Catalase-peroxidase	--	1	0.0074897	70.1	3	FDPAYEK(1)ISR	-0.016422	1.167	1.238	1.131	0.833	0.897	0.779
map00380 Tryptophan metabolism	0.148261	2.87	BMU04928_6927_g	209	K	0.747	0.0374053	Q2	Catalase-peroxidase	--	1	2.42535e-12	135.47	3	GIEGK(1)GVVDSDEHK	0.59849	1.173	1.126	1.158	1.027	0.817	0.739
map00380 Tryptophan metabolism	0.148261	2.87	BMU04928_6927_g	465	K	0.675	0.0130842	Q2	Catalase-peroxidase	--	1	6.85695e-05	97.551	3	SGPIIDDK(1)DIADLK	-0.32168	1.088	1.121	1.409	0.784	0.881	0.778
map00380 Tryptophan metabolism	0.148261	2.87	BMU04928_3140_g	323	K	0.702	0.0122578	Q2	Aldehyde dehydrogenase	--	1	0.0266414	42.809	3	TAK(1)NVVGDPFK	0.70122	1.159	1.311	1.122	0.743	0.844	0.936
map00380 Tryptophan metabolism	0.148261	2.87	BMU04928_3140_g	133	K	0.755	0.0184039	Q2	Aldehyde dehydrogenase	--	1	1.85954e-07	115.33	3	YYGGWADK(1)IHGK	-0.010024	1.159	1.289	1.023	0.909	0.883	0.829
map00410 beta-Alanine metabolism	0.247442	2.09	BMU04928_2376_g	373	K	0.7	0.0268139	Q2	Aldedh domain-containing protein	--	1	1.84311e-09	109.03	3	SEGATLATGGVPHK(1)NVGDGK	-0.38121	1.099	1.318	1.189	0.894	0.695	0.934
map00410 beta-Alanine metabolism	0.247442	2.09	BMU04928_3140_g	323	K	0.702	0.0122578	Q2	Aldehyde dehydrogenase	--	1	0.0266414	42.809	3	TAK(1)NVVGDPFK	0.70122	1.159	1.311	1.122	0.743	0.844	0.936
map00410 beta-Alanine metabolism	0.247442	2.09	BMU04928_3140_g	133	K	0.755	0.0184039	Q2	Aldehyde dehydrogenase	--	1	1.85954e-07	115.33	3	YYGGWADK(1)IHGK	-0.010024	1.159	1.289	1.023	0.909	0.883	0.829
map00071 Fatty acid degradation	0.281448	1.91	BMU04928_3140_g	323	K	0.702	0.0122578	Q2	Aldehyde dehydrogenase	--	1	0.0266414	42.809	3	TAK(1)NVVGDPFK	0.70122	1.159	1.311	1.122	0.743	0.844	0.936
map00071 Fatty acid degradation	0.281448	1.91	BMU04928_3140_g	133	K	0.755	0.0184039	Q2	Aldehyde dehydrogenase	--	1	1.85954e-07	115.33	3	YYGGWADK(1)IHGK	-0.010024	1.159	1.289	1.023	0.909	0.883	0.829
map00071 Fatty acid degradation	0.281448	1.91	BMU04928_10043_g	111	K	0.667	0.0211138	Q2	S-(hydroxymethyl)glutathione dehydrogenase	--	1	0.000165708	90.614	3	FCVSGK(1)TNLCGK	-0.91218	0.984	1.226	1.401	0.845	0.802	0.763
map00051 Fructose and mannose metabolism	0.281448	1.91	BMU04928_11599_g	61	K	0.668	0.0286404	Q2	NADP-dependent mannitol dehydrogenase	--	1	0.00635634	79.906	2	PQGGEK(1)NAK	0.2312	1.088	1.446	0.983	0.758	0.788	0.802
map00051 Fructose and mannose metabolism	0.281448	1.91	BMU04928_4286_g	327	K	0.732	0.0007865	Q2	Fructose-bisphosphate aldolase	--	0.903152	0.000118783	93.011	3	QVGNPEGEDK(0.097)PNK(0.903)K	-0.034597	1.134	1.128	1.188	0.841	0.799	0.886
map03010 Ribosome	0.318632	1.38	BMU04928_1812_g	61	K	0.71	0.0443066	Q2	40S ribosomal protein S7	--	1	0.000236302	98.033	3	ELEVGHGK(1)R	0.84909	1.235	1.189	1.261	1.084	0.717	0.817
map03010 Ribosome	0.318632	1.38	BMU04928_1931_g	78	K	0.76	0.00328823	Q2	60S ribosomal protein L11	--	1	0.0190746	60.518	2	GPK(1)AEEILER	0.015094	1.221	1.067	1.125	0.888	0.834	0.873
map03010 Ribosome	0.318632	1.38	BMU04928_3780_g	61	K	0.685	0.0354272	Q2	40S ribosomal protein S14	--	1	0.0386865	63.48	2	VTGGMK(1)VK	-0.018081	1.186	1.063	1.466	0.964	0.745	0.834
map03010 Ribosome	0.318632	1.38	BMU04928_3970_g	32	K	0.756	0.0404301	Q2	40S ribosomal protein S17	--	1	4.48965e-09	142.43	2	LTLDFETNK(1)R	0.22083	1.092	1.099	1.291	0.895	0.756	0.983
map03010 Ribosome	0.318632	1.38	BMU07678_2213_g	1429	K	0.708	0.0078343	Q2	40S ribosomal protein S12	--	1	0.000122307	103.7	2	IPLIK(1)VPDGK	0.28458	1.054	1.204	1.278	0.899	0.82	0.785
map03010 Ribosome	0.318632	1.38	BMU04928_6276_g	8	K	0.701	0.0073443	Q2	Unplaced genomic scaffold supercont1.5, whole genome shotgun sequence	--	1	1.09996e-09	103.18	2	K(1)TTDSINSR	0.47419	1.227	1.058	1.286	0.821	0.786	0.896
map03010 Ribosome	0.318632	1.38	BMU04928_8800_g	168	K	0.732	0.0431549	Q2	60S ribosomal protein L6	--	0.999768	2.21137e-24	158.65	3	AADQK(1)SIDKPLLSAIK	-0.31841	1.288	1.012	1.226	0.999	0.791	0.791

## Sheet: Q3
KEGG pathway	Mapping	Background	All Mapping	All Background	Fold Enrichment	Fisher's exact test p value	-log10(p value)	Related proteins
map00020 Citrate cycle (TCA cycle)	6	25	39	413	2.54	0.022019	1.66	BMU04928_1271_g BMU04928_3434_g BMU04928_4953_g BMU04928_9599_g BMU07605_5341_g BMU04928_997_g
map03010 Ribosome	10	58	39	413	1.83	0.0481589	1.32	BMU04928_10652_g BMU04928_11002_g BMU04928_12038_g BMU04928_157_g BMU04928_2191_g BMU04928_2421_g BMU04928_3128_g BMU04928_5950_g BMU04928_6149_g BMU04928_8947_g

## Sheet: Q3 Pathway2Protein
KEGG pathway	Fisher's exact test p value	Fold Enrichment	Protein accession	Position	Amino acid	P04928/P00512 Ratio	P04928/P00512 P value	Category	Protein description	Gene name	Localization probability	PEP	Score	Charge	Modified sequence	Mass error [ppm]	P00512_1	P00512_2	P00512_3	P04928_1	P04928_2	P04928_3
map00020 Citrate cycle (TCA cycle)	0.022019	2.54	BMU04928_1271_g	129	K	1.364	0.00647118	Q3	Lipoyl-binding domain-containing protein	--	1	0.03438	72.234	2	K(1)APAPPK	-0.061448	0.895	0.82	0.89	1.182	1.079	1.292
map00020 Citrate cycle (TCA cycle)	0.022019	2.54	BMU04928_1271_g	135	K	1.367	0.0411172	Q3	Lipoyl-binding domain-containing protein	--	0.999996	0.00162017	72.652	3	KAPAPPK(1)EEK	0.22045	0.843	0.881	0.883	1.215	0.974	1.375
map00020 Citrate cycle (TCA cycle)	0.022019	2.54	BMU04928_1271_g	125	K	1.456	0.00488166	Q3	Lipoyl-binding domain-containing protein	--	0.999951	4.43607e-05	102.87	4	KEEKPAPPK(1)EEK	0.03418	0.848	0.842	0.831	1.167	1.118	1.386
map00020 Citrate cycle (TCA cycle)	0.022019	2.54	BMU04928_3434_g	72	K	1.323	0.0492492	Q3	ATP-citrate synthase subunit 1	--	1	0.00100365	77.562	3	ALSPSQNALFHNK(1)TR	-0.012524	0.774	1.042	0.807	1.258	1.087	1.126
map00020 Citrate cycle (TCA cycle)	0.022019	2.54	BMU04928_4953_g	169	K	1.353	0.00473001	Q3	Acetyltransferase component of pyruvate dehydrogenase complex	--	1	0.00147275	85.533	2	AIK(1)GTGPGGR	-0.099639	0.772	0.882	0.923	1.156	1.162	1.169
map00020 Citrate cycle (TCA cycle)	0.022019	2.54	BMU04928_9599_g	514	K	1.341	0.00375988	Q3	Succinate dehydrogenase [ubiquinone] flavoprotein subunit, mitochondrial	--	1	4.43288e-05	95.401	3	TQESLDEGVK(1)K	-0.062213	0.791	0.883	0.923	1.138	1.145	1.199
map00020 Citrate cycle (TCA cycle)	0.022019	2.54	BMU07605_5341_g	286	K	1.329	0.0423274	Q3	Succinate--CoA ligase [ADP-forming] subunit alpha, mitochondrial	--	1	0.00253573	57.499	3	MGHAGAIVSGGK(1)GGAESK	0.35501	0.831	0.994	0.765	1.053	1.284	1.106
map00020 Citrate cycle (TCA cycle)	0.022019	2.54	BMU04928_997_g	524	K	1.446	0.0238293	Q3	Aconitate hydratase, mitochondrial	--	1	0.00536335	79.974	3	DK(1)DGNEFK	-0.4429	0.804	0.715	0.985	1.091	1.266	1.265
map03010 Ribosome	0.0481589	1.83	BMU04928_12038_g	135	K	1.499	0.0341511	Q3	Ribosomal_L23eN domain-containing protein	--	1	0.00931924	52.344	3	INTLIRPDGTK(1)K	0.14329	0.696	0.621	0.97	1.132	1.139	1.158
map03010 Ribosome	0.0481589	1.83	BMU04928_157_g	184	K	1.467	0.00643765	Q3	Ribos_L4_asso_C domain-containing protein	--	1	1.33451e-13	139.96	3	AVGAGPDIVK(1)VQK	0.10574	0.879	0.803	0.872	1.416	1.136	1.194
map03010 Ribosome	0.0481589	1.83	BMU04928_157_g	351	K	1.356	0.0274728	Q3	Ribos_L4_asso_C domain-containing protein	--	1	4.41874e-05	92.977	4	IGQK(1)GVEHGKPEPVNAR	0.079871	0.884	0.817	0.947	1.307	1.02	1.263
map03010 Ribosome	0.0481589	1.83	BMU04928_2191_g	192	K	1.348	0.0209079	Q3	40S ribosomal protein S2	--	1	4.40938e-05	104.52	3	GTGLVASPAVK(1)R	0.22977	0.999	0.827	0.781	1.215	1.092	1.208
map03010 Ribosome	0.0481589	1.83	BMU04928_2421_g	85	K	1.34	0.0137058	Q3	40S ribosomal protein S11	--	1	2.23582e-11	127.17	3	ILTGTVVSTK(1)MHR	-0.16971	0.849	0.765	0.936	1.229	1.095	1.092
map03010 Ribosome	0.0481589	1.83	BMU04928_3128_g	135	K	1.497	0.0461614	Q3	60S ribosomal protein L13	--	1	0.000251981	84.658	3	K(1)LDSSENDVK	-0.014251	0.622	0.785	0.987	1.336	1.154	1.093
map03010 Ribosome	0.0481589	1.83	BMU04928_5950_g	182	K	1.441	0.000471533	Q3	60S ribosomal protein L5	--	1	0.000394989	81.311	3	GASDGGLYIPHNEK(1)R	0.089488	0.843	0.806	0.882	1.247	1.241	1.16
map03010 Ribosome	0.0481589	1.83	BMU04928_10652_g	165	K	1.476	0.0126472	Q3	60S ribosomal protein L16	--	1	0.000640661	108.15	2	VK(1)GAAYYER	-0.25862	0.83	0.799	0.848	1.422	1.179	1.055
map03010 Ribosome	0.0481589	1.83	BMU04928_8947_g	27	K	1.386	0.0131281	Q3	40S ribosomal protein S21	--	1	0.00215949	67.095	3	AK(1)DHASVQISVGK	0.8006	0.799	0.928	0.83	1.057	1.309	1.178
map03010 Ribosome	0.0481589	1.83	BMU04928_11002_g	37	K	1.371	0.0109536	Q3	60S ribosomal protein L2-A	--	1	0.000375355	83.617	3	TLDFAEK(1)HGYIR	0.36382	0.86	0.835	0.833	1.316	1.1	1.051
map03010 Ribosome	0.0481589	1.83	BMU04928_6149_g	196	K	1.478	0.0469513	Q3	Ribosomal_L7Ae domain-containing protein	--	1	0.00113703	68.83	3	K(1)TAAALAITEVK	0.11523	0.84	0.628	0.985	1.342	1.13	1.153
map03018 RNA degradation	0.0724241	4.24	BMU04928_7505_g	57	K	1.365	0.023836	Q3	Hsp60-like protein	--	1	3.67739e-08	109.07	3	GVETLSK(1)AVATTLGPK	1.525	0.904	0.857	0.887	1.342	1.015	1.257
map03018 RNA degradation	0.0724241	4.24	BMU04928_7505_g	395	K	1.494	0.020292	Q3	Hsp60-like protein	--	1	0.00035093	88.075	3	GVMADPSTSEYEK(1)EK	0.29593	0.803	0.848	0.882	1.268	1.477	1.04
map03018 RNA degradation	0.0724241	4.24	BMU07605_10745_g	634	K	1.482	0.0196228	Q3	Hsp7-like protein	--	1	1.22306e-05	105.39	3	AK(1)IDELQTSALTLFDK	0.40186	0.783	0.928	0.827	1.242	1.065	1.454
map03018 RNA degradation	0.0724241	4.24	BMU07605_10745_g	132	K	1.5	0.0375689	Q3	Hsp7-like protein	--	1	0.00678155	92.439	2	DIK(1)EVPYK	-0.17439	0.727	0.786	1.021	1.083	1.262	1.455
map03018 RNA degradation	0.0724241	4.24	BMU07605_10745_g	570	K	1.431	0.0260437	Q3	Hsp7-like protein	--	1	0.00159271	91.584	2	K(1)AAIEAANR	0.12395	0.886	0.877	0.816	1.146	1.069	1.475
map03018 RNA degradation	0.0724241	4.24	BMU07605_10745_g	100	K	1.447	0.00762638	Q3	Hsp7-like protein	--	1	0.0325446	59.641	2	LVGVAAK(1)R	-0.1935	0.835	0.897	0.832	1.329	1.072	1.309
map03018 RNA degradation	0.0724241	4.24	BMU07605_10745_g	115	K	1.483	0.0299958	Q3	Hsp7-like protein	--	1	0.00186785	62.377	3	QAVVNPENTLFATK(1)R	-0.28883	0.88	0.751	0.905	1.193	1.505	1.064
map03018 RNA degradation	0.0724241	4.24	BMU07605_10745_g	567	K	1.358	0.00399856	Q3	Hsp7-like protein	--	1	0.00929252	88.948	2	YGAQDK(1)ER	0.75484	0.849	0.918	0.873	1.259	1.089	1.238
map03020 RNA polymerase	0.102241	3.53	BMU04928_3144_g	20	K	1.37	0.0438765	Q3	DNA-directed RNA polymerases I, II, and III subunit RPABC3	--	1	0.00121321	85.377	2	ITEVNSAK(1)YDR	-0.21712	0.898	0.945	0.681	1.15	1.065	1.242
map03020 RNA polymerase	0.102241	3.53	BMU04928_7972_g	87	K	1.371	0.0085242	Q3	DNA-directed RNA polymerase I, II, and III subunit RPABC1	--	1	0.00597885	55.173	4	DTPRPTK(1)SNPDPQTK	0.4519	0.878	0.792	0.826	1.208	1.2	1.013
map00640 Propanoate metabolism	0.13655	2.27	BMU04928_8389_g	30	K	1.49	0.0158285	Q3	3-hydroxyisobutyryl-CoA hydrolase, mitochondrial	--	1	0.00322131	72.643	3	TIELNRPK(1)K	-0.1302	0.867	0.734	0.834	1.312	1.015	1.3
map00640 Propanoate metabolism	0.13655	2.27	BMU04928_3686_g	764	K	1.408	0.0234441	Q3	Peroxisomal hydratase-dehydrogenase-epimerase	--	1	0.0049685	77.379	3	GSGGFGGPK(1)NGANR	0.10244	0.871	0.744	0.899	1.351	1.144	1.045
map00640 Propanoate metabolism	0.13655	2.27	BMU07605_5341_g	286	K	1.329	0.0423274	Q3	Succinate--CoA ligase [ADP-forming] subunit alpha, mitochondrial	--	1	0.00253573	57.499	3	MGHAGAIVSGGK(1)GGAESK	0.35501	0.831	0.994	0.765	1.053	1.284	1.106
map04011 MAPK signaling pathway - yeast	0.205074	2.35	BMU04928_1586_g	105	K	1.455	0.000811933	Q3	14_3_3 domain-containing protein	--	1	9.06779e-22	148.88	4	ICEDILEVLDK(1)HLIASAQTGESK	-0.95677	0.812	0.867	0.783	1.261	1.147	1.174
map04011 MAPK signaling pathway - yeast	0.205074	2.35	BMU04928_4161_g	7	K	1.392	0.00162139	Q3	GTP-binding protein rhoA	--	1	1.3734e-09	103.88	2	K(1)LVIVGDGACGK	0.29577	0.874	0.853	0.785	1.204	1.099	1.194
map04011 MAPK signaling pathway - yeast	0.205074	2.35	BMU04928_4161_g	137	K	1.316	0.0266933	Q3	GTP-binding protein rhoA	--	1	0.00204073	67.646	3	TSQK(1)PVTPEQGEEVR	-0.067728	0.887	0.89	0.818	0.992	1.143	1.281
map00230 Purine metabolism	0.241677	2.12	BMU04928_903_g	53	K	1.367	0.0114183	Q3	5-hydroxyisourate hydrolase	--	1	0.0379252	51.445	2	VK(1)EWEPSAGK	0.065244	0.782	0.865	0.963	1.157	1.279	1.131
map00230 Purine metabolism	0.241677	2.12	BMU04928_2016_g	42	K	1.448	0.000173398	Q3	Pyruvate kinase	--	1	3.88599e-08	119.56	3	TSIICTIGPK(1)TNSPEK	-1.1285	0.872	0.811	0.841	1.26	1.206	1.188
map00410 beta-Alanine metabolism	0.278613	1.93	BMU04928_8389_g	30	K	1.49	0.0158285	Q3	3-hydroxyisobutyryl-CoA hydrolase, mitochondrial	--	1	0.00322131	72.643	3	TIELNRPK(1)K	-0.1302	0.867	0.734	0.834	1.312	1.015	1.3
map00410 beta-Alanine metabolism	0.278613	1.93	BMU04928_3686_g	764	K	1.408	0.0234441	Q3	Peroxisomal hydratase-dehydrogenase-epimerase	--	1	0.0049685	77.379	3	GSGGFGGPK(1)NGANR	0.10244	0.871	0.744	0.899	1.351	1.144	1.045
map00620 Pyruvate metabolism	0.468045	1.38	BMU07605_9086_g	257	K	1.43	0.0410654	Q3	Cytochrome b2, mitochondrial	--	1	2.5846e-05	121.83	3	K(1)IVQHAEAR	-1.2434	0.796	0.673	1.032	1.159	1.228	1.189
map00620 Pyruvate metabolism	0.468045	1.38	BMU04928_4953_g	169	K	1.353	0.00473001	Q3	Acetyltransferase component of pyruvate dehydrogenase complex	--	1	0.00147275	85.533	2	AIK(1)GTGPGGR	-0.099639	0.772	0.882	0.923	1.156	1.162	1.169
map00620 Pyruvate metabolism	0.468045	1.38	BMU04928_2016_g	42	K	1.448	0.000173398	Q3	Pyruvate kinase	--	1	3.88599e-08	119.56	3	TSIICTIGPK(1)TNSPEK	-1.1285	0.872	0.811	0.841	1.26	1.206	1.188
map00190 Oxidative phosphorylation	0.485849	1.32	BMU05960_10200_g	69	K	1.304	0.0323192	Q3	Inorganic pyrophosphatase	--	1	9.97338e-10	122.45	3	LEISK(1)DEFLNPIK	1.0173	0.809	0.89	0.947	1.077	1.31	1.063
map00190 Oxidative phosphorylation	0.485849	1.32	BMU04928_9599_g	514	K	1.341	0.00375988	Q3	Succinate dehydrogenase [ubiquinone] flavoprotein subunit, mitochondrial	--	1	4.43288e-05	95.401	3	TQESLDEGVK(1)K	-0.062213	0.791	0.883	0.923	1.138	1.145	1.199
map00190 Oxidative phosphorylation	0.485849	1.32	BMU04928_7441_g	380	K	1.397	0.0140435	Q3	Cytochrome b-c1 complex subunit 2, mitochondrial	--	1	0.000740086	125.96	2	ATALAK(1)FK	0.07291	0.788	0.809	0.946	1.063	1.2	1.29

## Sheet: Q4
KEGG pathway	Mapping	Background	All Mapping	All Background	Fold Enrichment	Fisher's exact test p value	-log10(p value)	Related proteins
map03010 Ribosome	19	58	43	413	3.15	2.44264e-07	6.61	BMU04928_10652_g BMU04928_10719_g BMU04928_11002_g BMU04928_12038_g BMU04928_12048_g BMU04928_1522_g BMU04928_157_g BMU04928_2191_g BMU04928_2421_g BMU04928_3042_g BMU04928_3128_g BMU04928_3820_g BMU04928_5677_g BMU04928_5950_g BMU04928_6149_g BMU04928_6276_g BMU04928_7090_g BMU04928_7689_g BMU04928_8855_g
map04213 Longevity regulating pathway - multiple species	3	5	43	413	5.76	0.00909761	2.04	BMU04928_274_g BMU07712_11667_g BMU05960_9072_g
map00250 Alanine, aspartate and glutamate metabolism	5	16	43	413	3	0.0177335	1.75	BMU04928_10554_g BMU07712_3530_g BMU04928_3170_g BMU04928_5004_g BMU04928_5984_g
map00220 Arginine biosynthesis	3	7	43	413	4.12	0.0273898	1.56	BMU04928_10554_g BMU04928_5004_g BMU04928_5984_g

## Sheet: Q4 Pathway2Protein
KEGG pathway	Fisher's exact test p value	Fold Enrichment	Protein accession	Position	Amino acid	P04928/P00512 Ratio	P04928/P00512 P value	Category	Protein description	Gene name	Localization probability	PEP	Score	Charge	Modified sequence	Mass error [ppm]	P00512_1	P00512_2	P00512_3	P04928_1	P04928_2	P04928_3
map03010 Ribosome	2.44264e-07	3.15	BMU04928_2421_g	62	K	1.771	0.00299001	Q4	40S ribosomal protein S11	--	1	3.08313e-05	103.7	2	TAIEGSYIDK(1)K	0.38	0.717	0.665	0.786	1.423	1.309	1.107
map03010 Ribosome	2.44264e-07	3.15	BMU04928_1522_g	56	K	1.72	0.0180822	Q4	40S ribosomal protein S18	--	1	0.0308824	60.436	2	ADVDLNK(1)R	0.56516	0.678	0.593	0.945	1.19	1.246	1.376
map03010 Ribosome	2.44264e-07	3.15	BMU04928_1522_g	49	K	1.672	0.0226865	Q4	40S ribosomal protein S18	--	1	0.00980984	56.432	3	K(1)ADVDLNK	0.24448	0.764	0.612	0.874	1.506	1.162	1.094
map03010 Ribosome	2.44264e-07	3.15	BMU04928_1522_g	152	K	1.971	0.000171232	Q4	40S ribosomal protein S18	--	1	0.0317946	74.127	2	TVGVSK(1)K	0.063113	0.703	0.64	0.679	1.356	1.223	1.406
map03010 Ribosome	2.44264e-07	3.15	BMU04928_12048_g	142	K	4.71	0.000364246	Q4	60S ribosomal protein L24	--	1	5.20692e-06	110.14	2	GQITSK(1)QGAK	0.010793	0.324	0.309	0.394	1.981	1.335	1.521
map03010 Ribosome	2.44264e-07	3.15	BMU04928_12038_g	107	K	2.106	0.0139668	Q4	Ribosomal_L23eN domain-containing protein	--	1	0.0320938	83.843	2	ANK(1)PQIK	0.12931	0.463	0.532	0.797	1.062	1.406	1.306
map03010 Ribosome	2.44264e-07	3.15	BMU04928_12038_g	17	K	2.402	0.0165593	Q4	Ribosomal_L23eN domain-containing protein	--	0.807534	2.8348e-05	103.35	3	K(0.808)PSAK(0.192)ANQAAK	0.45472	0.522	0.336	0.753	1.288	1.333	1.248
map03010 Ribosome	2.44264e-07	3.15	BMU04928_11002_g	60	K	2.024	0.000731001	Q4	60S ribosomal protein L2-A	--	1	0.00494808	100.07	3	GAPLAK(1)VK	0.82813	0.63	0.604	0.756	1.425	1.28	1.322
map03010 Ribosome	2.44264e-07	3.15	BMU04928_10719_g	39	K	1.598	0.0294726	Q4	Large subunit ribosomal protein L35e	--	1	0.00566466	59.57	3	VQK(1)IAGGASSK	0.42997	0.801	0.763	0.816	1.624	1.122	1.057
map03010 Ribosome	2.44264e-07	3.15	BMU04928_10652_g	150	K	1.513	0.0251365	Q4	60S ribosomal protein L16	--	1	0.00057149	83.633	3	LAHEVGWK(1)YQDVVAR	-0.1817	0.76	0.698	0.986	1.269	1.338	1.09
map03010 Ribosome	2.44264e-07	3.15	BMU04928_3042_g	6	K	1.551	0.00356136	Q4	60S ribosomal protein L32	--	1	0.00761755	56.225	3	VSSSK(1)HVPIVK	-0.099314	0.869	0.754	0.7	1.274	1.133	1.196
map03010 Ribosome	2.44264e-07	3.15	BMU04928_3128_g	218	K	1.743	0.022863	Q4	60S ribosomal protein L13	--	0.999871	0.00901685	53.569	3	AKEDAEDAK(1)K	0.090457	0.597	0.725	0.866	1.566	1.135	1.113
map03010 Ribosome	2.44264e-07	3.15	BMU04928_3820_g	42	K	1.672	0.0313981	Q4	60S ribosomal protein L7	--	1	0.0266134	77.923	2	AADLEK(1)R	0.21133	0.798	0.54	0.92	1.356	1.254	1.166
map03010 Ribosome	2.44264e-07	3.15	BMU04928_3820_g	63	K	1.527	0.0154431	Q4	60S ribosomal protein L7	--	1	0.00282683	90.629	2	AETYVK(1)EYR	-0.29954	0.864	0.645	0.874	1.303	1.187	1.148
map03010 Ribosome	2.44264e-07	3.15	BMU04928_5677_g	20	K	1.86	0.00328696	Q4	60S ribosomal protein L3	--	1	0.000358835	78.692	3	DLDRPGAK(1)MHK	-0.30109	0.589	0.682	0.761	1.428	1.197	1.155
map03010 Ribosome	2.44264e-07	3.15	BMU04928_5950_g	265	K	1.838	0.0142143	Q4	60S ribosomal protein L5	--	0.99969	0.00857239	57.679	4	EDPFKKDDDEGDK(1)K	-0.13052	0.59	0.711	0.901	1.163	1.555	1.33
map03010 Ribosome	2.44264e-07	3.15	BMU04928_5950_g	112	K	1.779	0.00919402	Q4	60S ribosomal protein L5	--	1	0.000103414	121.83	3	K(1)LDLDEQFK	0.16205	0.797	0.593	0.863	1.208	1.398	1.402
map03010 Ribosome	2.44264e-07	3.15	BMU04928_5950_g	5	K	2.097	5.29886e-05	Q4	60S ribosomal protein L5	--	1	0.0149204	101.99	2	PFTK(1)LVK	-0.044669	0.728	0.633	0.677	1.435	1.412	1.426
map03010 Ribosome	2.44264e-07	3.15	BMU04928_6149_g	7	K	1.972	0.0117665	Q4	Ribosomal_L7Ae domain-containing protein	--	1	4.50661e-05	96.103	2	K(1)PAPAPFPQGK	0.51709	0.604	0.588	0.871	1.531	1.412	1.126
map03010 Ribosome	2.44264e-07	3.15	BMU04928_6149_g	17	K	2.917	0.00910057	Q4	Ribosomal_L7Ae domain-containing protein	--	1	9.06598e-12	124.43	3	KPAPAPFPQGK(1)AGASK	0.092441	0.503	0.337	0.734	1.711	1.543	1.338
map03010 Ribosome	2.44264e-07	3.15	BMU04928_6149_g	254	K	1.758	0.0424264	Q4	Ribosomal_L7Ae domain-containing protein	--	1	0.0035179	96.331	2	K(1)ALESAIK	0.20925	0.697	0.608	0.932	1.679	1.221	1.032
map03010 Ribosome	2.44264e-07	3.15	BMU04928_6149_g	195	K	1.879	0.0181596	Q4	Ribosomal_L7Ae domain-containing protein	--	1	0.0122002	51.854	3	LGTVVHK(1)K	-0.3299	0.717	0.646	0.776	1.638	1.394	0.987
map03010 Ribosome	2.44264e-07	3.15	BMU04928_6149_g	99	K	2.294	0.00724527	Q4	Ribosomal_L7Ae domain-containing protein	--	1	0.00633303	58.37	3	LLNK(1)YRPETK	-0.049879	0.48	0.58	0.799	1.641	1.357	1.266
map03010 Ribosome	2.44264e-07	3.15	BMU04928_6149_g	46	K	1.869	0.0130268	Q4	Ribosomal_L7Ae domain-containing protein	--	1	0.000149725	96.015	2	NFGIGQDIQPK(1)R	-0.38351	0.598	0.69	0.846	1.596	1.287	1.106
map03010 Ribosome	2.44264e-07	3.15	BMU04928_6276_g	86	K	1.964	0.0204901	Q4	Unplaced genomic scaffold supercont1.5, whole genome shotgun sequence	--	1	6.67676e-15	103.9	3	TNVHHFAGNNIELGTACGK(1)LYR	1.0426	0.752	0.643	0.513	1.007	1.132	1.609
map03010 Ribosome	2.44264e-07	3.15	BMU04928_7090_g	45	K	1.539	0.0115266	Q4	40S ribosomal protein S1	--	1	0.0185817	64.711	2	DVGK(1)TLVNR	0.21422	0.723	0.716	0.884	1.362	1.118	1.096
map03010 Ribosome	2.44264e-07	3.15	BMU04928_7689_g	38	K	1.742	0.00130727	Q4	40S ribosomal protein S25	--	1	0.0114049	86.011	2	ATSDK(1)LNK	0.368	0.717	0.676	0.765	1.398	1.146	1.216
map03010 Ribosome	2.44264e-07	3.15	BMU04928_7689_g	59	K	1.949	0.00443535	Q4	40S ribosomal protein S25	--	1	0.0182248	72.643	2	LK(1)INGSLAR	-0.21615	0.641	0.74	0.622	1.519	1.073	1.312
map03010 Ribosome	2.44264e-07	3.15	BMU04928_8855_g	7	K	2.199	0.00832499	Q4	60S ribosomal protein L31-B	--	1	0.00197799	117.04	3	NNPK(1)TQPK	0.011009	0.624	0.495	0.738	1.578	1.427	1.078
map03010 Ribosome	2.44264e-07	3.15	BMU04928_157_g	317	K	1.795	0.0169311	Q4	Ribos_L4_asso_C domain-containing protein	--	1	0.00565982	114.72	2	GYATTK(1)R	-0.50911	0.79	0.923	0.583	1.545	1.215	1.362
map03010 Ribosome	2.44264e-07	3.15	BMU04928_157_g	174	K	1.568	0.0308264	Q4	Ribos_L4_asso_C domain-containing protein	--	1	1.47786e-05	93.269	3	TSAAAALLK(1)AVGAGPDIVK	0.35078	0.926	0.798	0.755	1.593	1.238	1.056
map03010 Ribosome	2.44264e-07	3.15	BMU04928_2191_g	164	K	2.913	0.0151321	Q4	40S ribosomal protein S2	--	1	6.64759e-07	99.508	3	GYWGTNLGEPHSLPTK(1)ESGK	-0.22831	0.606	0.717	0.295	1.65	1.401	1.663
map03010 Ribosome	2.44264e-07	3.15	BMU04928_2191_g	84	K	1.714	0.000108427	Q4	40S ribosomal protein S2	--	1	0.0187052	92.439	2	LK(1)DEVMK	0.03155	0.733	0.751	0.79	1.315	1.231	1.351
map04213 Longevity regulating pathway - multiple species	0.00909761	5.76	BMU04928_274_g	568	K	1.914	0.00111391	Q4	Hsp72-like protein	--	0.823054	0.00100073	76.655	3	LDASDK(0.177)EK(0.823)LK	-0.066361	0.717	0.681	0.73	1.225	1.286	1.561
map04213 Longevity regulating pathway - multiple species	0.00909761	5.76	BMU04928_274_g	511	K	1.604	0.00209319	Q4	Hsp72-like protein	--	1	0.0155561	80.239	2	LSK(1)EEIER	0.12836	0.807	0.715	0.839	1.156	1.354	1.277
map04213 Longevity regulating pathway - multiple species	0.00909761	5.76	BMU05960_9072_g	323	K	1.617	0.0208293	Q4	Non-specific serine/threonine protein kinase	--	1	0.0328301	40.801	3	RPLK(1)DQLPTGSTPR	-0.96746	0.822	0.629	0.862	1.079	1.449	1.211
map04213 Longevity regulating pathway - multiple species	0.00909761	5.76	BMU07712_11667_g	648	K	2.056	0.00299234	Q4	Histone deacetylase RPD3	--	1	1.50302e-08	135.66	2	K(1)EVIGDDEVAK	-0.2102	0.651	0.64	0.622	1.516	1.367	1.05
map00250 Alanine, aspartate and glutamate metabolism	0.0177335	3	BMU04928_5984_g	52	K	1.524	0.00826737	Q4	Aspartate aminotransferase	--	1	6.79043e-08	113.59	3	EGPPDAILGITEAFK(1)K	0.34801	0.741	0.734	0.929	1.238	1.127	1.299
map00250 Alanine, aspartate and glutamate metabolism	0.0177335	3	BMU04928_5004_g	331	K	1.785	0.00224537	Q4	Glutamine synthetase	--	1	0.00660591	79.148	2	EGK(1)GYFEDR	0.11347	0.819	0.805	0.823	1.28	1.397	1.69
map00250 Alanine, aspartate and glutamate metabolism	0.0177335	3	BMU04928_5004_g	287	K	2.161	0.0074581	Q4	Glutamine synthetase	--	1	0.000801688	79.022	4	HIEHIK(1)VYGEGNELR	0.10219	0.715	0.736	0.798	1.207	1.991	1.662
map00250 Alanine, aspartate and glutamate metabolism	0.0177335	3	BMU04928_5004_g	127	K	2.527	0.000118119	Q4	Glutamine synthetase	--	1	0.004973	65.347	3	LMEANAK(1)HK	-0.32062	0.697	0.674	0.701	1.542	1.875	1.819
map00250 Alanine, aspartate and glutamate metabolism	0.0177335	3	BMU04928_5004_g	308	K	2.545	0.0379433	Q4	Glutamine synthetase	--	1	0.00383256	50.425	3	MTGAHETSSIEK(1)FTWGVADR	0.25027	0.381	1.121	0.564	2.165	1.519	1.573
map00250 Alanine, aspartate and glutamate metabolism	0.0177335	3	BMU04928_5004_g	50	K	1.758	0.00111963	Q4	Glutamine synthetase	--	1	0.00900813	114.6	3	TLSK(1)APK	0.2907	0.834	0.787	0.845	1.37	1.632	1.333
map00250 Alanine, aspartate and glutamate metabolism	0.0177335	3	BMU04928_5004_g	276	K	1.855	0.0022712	Q4	Glutamine synthetase	--	1	0.00456593	91.853	2	YIEEAMK(1)K	0.29541	0.73	0.827	0.856	1.289	1.659	1.527
map00250 Alanine, aspartate and glutamate metabolism	0.0177335	3	BMU04928_3170_g	219	K	1.605	0.00526616	Q4	Protein pyrABCN	--	1	0.00579433	107.15	2	SK(1)LTNGVK	-0.28945	0.907	0.745	0.702	1.172	1.267	1.34
map00250 Alanine, aspartate and glutamate metabolism	0.0177335	3	BMU07712_3530_g	297	K	1.578	0.0490926	Q4	Glutamate decarboxylase	--	1	0.00188534	61.167	3	LEK(1)VVSINVSGHK	-0.60018	0.71	0.711	1.072	1.084	1.498	1.352
map00250 Alanine, aspartate and glutamate metabolism	0.0177335	3	BMU07712_3530_g	493	K	1.535	0.00909511	Q4	Glutamate decarboxylase	--	1	1.13017e-08	163.34	3	YTEHVK(1)R	-0.20039	0.826	0.837	0.863	1.529	1.182	1.167
map00250 Alanine, aspartate and glutamate metabolism	0.0177335	3	BMU04928_10554_g	38	K	3.738	9.50947e-05	Q4	Glutamate dehydrogenase	--	1	0.00144618	85.731	2	ALK(1)VASIPER	-0.31494	0.73	0.563	0.615	2.446	2.213	2.473
map00250 Alanine, aspartate and glutamate metabolism	0.0177335	3	BMU04928_10554_g	124	K	4.911	0.00127941	Q4	Glutamate dehydrogenase	--	1	0.0156088	80.165	2	GK(1)SENEIR	0.27994	0.713	0.537	0.388	2.64	2.262	3.143
map00220 Arginine biosynthesis	0.0273898	4.12	BMU04928_5984_g	52	K	1.524	0.00826737	Q4	Aspartate aminotransferase	--	1	6.79043e-08	113.59	3	EGPPDAILGITEAFK(1)K	0.34801	0.741	0.734	0.929	1.238	1.127	1.299
map00220 Arginine biosynthesis	0.0273898	4.12	BMU04928_5004_g	331	K	1.785	0.00224537	Q4	Glutamine synthetase	--	1	0.00660591	79.148	2	EGK(1)GYFEDR	0.11347	0.819	0.805	0.823	1.28	1.397	1.69
map00220 Arginine biosynthesis	0.0273898	4.12	BMU04928_5004_g	287	K	2.161	0.0074581	Q4	Glutamine synthetase	--	1	0.000801688	79.022	4	HIEHIK(1)VYGEGNELR	0.10219	0.715	0.736	0.798	1.207	1.991	1.662
map00220 Arginine biosynthesis	0.0273898	4.12	BMU04928_5004_g	127	K	2.527	0.000118119	Q4	Glutamine synthetase	--	1	0.004973	65.347	3	LMEANAK(1)HK	-0.32062	0.697	0.674	0.701	1.542	1.875	1.819
map00220 Arginine biosynthesis	0.0273898	4.12	BMU04928_5004_g	308	K	2.545	0.0379433	Q4	Glutamine synthetase	--	1	0.00383256	50.425	3	MTGAHETSSIEK(1)FTWGVADR	0.25027	0.381	1.121	0.564	2.165	1.519	1.573
map00220 Arginine biosynthesis	0.0273898	4.12	BMU04928_5004_g	50	K	1.758	0.00111963	Q4	Glutamine synthetase	--	1	0.00900813	114.6	3	TLSK(1)APK	0.2907	0.834	0.787	0.845	1.37	1.632	1.333
map00220 Arginine biosynthesis	0.0273898	4.12	BMU04928_5004_g	276	K	1.855	0.0022712	Q4	Glutamine synthetase	--	1	0.00456593	91.853	2	YIEEAMK(1)K	0.29541	0.73	0.827	0.856	1.289	1.659	1.527
map00220 Arginine biosynthesis	0.0273898	4.12	BMU04928_10554_g	38	K	3.738	9.50947e-05	Q4	Glutamate dehydrogenase	--	1	0.00144618	85.731	2	ALK(1)VASIPER	-0.31494	0.73	0.563	0.615	2.446	2.213	2.473
map00220 Arginine biosynthesis	0.0273898	4.12	BMU04928_10554_g	124	K	4.911	0.00127941	Q4	Glutamate dehydrogenase	--	1	0.0156088	80.165	2	GK(1)SENEIR	0.27994	0.713	0.537	0.388	2.64	2.262	3.143
map00910 Nitrogen metabolism	0.0555223	4.8	BMU04928_10554_g	38	K	3.738	9.50947e-05	Q4	Glutamate dehydrogenase	--	1	0.00144618	85.731	2	ALK(1)VASIPER	-0.31494	0.73	0.563	0.615	2.446	2.213	2.473
map00910 Nitrogen metabolism	0.0555223	4.8	BMU04928_10554_g	124	K	4.911	0.00127941	Q4	Glutamate dehydrogenase	--	1	0.0156088	80.165	2	GK(1)SENEIR	0.27994	0.713	0.537	0.388	2.64	2.262	3.143
map00910 Nitrogen metabolism	0.0555223	4.8	BMU04928_5004_g	331	K	1.785	0.00224537	Q4	Glutamine synthetase	--	1	0.00660591	79.148	2	EGK(1)GYFEDR	0.11347	0.819	0.805	0.823	1.28	1.397	1.69
map00910 Nitrogen metabolism	0.0555223	4.8	BMU04928_5004_g	287	K	2.161	0.0074581	Q4	Glutamine synthetase	--	1	0.000801688	79.022	4	HIEHIK(1)VYGEGNELR	0.10219	0.715	0.736	0.798	1.207	1.991	1.662
map00910 Nitrogen metabolism	0.0555223	4.8	BMU04928_5004_g	127	K	2.527	0.000118119	Q4	Glutamine synthetase	--	1	0.004973	65.347	3	LMEANAK(1)HK	-0.32062	0.697	0.674	0.701	1.542	1.875	1.819
map00910 Nitrogen metabolism	0.0555223	4.8	BMU04928_5004_g	308	K	2.545	0.0379433	Q4	Glutamine synthetase	--	1	0.00383256	50.425	3	MTGAHETSSIEK(1)FTWGVADR	0.25027	0.381	1.121	0.564	2.165	1.519	1.573
map00910 Nitrogen metabolism	0.0555223	4.8	BMU04928_5004_g	50	K	1.758	0.00111963	Q4	Glutamine synthetase	--	1	0.00900813	114.6	3	TLSK(1)APK	0.2907	0.834	0.787	0.845	1.37	1.632	1.333
map00910 Nitrogen metabolism	0.0555223	4.8	BMU04928_5004_g	276	K	1.855	0.0022712	Q4	Glutamine synthetase	--	1	0.00456593	91.853	2	YIEEAMK(1)K	0.29541	0.73	0.827	0.856	1.289	1.659	1.527
map03018 RNA degradation	0.086472	3.84	BMU07605_10745_g	591	K	1.511	0.00626957	Q4	Hsp7-like protein	--	1	0.00929252	88.948	2	ALK(1)EFEDK	0.035042	0.885	0.775	0.857	1.238	1.136	1.429
map03018 RNA degradation	0.086472	3.84	BMU07605_10745_g	365	K	1.639	0.0111791	Q4	Hsp7-like protein	--	1	5.21723e-07	123.63	2	ALK(1)DANLQAK	0.52686	0.792	0.796	0.831	1.364	1.066	1.534
map03018 RNA degradation	0.086472	3.84	BMU07605_10745_g	596	K	1.614	0.00828056	Q4	Hsp7-like protein	--	1	0.00375648	107.47	2	EFEDK(1)LDK	-0.204	0.736	0.735	0.971	1.271	1.256	1.415
map03018 RNA degradation	0.086472	3.84	BMU07605_10745_g	618	K	1.529	0.0226769	Q4	Hsp7-like protein	--	1	2.70637e-08	109.89	3	EYVAK(1)NQAGEGTATAEEMK	-0.89824	0.752	0.821	0.933	1.288	1.059	1.485
map03018 RNA degradation	0.086472	3.84	BMU07605_10745_g	286	K	1.736	0.000393077	Q4	Hsp7-like protein	--	1	6.28885e-08	130.56	3	K(1)ESGLDLSNDR	0.015962	0.745	0.764	0.838	1.455	1.322	1.298
map03018 RNA degradation	0.086472	3.84	BMU04928_7505_g	97	K	1.763	0.000446474	Q4	Hsp60-like protein	--	1	3.10311e-17	137.62	3	AVTLQDK(1)FENLGAR	0.82352	0.824	0.762	0.75	1.448	1.254	1.416
map04144 Endocytosis	0.197444	1.92	BMU04928_274_g	568	K	1.914	0.00111391	Q4	Hsp72-like protein	--	0.823054	0.00100073	76.655	3	LDASDK(0.177)EK(0.823)LK	-0.066361	0.717	0.681	0.73	1.225	1.286	1.561
map04144 Endocytosis	0.197444	1.92	BMU04928_274_g	511	K	1.604	0.00209319	Q4	Hsp72-like protein	--	1	0.0155561	80.239	2	LSK(1)EEIER	0.12836	0.807	0.715	0.839	1.156	1.354	1.277
map04144 Endocytosis	0.197444	1.92	BMU07605_9826_g	260	K	1.521	0.00112996	Q4	ENTH domain-containing protein	--	1	0.0103251	67.464	2	PAPATTAK(1)R	-0.048107	0.84	0.795	0.773	1.263	1.283	1.117
map04144 Endocytosis	0.197444	1.92	BMU04928_5697_g	288	K	1.908	5.4406e-05	Q4	Unplaced genomic scaffold supercont1.8, whole genome shotgun sequence	--	1	1.09256e-12	158.41	2	GVSK(1)YASFGSK	0.1771	0.713	0.713	0.7	1.259	1.398	1.399
map04138 Autophagy - yeast	0.238668	2.13	BMU07678_2534_g	323	K	1.956	0.00369182	Q4	Vacuolar protease A	--	1	2.2037e-14	137.6	2	GFNGQYTVECDK(1)R	0.32209	0.668	0.618	0.784	1.531	1.372	1.145
map04138 Autophagy - yeast	0.238668	2.13	BMU07678_2534_g	311	K	1.685	0.0306049	Q4	Vacuolar protease A	--	0.999999	0.00391755	68.513	3	K(1)GFNGQYTVECDKR	-0.06864	0.738	0.645	0.89	1.509	1.335	0.986
map04138 Autophagy - yeast	0.238668	2.13	BMU05960_9072_g	323	K	1.617	0.0208293	Q4	Non-specific serine/threonine protein kinase	--	1	0.0328301	40.801	3	RPLK(1)DQLPTGSTPR	-0.96746	0.822	0.629	0.862	1.079	1.449	1.211
map00230 Purine metabolism	0.279563	1.92	BMU04928_3784_g	11	K	4.492	1.09645e-08	Q4	Uricase	--	1	0.00729355	117.16	2	YGK(1)DNIR	0.11453	0.412	0.403	0.404	1.843	1.801	1.832
map00230 Purine metabolism	0.279563	1.92	BMU04928_2016_g	54	K	1.803	0.0081653	Q4	Pyruvate kinase	--	1	0.00756631	85.272	2	K(1)AGCNVVR	-0.064514	0.808	0.597	0.84	1.503	1.307	1.238

## Sheet: all
KEGG pathway	Mapping	Background	All Mapping	All Background	Fold Enrichment	Fisher's exact test p value	-log10(p value)	Related proteins
map03010 Ribosome	42	58	140	413	2.14	1.05173e-10	9.98	BMU04928_10026_g BMU04928_1043_g BMU04928_10652_g BMU04928_10652_g BMU04928_10719_g BMU04928_11002_g BMU04928_11002_g BMU04928_1143_g BMU04928_11564_g BMU04928_12038_g BMU04928_12038_g BMU04928_12048_g BMU04928_12347_g BMU04928_1522_g BMU04928_157_g BMU04928_157_g BMU04928_1812_g BMU04928_1812_g BMU04928_1931_g BMU04928_2191_g BMU04928_2191_g BMU04928_2421_g BMU04928_2421_g BMU04928_3042_g BMU049…
map00410 beta-Alanine metabolism	7	11	140	413	1.88	0.0499855	1.3	BMU07712_3530_g BMU04928_1876_g BMU04928_2376_g BMU04928_3140_g BMU04928_3140_g BMU04928_3686_g BMU04928_8389_g BMU04928_9212_g

## Sheet: all Pathway2Protein
KEGG pathway	Fisher's exact test p value	Fold Enrichment	Protein accession	Position	Amino acid	P04928/P00512 Ratio	P04928/P00512 P value	Category	Protein description	Gene name	Localization probability	PEP	Score	Charge	Modified sequence	Mass error [ppm]	P00512_1	P00512_2	P00512_3	P04928_1	P04928_2	P04928_3
map03010 Ribosome	1.05173e-10	2.14	BMU04928_6149_g	7	K	1.972	0.0117665	Q4	Ribosomal_L7Ae domain-containing protein	--	1	4.50661e-05	96.103	2	K(1)PAPAPFPQGK	0.51709	0.604	0.588	0.871	1.531	1.412	1.126
map03010 Ribosome	1.05173e-10	2.14	BMU04928_6149_g	17	K	2.917	0.00910057	Q4	Ribosomal_L7Ae domain-containing protein	--	1	9.06598e-12	124.43	3	KPAPAPFPQGK(1)AGASK	0.092441	0.503	0.337	0.734	1.711	1.543	1.338
map03010 Ribosome	1.05173e-10	2.14	BMU04928_6149_g	254	K	1.758	0.0424264	Q4	Ribosomal_L7Ae domain-containing protein	--	1	0.0035179	96.331	2	K(1)ALESAIK	0.20925	0.697	0.608	0.932	1.679	1.221	1.032
map03010 Ribosome	1.05173e-10	2.14	BMU04928_6149_g	196	K	1.478	0.0469513	Q3	Ribosomal_L7Ae domain-containing protein	--	1	0.00113703	68.83	3	K(1)TAAALAITEVK	0.11523	0.84	0.628	0.985	1.342	1.13	1.153
map03010 Ribosome	1.05173e-10	2.14	BMU04928_6149_g	195	K	1.879	0.0181596	Q4	Ribosomal_L7Ae domain-containing protein	--	1	0.0122002	51.854	3	LGTVVHK(1)K	-0.3299	0.717	0.646	0.776	1.638	1.394	0.987
map03010 Ribosome	1.05173e-10	2.14	BMU04928_6149_g	99	K	2.294	0.00724527	Q4	Ribosomal_L7Ae domain-containing protein	--	1	0.00633303	58.37	3	LLNK(1)YRPETK	-0.049879	0.48	0.58	0.799	1.641	1.357	1.266
map03010 Ribosome	1.05173e-10	2.14	BMU04928_6149_g	46	K	1.869	0.0130268	Q4	Ribosomal_L7Ae domain-containing protein	--	1	0.000149725	96.015	2	NFGIGQDIQPK(1)R	-0.38351	0.598	0.69	0.846	1.596	1.287	1.106
map03010 Ribosome	1.05173e-10	2.14	BMU04928_3128_g	218	K	1.743	0.022863	Q4	60S ribosomal protein L13	--	0.999871	0.00901685	53.569	3	AKEDAEDAK(1)K	0.090457	0.597	0.725	0.866	1.566	1.135	1.113
map03010 Ribosome	1.05173e-10	2.14	BMU04928_3128_g	135	K	1.497	0.0461614	Q3	60S ribosomal protein L13	--	1	0.000251981	84.658	3	K(1)LDSSENDVK	-0.014251	0.622	0.785	0.987	1.336	1.154	1.093
map03010 Ribosome	1.05173e-10	2.14	BMU04928_3780_g	106	K	0.55	0.00612131	Q1	40S ribosomal protein S14	--	1	0.00179336	62.739	3	ATGGNGTK(1)TPGPGAQSALR	0.09543	1.39	1.235	1.51	0.67	0.693	0.913
map03010 Ribosome	1.05173e-10	2.14	BMU04928_3780_g	63	K	0.57	0.00351587	Q1	40S ribosomal protein S14	--	1	8.36997e-11	115.55	4	VK(1)ADRDESSPYAAMLAAQDVAQR	-0.30612	1.412	1.162	1.492	0.838	0.775	0.706
map03010 Ribosome	1.05173e-10	2.14	BMU04928_3780_g	61	K	0.685	0.0354272	Q2	40S ribosomal protein S14	--	1	0.0386865	63.48	2	VTGGMK(1)VK	-0.018081	1.186	1.063	1.466	0.964	0.745	0.834
map03010 Ribosome	1.05173e-10	2.14	BMU04928_3782_g	30	K	0.37	0.00673648	Q1	40S ribosomal protein S16	--	1	9.46223e-06	97.284	3	GLVK(1)VNGQPLSLVQPEILR	0.35589	1.675	1.242	2.096	0.673	0.699	0.485
map03010 Ribosome	1.05173e-10	2.14	BMU04928_3782_g	14	K	0.644	0.0141331	Q1	40S ribosomal protein S16	--	1	3.73556e-05	99.5	3	K(1)TATAVAHCK	-0.14353	1.162	1.355	1.305	0.984	0.758	0.718
map03010 Ribosome	1.05173e-10	2.14	BMU04928_3782_g	106	K	0.415	0.00361909	Q1	40S ribosomal protein S16	--	1	1.6265e-05	107.24	2	NQLK(1)QALVQYDR	-0.2851	1.621	1.779	1.353	0.825	0.568	0.581
map03010 Ribosome	1.05173e-10	2.14	BMU04928_3782_g	12	K	0.623	0.0483661	Q1	40S ribosomal protein S16		1	1.55035e-17	112.84	2	SAPQSVQCFGK(1)K	-0.16483	1.726	1.026	1.164	0.862	0.805	0.772
map03010 Ribosome	1.05173e-10	2.14	BMU04928_3782_g	102	K	0.414	0.000469928	Q1	40S ribosomal protein S16	--	1	8.13652e-05	94.692	3	YVDEFTK(1)NQLK	0.50353	1.828	1.514	1.428	0.705	0.618	0.654
map03010 Ribosome	1.05173e-10	2.14	BMU04928_3820_g	42	K	1.672	0.0313981	Q4	60S ribosomal protein L7	--	1	0.0266134	77.923	2	AADLEK(1)R	0.21133	0.798	0.54	0.92	1.356	1.254	1.166
map03010 Ribosome	1.05173e-10	2.14	BMU04928_3820_g	63	K	1.527	0.0154431	Q4	60S ribosomal protein L7	--	1	0.00282683	90.629	2	AETYVK(1)EYR	-0.29954	0.864	0.645	0.874	1.303	1.187	1.148
map03010 Ribosome	1.05173e-10	2.14	BMU04928_3970_g	32	K	0.756	0.0404301	Q2	40S ribosomal protein S17	--	1	4.48965e-09	142.43	2	LTLDFETNK(1)R	0.22083	1.092	1.099	1.291	0.895	0.756	0.983
map03010 Ribosome	1.05173e-10	2.14	BMU04928_4631_g	47	K	0.484	0.0319479	Q1	60S acidic ribosomal protein P2	--	1	0.0155987	80.18	2	LLEELK(1)GK	0.049471	1.208	2.028	1.038	0.668	0.624	0.776
map03010 Ribosome	1.05173e-10	2.14	BMU04928_3042_g	6	K	1.551	0.00356136	Q4	60S ribosomal protein L32	--	1	0.00761755	56.225	3	VSSSK(1)HVPIVK	-0.099314	0.869	0.754	0.7	1.274	1.133	1.196
map03010 Ribosome	1.05173e-10	2.14	BMU04928_5677_g	20	K	1.86	0.00328696	Q4	60S ribosomal protein L3	--	1	0.000358835	78.692	3	DLDRPGAK(1)MHK	-0.30109	0.589	0.682	0.761	1.428	1.197	1.155
map03010 Ribosome	1.05173e-10	2.14	BMU04928_5950_g	265	K	1.838	0.0142143	Q4	60S ribosomal protein L5	--	0.99969	0.00857239	57.679	4	EDPFKKDDDEGDK(1)K	-0.13052	0.59	0.711	0.901	1.163	1.555	1.33
map03010 Ribosome	1.05173e-10	2.14	BMU04928_5950_g	182	K	1.441	0.000471533	Q3	60S ribosomal protein L5	--	1	0.000394989	81.311	3	GASDGGLYIPHNEK(1)R	0.089488	0.843	0.806	0.882	1.247	1.241	1.16
map03010 Ribosome	1.05173e-10	2.14	BMU04928_5950_g	112	K	1.779	0.00919402	Q4	60S ribosomal protein L5	--	1	0.000103414	121.83	3	K(1)LDLDEQFK	0.16205	0.797	0.593	0.863	1.208	1.398	1.402
map03010 Ribosome	1.05173e-10	2.14	BMU04928_5950_g	5	K	2.097	5.29886e-05	Q4	60S ribosomal protein L5	--	1	0.0149204	101.99	2	PFTK(1)LVK	-0.044669	0.728	0.633	0.677	1.435	1.412	1.426
map03010 Ribosome	1.05173e-10	2.14	BMU07678_2213_g	1429	K	0.708	0.0078343	Q2	40S ribosomal protein S12	--	1	0.000122307	103.7	2	IPLIK(1)VPDGK	0.28458	1.054	1.204	1.278	0.899	0.82	0.785
map03010 Ribosome	1.05173e-10	2.14	BMU04928_12038_g	107	K	2.106	0.0139668	Q4	Ribosomal_L23eN domain-containing protein	--	1	0.0320938	83.843	2	ANK(1)PQIK	0.12931	0.463	0.532	0.797	1.062	1.406	1.306
map03010 Ribosome	1.05173e-10	2.14	BMU04928_12038_g	135	K	1.499	0.0341511	Q3	Ribosomal_L23eN domain-containing protein	--	1	0.00931924	52.344	3	INTLIRPDGTK(1)K	0.14329	0.696	0.621	0.97	1.132	1.139	1.158
map03010 Ribosome	1.05173e-10	2.14	BMU04928_12038_g	17	K	2.402	0.0165593	Q4	Ribosomal_L23eN domain-containing protein	--	0.807534	2.8348e-05	103.35	3	K(0.808)PSAK(0.192)ANQAAK	0.45472	0.522	0.336	0.753	1.288	1.333	1.248
map03010 Ribosome	1.05173e-10	2.14	BMU04928_6239_g	86	K	0.346	0.00041315	Q1	60S ribosomal protein L14-A	--	1	0.00206365	71.379	3	AAGTGPVK(1)K	0.080317	2.006	1.801	1.488	0.613	0.565	0.656
map03010 Ribosome	1.05173e-10	2.14	BMU04928_6239_g	137	K	0.488	0.000140144	Q1	60S ribosomal protein L14-A	--	1	0.000348401	116.52	2	FETLK(1)AQAK	0.39306	1.55	1.474	1.526	0.671	0.78	0.77
map03010 Ribosome	1.05173e-10	2.14	BMU04928_6239_g	51	K	0.446	0.0032122	Q1	60S ribosomal protein L14-A	--	1	0.00217708	67.456	2	VLVDGPSSK(1)EGSVVPR	-0.23866	1.691	1.749	1.306	0.6	0.705	0.814
map03010 Ribosome	1.05173e-10	2.14	BMU04928_6276_g	8	K	0.701	0.0073443	Q2	Unplaced genomic scaffold supercont1.5, whole genome shotgun sequence	--	1	1.09996e-09	103.18	2	K(1)TTDSINSR	0.47419	1.227	1.058	1.286	0.821	0.786	0.896
map03010 Ribosome	1.05173e-10	2.14	BMU04928_6276_g	86	K	1.964	0.0204901	Q4	Unplaced genomic scaffold supercont1.5, whole genome shotgun sequence	--	1	6.67676e-15	103.9	3	TNVHHFAGNNIELGTACGK(1)LYR	1.0426	0.752	0.643	0.513	1.007	1.132	1.609
map03010 Ribosome	1.05173e-10	2.14	BMU04928_6277_g	101	K	0.541	0.0050246	Q1	60S ribosomal protein L10-A	--	1	0.0354994	51.927	2	INK(1)MLSCAGADR	0.35551	1.78	1.4	1.329	0.865	0.858	0.716
map03010 Ribosome	1.05173e-10	2.14	BMU04928_6738_g	133	K	0.436	0.0030459	Q1	Ribosomal protein	--	1	2.79845e-08	119.4	3	AGK(1)FPTPISHAEDLNSK	0.15087	1.997	1.448	1.318	0.671	0.693	0.713
map03010 Ribosome	1.05173e-10	2.14	BMU04928_6738_g	78	K	0.429	0.0014905	Q1	Ribosomal protein	--	1	0.000472864	85.619	3	AK(1)HAGVDAMSSDDLK	0.15738	1.521	1.339	1.932	0.683	0.694	0.678
map03010 Ribosome	1.05173e-10	2.14	BMU04928_6738_g	91	K	0.531	0.00344768	Q1	Ribosomal protein	--	1	3.21436e-18	148.96	3	HAGVDAMSSDDLK(1)K	0.1097	1.374	1.661	1.284	0.814	0.666	0.813
map03010 Ribosome	1.05173e-10	2.14	BMU04928_6738_g	24	K	0.472	0.00421531	Q1	Ribosomal protein	--	1	1.90163e-08	129.16	3	EILDYSNNEK(1)K	-0.051366	1.498	1.575	1.508	0.69	0.575	0.899
map03010 Ribosome	1.05173e-10	2.14	BMU04928_6738_g	152	K	0.48	0.00109298	Q1	Ribosomal protein	--	1	0.00051834	111.65	2	IVEVK(1)STIK	0.68646	1.362	1.506	1.675	0.73	0.646	0.805
map03010 Ribosome	1.05173e-10	2.14	BMU04928_6738_g	118	K	0.473	0.0011598	Q1	Ribosomal protein	--	1	2.91624e-35	172.97	3	KYDAFLSSDSLIK(1)QIPR	0.2377	1.662	1.354	1.573	0.71	0.646	0.813
map03010 Ribosome	1.05173e-10	2.14	BMU04928_6738_g	130	K	0.599	0.00159165	Q1	Ribosomal protein	--	1	0.015879	61.78	2	LLGPGLSK(1)AGK	-0.33703	1.198	1.46	1.401	0.776	0.8	0.856
map03010 Ribosome	1.05173e-10	2.14	BMU04928_6738_g	3	K	0.535	0.0045633	Q1	Ribosomal protein	--	1	0.000142208	85.212	2	SK(1)ITVAHVR	0.63382	1.449	1.341	1.52	0.617	0.843	0.845
map03010 Ribosome	1.05173e-10	2.14	BMU04928_2421_g	85	K	1.34	0.0137058	Q3	40S ribosomal protein S11	--	1	2.23582e-11	127.17	3	ILTGTVVSTK(1)MHR	-0.16971	0.849	0.765	0.936	1.229	1.095	1.092
map03010 Ribosome	1.05173e-10	2.14	BMU04928_2421_g	62	K	1.771	0.00299001	Q4	40S ribosomal protein S11	--	1	3.08313e-05	103.7	2	TAIEGSYIDK(1)K	0.38	0.717	0.665	0.786	1.423	1.309	1.107
map03010 Ribosome	1.05173e-10	2.14	BMU04928_2191_g	192	K	1.348	0.0209079	Q3	40S ribosomal protein S2	--	1	4.40938e-05	104.52	3	GTGLVASPAVK(1)R	0.22977	0.999	0.827	0.781	1.215	1.092	1.208
map03010 Ribosome	1.05173e-10	2.14	BMU04928_2191_g	164	K	2.913	0.0151321	Q4	40S ribosomal protein S2	--	1	6.64759e-07	99.508	3	GYWGTNLGEPHSLPTK(1)ESGK	-0.22831	0.606	0.717	0.295	1.65	1.401	1.663
map03010 Ribosome	1.05173e-10	2.14	BMU04928_2191_g	84	K	1.714	0.000108427	Q4	40S ribosomal protein S2	--	1	0.0187052	92.439	2	LK(1)DEVMK	0.03155	0.733	0.751	0.79	1.315	1.231	1.351
map03010 Ribosome	1.05173e-10	2.14	BMU04928_11564_g	51	K	0.482	0.000671671	Q1	Unplaced genomic scaffold supercont1.3, whole genome shotgun sequence	--	1	2.38515e-05	101.15	3	SSPFGGSSHAK(1)GIVLEK	0.23816	1.499	1.513	1.76	0.703	0.85	0.745
map03010 Ribosome	1.05173e-10	2.14	BMU04928_1143_g	54	K	0.329	0.000140637	Q1	60S ribosomal protein L12	--	1	0.0162059	67.563	2	ATGDWK(1)GLR	0.005079	1.965	1.778	1.942	0.657	0.539	0.677
map03010 Ribosome	1.05173e-10	2.14	BMU04928_1143_g	121	K	0.376	0.000349825	Q1	60S ribosomal protein L12	--	1	0.00144834	119.86	2	GANK(1)SLSR	0.24498	1.808	1.812	1.717	0.736	0.561	0.711
map03010 Ribosome	1.05173e-10	2.14	BMU04928_1143_g	102	K	0.366	0.00288896	Q1	60S ribosomal protein L12	--	1	1.75209e-17	140.22	3	HSK(1)SIPLEEIFDIAR	-0.032471	2.042	1.968	1.409	0.654	0.551	0.777
map03010 Ribosome	1.05173e-10	2.14	BMU04928_1143_g	151	K	0.349	4.61648e-05	Q1	60S ribosomal protein L12	--	1	0.0045023	75.294	2	SPK(1)EISDEIK	0.59688	1.902	1.731	1.89	0.585	0.664	0.68
map03010 Ribosome	1.05173e-10	2.14	BMU04928_11002_g	60	K	2.024	0.000731001	Q4	60S ribosomal protein L2-A	--	1	0.00494808	100.07	3	GAPLAK(1)VK	0.82813	0.63	0.604	0.756	1.425	1.28	1.322
map03010 Ribosome	1.05173e-10	2.14	BMU04928_11002_g	37	K	1.371	0.0109536	Q3	60S ribosomal protein L2-A	--	1	0.000375355	83.617	3	TLDFAEK(1)HGYIR	0.36382	0.86	0.835	0.833	1.316	1.1	1.051
map03010 Ribosome	1.05173e-10	2.14	BMU04928_10719_g	39	K	1.598	0.0294726	Q4	Large subunit ribosomal protein L35e	--	1	0.00566466	59.57	3	VQK(1)IAGGASSK	0.42997	0.801	0.763	0.816	1.624	1.122	1.057
map03010 Ribosome	1.05173e-10	2.14	BMU04928_10652_g	150	K	1.513	0.0251365	Q4	60S ribosomal protein L16	--	1	0.00057149	83.633	3	LAHEVGWK(1)YQDVVAR	-0.1817	0.76	0.698	0.986	1.269	1.338	1.09
map03010 Ribosome	1.05173e-10	2.14	BMU04928_10652_g	165	K	1.476	0.0126472	Q3	60S ribosomal protein L16	--	1	0.000640661	108.15	2	VK(1)GAAYYER	-0.25862	0.83	0.799	0.848	1.422	1.179	1.055
map03010 Ribosome	1.05173e-10	2.14	BMU04928_1043_g	15	K	0.263	5.6524e-05	Q1	40S ribosomal protein S20	--	1	1.40833e-06	110.39	3	DFGEGPK(1)IHK	-0.11956	2.245	2.406	2.399	0.672	0.534	0.647
map03010 Ribosome	1.05173e-10	2.14	BMU04928_1043_g	66	K	0.344	0.00172743	Q1	40S ribosomal protein S20	--	1	0.000713595	91.549	2	K(1)TPCGEGSK	0.038554	2.086	1.712	2.35	0.867	0.63	0.617
map03010 Ribosome	1.05173e-10	2.14	BMU04928_1043_g	27	K	0.274	5.70252e-05	Q1	40S ribosomal protein S20	--	1	0.00248119	101.54	3	K(1)VQSLEK	-0.32553	2.389	2.26	2.268	0.717	0.564	0.614
map03010 Ribosome	1.05173e-10	2.14	BMU04928_1043_g	33	K	0.269	0.000405157	Q1	40S ribosomal protein S20	--	1	6.67116e-05	97.836	3	VQSLEK(1)VCTELLER	0.47047	2.54	1.882	2.589	0.702	0.569	0.612
map03010 Ribosome	1.05173e-10	2.14	BMU04928_1043_g	58	K	0.41	0.0117107	Q1	40S ribosomal protein S20	--	1	0.0360613	81.296	2	LPTK(1)TLK	0.21695	2.434	1.712	1.401	0.704	0.631	0.938
map03010 Ribosome	1.05173e-10	2.14	BMU04928_1043_g	8	K	0.286	4.33073e-05	Q1	40S ribosomal protein S20	--	0.981011	0.000521553	48.004	2	SFQK(0.019)PEK(0.981)DFGEGPK	-0.34665	2.288	2.285	2.185	0.728	0.593	0.613
map03010 Ribosome	1.05173e-10	2.14	BMU04928_10026_g	18	K	0.422	0.00107276	Q1	60S ribosomal protein L22	--	1	0.00607704	80.755	2	ATGASK(1)GGK	0.85115	1.584	1.868	1.575	0.788	0.741	0.594
map03010 Ribosome	1.05173e-10	2.14	BMU04928_10026_g	12	K	0.603	0.014958	Q1	60S ribosomal protein L22	--	1	3.05863e-06	108.56	2	GTAQK(1)ATGASK	0.33411	1.265	1.676	1.213	0.952	0.772	0.78
map03010 Ribosome	1.05173e-10	2.14	BMU04928_10026_g	74	K	0.546	0.00469791	Q1	60S ribosomal protein L22	--	1	0.000520867	81.317	3	TGNLGDNVDIK(1)QVGDGK	0.23074	1.485	1.468	1.451	0.974	0.756	0.676
map03010 Ribosome	1.05173e-10	2.14	BMU04928_10026_g	31	K	0.495	0.00231223	Q1	60S ribosomal protein L22	--	1	2.39387e-09	122.31	3	VTNK(1)YTINCSQPVSDK	-0.099594	1.435	1.39	1.805	0.834	0.778	0.682
map03010 Ribosome	1.05173e-10	2.14	BMU04928_12347_g	64	K	0.293	0.000192266	Q1	40S ribosomal protein S13	--	1	0.000940628	77.746	3	DSHGVAQVK(1)VVTGNK	0.1387	1.965	2.359	1.922	0.631	0.534	0.667
map03010 Ribosome	1.05173e-10	2.14	BMU04928_12347_g	43	K	0.313	0.000286714	Q1	40S ribosomal protein S13	--	1	6.88916e-14	142.1	3	K(1)GATPSQIGVVLR	-0.43664	1.974	1.994	2.108	0.715	0.52	0.665
map03010 Ribosome	1.05173e-10	2.14	BMU04928_1522_g	56	K	1.72	0.0180822	Q4	40S ribosomal protein S18	--	1	0.0308824	60.436	2	ADVDLNK(1)R	0.56516	0.678	0.593	0.945	1.19	1.246	1.376
map03010 Ribosome	1.05173e-10	2.14	BMU04928_1522_g	49	K	1.672	0.0226865	Q4	40S ribosomal protein S18	--	1	0.00980984	56.432	3	K(1)ADVDLNK	0.24448	0.764	0.612	0.874	1.506	1.162	1.094
map03010 Ribosome	1.05173e-10	2.14	BMU04928_1522_g	152	K	1.971	0.000171232	Q4	40S ribosomal protein S18	--	1	0.0317946	74.127	2	TVGVSK(1)K	0.063113	0.703	0.64	0.679	1.356	1.223	1.406
map03010 Ribosome	1.05173e-10	2.14	BMU04928_157_g	184	K	1.467	0.00643765	Q3	Ribos_L4_asso_C domain-containing protein	--	1	1.33451e-13	139.96	3	AVGAGPDIVK(1)VQK	0.10574	0.879	0.803	0.872	1.416	1.136	1.194
map03010 Ribosome	1.05173e-10	2.14	BMU04928_157_g	317	K	1.795	0.0169311	Q4	Ribos_L4_asso_C domain-containing protein	--	1	0.00565982	114.72	2	GYATTK(1)R	-0.50911	0.79	0.923	0.583	1.545	1.215	1.362
map03010 Ribosome	1.05173e-10	2.14	BMU04928_157_g	351	K	1.356	0.0274728	Q3	Ribos_L4_asso_C domain-containing protein	--	1	4.41874e-05	92.977	4	IGQK(1)GVEHGKPEPVNAR	0.079871	0.884	0.817	0.947	1.307	1.02	1.263
map03010 Ribosome	1.05173e-10	2.14	BMU04928_157_g	174	K	1.568	0.0308264	Q4	Ribos_L4_asso_C domain-containing protein	--	1	1.47786e-05	93.269	3	TSAAAALLK(1)AVGAGPDIVK	0.35078	0.926	0.798	0.755	1.593	1.238	1.056
map03010 Ribosome	1.05173e-10	2.14	BMU04928_1812_g	61	K	0.71	0.0443066	Q2	40S ribosomal protein S7	--	1	0.000236302	98.033	3	ELEVGHGK(1)R	0.84909	1.235	1.189	1.261	1.084	0.717	0.817
map03010 Ribosome	1.05173e-10	2.14	BMU04928_1812_g	158	K	0.533	0.00907956	Q1	40S ribosomal protein S7	--	0.994374	0.00745704	56.359	3	TK(0.006)EDGSK(0.994)VLK	-0.17578	1.637	1.175	1.457	0.898	0.667	0.709
map03010 Ribosome	1.05173e-10	2.14	BMU04928_1812_g	161	K	0.549	0.000830822	Q1	40S ribosomal protein S7	--	1	3.9312e-06	138.11	3	VLK(1)VVLDEK	-0.20716	1.435	1.306	1.447	0.857	0.712	0.731
map03010 Ribosome	1.05173e-10	2.14	BMU04928_1812_g	148	K	0.505	0.024492	Q1	40S ribosomal protein S7	--	1	2.19496e-21	142.04	3	TLTAVHDAILADVVYPVEIVGK(1)R	0.65639	1.316	1.177	1.901	0.938	0.634	0.649
map03010 Ribosome	1.05173e-10	2.14	BMU04928_1931_g	78	K	0.76	0.00328823	Q2	60S ribosomal protein L11	--	1	0.0190746	60.518	2	GPK(1)AEEILER	0.015094	1.221	1.067	1.125	0.888	0.834	0.873
map03010 Ribosome	1.05173e-10	2.14	BMU04928_12048_g	142	K	4.71	0.000364246	Q4	60S ribosomal protein L24	--	1	5.20692e-06	110.14	2	GQITSK(1)QGAK	0.010793	0.324	0.309	0.394	1.981	1.335	1.521
map03010 Ribosome	1.05173e-10	2.14	BMU04928_6957_g	126	K	0.435	0.00134287	Q1	60S ribosomal protein L9-B	--	1	1.0964e-05	107.15	2	NFLGEK(1)IVR	-0.0075453	1.676	1.7	1.325	0.725	0.596	0.726
map03010 Ribosome	1.05173e-10	2.14	BMU04928_9882_g	35	K	0.188	8.67905e-05	Q1	S10_plectin domain-containing protein	--	1	0.000187571	89.541	3	DFNLPK(1)HGDIDTK	-0.13721	2.626	3.474	3.033	0.603	0.502	0.615
map03010 Ribosome	1.05173e-10	2.14	BMU04928_9882_g	29	K	0.192	2.07857e-06	Q1	S10_plectin domain-containing protein	--	1	0.0320626	73.931	2	K(1)DFNLPK	-0.45416	3.006	3.241	2.828	0.572	0.582	0.586
map03010 Ribosome	1.05173e-10	2.14	BMU04928_9882_g	14	K	0.191	9.11021e-06	Q1	S10_plectin domain-containing protein	--	1	0.000835796	98.033	2	K(1)IHEYIFR	-0.01627	3.203	3.037	2.864	0.581	0.531	0.628
map03010 Ribosome	1.05173e-10	2.14	BMU04928_9882_g	48	K	0.143	1.89537e-05	Q1	S10_plectin domain-containing protein	--	1	0.00210009	67.136	3	NLYVIK(1)ACQSLTSR	-0.6337	3.748	3.236	3.377	0.47	0.565	0.45
map03010 Ribosome	1.05173e-10	2.14	BMU04928_7689_g	38	K	1.742	0.00130727	Q4	40S ribosomal protein S25	--	1	0.0114049	86.011	2	ATSDK(1)LNK	0.368	0.717	0.676	0.765	1.398	1.146	1.216
map03010 Ribosome	1.05173e-10	2.14	BMU04928_7689_g	59	K	1.949	0.00443535	Q4	40S ribosomal protein S25	--	1	0.0182248	72.643	2	LK(1)INGSLAR	-0.21615	0.641	0.74	0.622	1.519	1.073	1.312
map03010 Ribosome	1.05173e-10	2.14	BMU04928_7690_g	88	K	0.349	0.00160633	Q1	40S ribosomal protein S22	--	1	0.00140897	120.07	2	DLEK(1)WVVK	0.17866	1.8	2.169	2.081	0.549	0.707	0.855
map03010 Ribosome	1.05173e-10	2.14	BMU04928_7690_g	43	K	0.254	1.1246e-05	Q1	40S ribosomal protein S22	--	1	3.98243e-14	123.18	4	FLSVMQK(1)HGYIGEFEEVDDHR	-0.77072	2.408	2.235	2.505	0.578	0.652	0.585
map03010 Ribosome	1.05173e-10	2.14	BMU04928_7690_g	124	K	0.269	8.23415e-07	Q1	40S ribosomal protein S22	--	1	0.00310242	76.899	2	HVAGK(1)VIGFFY	-0.2095	2.339	2.266	2.344	0.6	0.619	0.649
map03010 Ribosome	1.05173e-10	2.14	BMU04928_8624_g	44	K	0.503	0.00382465	Q1	Ribosomal_L28e domain-containing protein	--	1	7.21082e-10	142.83	3	DPFNLTNK(1)HSR	0.49473	1.456	1.476	1.724	0.909	0.641	0.793
map03010 Ribosome	1.05173e-10	2.14	BMU04928_8624_g	48	K	0.449	0.000321491	Q1	Ribosomal_L28e domain-containing protein	--	1	2.7099e-05	121.6	2	K(1)HAGFVNDK	-0.17338	1.547	1.626	1.764	0.822	0.675	0.719
map03010 Ribosome	1.05173e-10	2.14	BMU04928_8624_g	25	K	0.443	3.8141e-05	Q1	Ribosomal_L28e domain-containing protein	--	1	0.00581356	59.542	3	NNNAYLVK(1)SK	0.35543	1.549	1.702	1.701	0.74	0.695	0.76
map03010 Ribosome	1.05173e-10	2.14	BMU04928_8624_g	101	K	0.381	0.00280428	Q1	Ribosomal_L28e domain-containing protein	--	1	0.000935463	87.913	2	VYK(1)NVADAVGK	-0.478	1.421	1.71	2.251	0.762	0.638	0.649
map03010 Ribosome	1.05173e-10	2.14	BMU04928_8800_g	168	K	0.732	0.0431549	Q2	60S ribosomal protein L6	--	0.999768	2.21137e-24	158.65	3	AADQK(1)SIDKPLLSAIK	-0.31841	1.288	1.012	1.226	0.999	0.791	0.791
map03010 Ribosome	1.05173e-10	2.14	BMU04928_8855_g	7	K	2.199	0.00832499	Q4	60S ribosomal protein L31-B	--	1	0.00197799	117.04	3	NNPK(1)TQPK	0.011009	0.624	0.495	0.738	1.578	1.427	1.078
map03010 Ribosome	1.05173e-10	2.14	BMU04928_8947_g	27	K	1.386	0.0131281	Q3	40S ribosomal protein S21	--	1	0.00215949	67.095	3	AK(1)DHASVQISVGK	0.8006	0.799	0.928	0.83	1.057	1.309	1.178
map03010 Ribosome	1.05173e-10	2.14	BMU04928_9330_g	406	K	0.578	0.00232466	Q1	Ribosomal protein L15	--	1	3.06096e-05	102.52	3	YFEVILVDPSHK(1)AIR	0.34635	1.269	1.514	1.312	0.88	0.724	0.761
map03010 Ribosome	1.05173e-10	2.14	BMU04928_9742_g	78	K	0.335	0.000725512	Q1	40S ribosomal protein	--	1	0.000484834	106.6	2	ELTSLIQK(1)R	-0.17295	1.963	1.887	1.752	0.756	0.511	0.611
map03010 Ribosome	1.05173e-10	2.14	BMU04928_9742_g	144	K	0.396	0.000903766	Q1	40S ribosomal protein	--	1	0.00100284	87.298	2	GCEVVVSGK(1)LR	0.15139	1.773	1.512	1.895	0.754	0.579	0.717
map03010 Ribosome	1.05173e-10	2.14	BMU04928_9742_g	200	K	0.49	0.0216483	Q1	40S ribosomal protein	--	1	0.00250073	68.735	2	GSDPEGK(1)AGPQK	-0.158	1.61	1.761	1.268	0.913	0.52	0.838
map03010 Ribosome	1.05173e-10	2.14	BMU04928_9742_g	10	K	0.431	0.000283486	Q1	40S ribosomal protein	--	1	0.000107373	76.827	2	TTQQGAISK(1)R	0.44339	1.571	1.513	1.869	0.736	0.724	0.675
map03010 Ribosome	1.05173e-10	2.14	BMU04928_9742_g	111	K	0.425	0.000308314	Q1	40S ribosomal protein	--	1	0.000404469	98.392	3	YK(1)LLNGLAVR	-0.34423	1.805	1.712	1.474	0.734	0.736	0.65
map03010 Ribosome	1.05173e-10	2.14	BMU04928_7090_g	45	K	1.539	0.0115266	Q4	40S ribosomal protein S1	--	1	0.0185817	64.711	2	DVGK(1)TLVNR	0.21422	0.723	0.716	0.884	1.362	1.118	1.096
map00410 beta-Alanine metabolism	0.0499855	1.88	BMU04928_2376_g	373	K	0.7	0.0268139	Q2	Aldedh domain-containing protein	--	1	1.84311e-09	109.03	3	SEGATLATGGVPHK(1)NVGDGK	-0.38121	1.099	1.318	1.189	0.894	0.695	0.934
map00410 beta-Alanine metabolism	0.0499855	1.88	BMU04928_3140_g	318	K	0.655	0.00250493	Q1	Aldehyde dehydrogenase	--	1	0.00475703	101.25	2	FIQAFK(1)ER	0.25508	1.17	1.383	1.154	0.78	0.805	0.842
map00410 beta-Alanine metabolism	0.0499855	1.88	BMU04928_3140_g	323	K	0.702	0.0122578	Q2	Aldehyde dehydrogenase	--	1	0.0266414	42.809	3	TAK(1)NVVGDPFK	0.70122	1.159	1.311	1.122	0.743	0.844	0.936
map00410 beta-Alanine metabolism	0.0499855	1.88	BMU04928_3140_g	133	K	0.755	0.0184039	Q2	Aldehyde dehydrogenase	--	1	1.85954e-07	115.33	3	YYGGWADK(1)IHGK	-0.010024	1.159	1.289	1.023	0.909	0.883	0.829
map00410 beta-Alanine metabolism	0.0499855	1.88	BMU04928_8389_g	30	K	1.49	0.0158285	Q3	3-hydroxyisobutyryl-CoA hydrolase, mitochondrial	--	1	0.00322131	72.643	3	TIELNRPK(1)K	-0.1302	0.867	0.734	0.834	1.312	1.015	1.3
map00410 beta-Alanine metabolism	0.0499855	1.88	BMU04928_3686_g	764	K	1.408	0.0234441	Q3	Peroxisomal hydratase-dehydrogenase-epimerase	--	1	0.0049685	77.379	3	GSGGFGGPK(1)NGANR	0.10244	0.871	0.744	0.899	1.351	1.144	1.045
map00410 beta-Alanine metabolism	0.0499855	1.88	BMU04928_1876_g	490	K	0.613	0.0154413	Q1	Methylmalonate-semialdehyde dehydrogenase (Acylating)	--	1	1.81803e-05	103.21	3	K(1)SVAGTGLANFYGK	0.058372	1.409	1.254	1.131	0.854	0.622	0.849
map00410 beta-Alanine metabolism	0.0499855	1.88	BMU04928_9212_g	344	K	0.628	0.0151258	Q1	Aldedh domain-containing protein	--	1	0.0360176	52.278	2	GPQADK(1)IQFDR	0.20831	1.332	1.165	1.158	0.654	0.711	0.932
map00410 beta-Alanine metabolism	0.0499855	1.88	BMU07712_3530_g	297	K	1.578	0.0490926	Q4	Glutamate decarboxylase	--	1	0.00188534	61.167	3	LEK(1)VVSINVSGHK	-0.60018	0.71	0.711	1.072	1.084	1.498	1.352
map00410 beta-Alanine metabolism	0.0499855	1.88	BMU07712_3530_g	493	K	1.535	0.00909511	Q4	Glutamate decarboxylase	--	1	1.13017e-08	163.34	3	YTEHVK(1)R	-0.20039	0.826	0.837	0.863	1.529	1.182	1.167
map00053 Ascorbate and aldarate metabolism	0.114366	2.95	BMU04928_9212_g	344	K	0.628	0.0151258	Q1	Aldedh domain-containing protein	--	1	0.0360176	52.278	2	GPQADK(1)IQFDR	0.20831	1.332	1.165	1.158	0.654	0.711	0.932
map00053 Ascorbate and aldarate metabolism	0.114366	2.95	BMU04928_3140_g	318	K	0.655	0.00250493	Q1	Aldehyde dehydrogenase	--	1	0.00475703	101.25	2	FIQAFK(1)ER	0.25508	1.17	1.383	1.154	0.78	0.805	0.842
map00053 Ascorbate and aldarate metabolism	0.114366	2.95	BMU04928_3140_g	323	K	0.702	0.0122578	Q2	Aldehyde dehydrogenase	--	1	0.0266414	42.809	3	TAK(1)NVVGDPFK	0.70122	1.159	1.311	1.122	0.743	0.844	0.936
map00053 Ascorbate and aldarate metabolism	0.114366	2.95	BMU04928_3140_g	133	K	0.755	0.0184039	Q2	Aldehyde dehydrogenase	--	1	1.85954e-07	115.33	3	YYGGWADK(1)IHGK	-0.010024	1.159	1.289	1.023	0.909	0.883	0.829
map00261 Monobactam biosynthesis	0.114366	2.95	BMU07678_3241_g	9	K	0.575	0.0248174	Q1	Aspartate-semialdehyde dehydrogenase	--	1	0.00244981	87.476	2	VAATSQTK(1)R	0.24774	1.383	1.262	1.238	0.868	0.526	0.837
map00261 Monobactam biosynthesis	0.114366	2.95	BMU04928_10763_g	299	K	0.624	0.0437261	Q1	Sulfate adenylyltransferase	--	1	0.0140741	48.659	3	DHAGPGK(1)NSAGK	-0.48642	1.082	1.602	1.122	0.917	0.806	0.652
map00010 Glycolysis / Gluconeogenesis	0.200162	1.36	BMU04928_6352_g	272	K	0.582	0.00255125	Q1	Phosphoenolpyruvate carboxykinase [ATP]	--	1	0.00726366	73.26	2	TTLSADPK(1)R	0.067764	1.287	1.231	1.238	0.683	0.654	0.848
map00010 Glycolysis / Gluconeogenesis	0.200162	1.36	BMU04928_10043_g	111	K	0.667	0.0211138	Q2	S-(hydroxymethyl)glutathione dehydrogenase	--	1	0.000165708	90.614	3	FCVSGK(1)TNLCGK	-0.91218	0.984	1.226	1.401	0.845	0.802	0.763
map00010 Glycolysis / Gluconeogenesis	0.200162	1.36	BMU04928_10043_g	328	K	0.663	0.00942859	Q1	S-(hydroxymethyl)glutathione dehydrogenase	--	1	0.000108563	104.21	2	GCAFGGVK(1)GR	-0.85144	1.075	1.252	1.289	0.874	0.697	0.825
map00010 Glycolysis / Gluconeogenesis	0.200162	1.36	BMU04928_10043_g	231	K	0.591	0.0035189	Q1	S-(hydroxymethyl)glutathione dehydrogenase	--	1	6.69356e-07	116.3	2	IIVVDVNDK(1)K	-0.19664	1.079	1.415	1.294	0.75	0.78	0.709
map00010 Glycolysis / Gluconeogenesis	0.200162	1.36	BMU04928_10550_g	246	K	0.689	0.0179967	Q2	Phosphoglycerate kinase	--	1	0.0376687	69.825	2	K(1)TLEGVK	0.28434	1.233	1.327	0.997	0.848	0.753	0.851
map00010 Glycolysis / Gluconeogenesis	0.200162	1.36	BMU04928_1457_g	211	K	0.417	0.00596694	Q1	PKS_ER domain-containing protein	--	1	1.78016e-24	155.98	4	AMGLHTIAIDSGDEK(1)K	-0.21171	1.634	1.812	1.259	0.504	0.754	0.703
map00010 Glycolysis / Gluconeogenesis	0.200162	1.36	BMU04928_1457_g	293	K	0.124	0.00218524	Q1	PKS_ER domain-containing protein	--	1	0.000192445	98.249	3	APVFESVLK(1)MVR	-0.73979	1.923	2.069	1.664	0.174		0.295
map00010 Glycolysis / Gluconeogenesis	0.200162	1.36	BMU04928_1457_g	234	K	0.217	0.00053033	Q1	PKS_ER domain-containing protein	--	1	0.00135412	99.653	2	SSDIVK(1)DVK	0.24989	1.788	2.494	1.512	0.418	0.408	0.434
map00010 Glycolysis / Gluconeogenesis	0.200162	1.36	BMU04928_1457_g	325	K	0.109	0.000504906	Q1	PKS_ER domain-containing protein	--	1	0.00235504	92.062	3	VPFK(1)TVDLK	-0.29196	1.88	3.176	1.639	0.228	0.276	0.226
map00010 Glycolysis / Gluconeogenesis	0.200162	1.36	BMU04928_1872_g	212	K	0.659	0.0254218	Q1	Acetyl-coenzyme A synthetase	--	1	0.00123926	81.95	2	VVITTDEGK(1)R	-0.12895	1.243	0.993	1.328	0.675	0.895	0.777
map00010 Glycolysis / Gluconeogenesis	0.200162	1.36	BMU04928_2016_g	54	K	1.803	0.0081653	Q4	Pyruvate kinase	--	1	0.00756631	85.272	2	K(1)AGCNVVR	-0.064514	0.808	0.597	0.84	1.503	1.307	1.238
map00010 Glycolysis / Gluconeogenesis	0.200162	1.36	BMU04928_2016_g	42	K	1.448	0.000173398	Q3	Pyruvate kinase	--	1	3.88599e-08	119.56	3	TSIICTIGPK(1)TNSPEK	-1.1285	0.872	0.811	0.841	1.26	1.206	1.188
map00010 Glycolysis / Gluconeogenesis	0.200162	1.36	BMU04928_2376_g	373	K	0.7	0.0268139	Q2	Aldedh domain-containing protein	--	1	1.84311e-09	109.03	3	SEGATLATGGVPHK(1)NVGDGK	-0.38121	1.099	1.318	1.189	0.894	0.695	0.934
map00010 Glycolysis / Gluconeogenesis	0.200162	1.36	BMU04928_3140_g	318	K	0.655	0.00250493	Q1	Aldehyde dehydrogenase	--	1	0.00475703	101.25	2	FIQAFK(1)ER	0.25508	1.17	1.383	1.154	0.78	0.805	0.842
map00010 Glycolysis / Gluconeogenesis	0.200162	1.36	BMU04928_3140_g	323	K	0.702	0.0122578	Q2	Aldehyde dehydrogenase	--	1	0.0266414	42.809	3	TAK(1)NVVGDPFK	0.70122	1.159	1.311	1.122	0.743	0.844	0.936
map00010 Glycolysis / Gluconeogenesis	0.200162	1.36	BMU04928_3140_g	133	K	0.755	0.0184039	Q2	Aldehyde dehydrogenase	--	1	1.85954e-07	115.33	3	YYGGWADK(1)IHGK	-0.010024	1.159	1.289	1.023	0.909	0.883	0.829
map00010 Glycolysis / Gluconeogenesis	0.200162	1.36	BMU04928_4286_g	324	K	0.572	0.00531691	Q1	Fructose-bisphosphate aldolase	--	0.913383	7.90874e-05	95.651	3	QVGNPEGEDK(0.913)PNK(0.087)K	0.12856	1.21	1.224	1.336	0.757	0.587	0.811
map00010 Glycolysis / Gluconeogenesis	0.200162	1.36	BMU04928_4286_g	327	K	0.732	0.0007865	Q2	Fructose-bisphosphate aldolase	--	0.903152	0.000118783	93.011	3	QVGNPEGEDK(0.097)PNK(0.903)K	-0.034597	1.134	1.128	1.188	0.841	0.799	0.886
map00010 Glycolysis / Gluconeogenesis	0.200162	1.36	BMU04928_4953_g	169	K	1.353	0.00473001	Q3	Acetyltransferase component of pyruvate dehydrogenase complex	--	1	0.00147275	85.533	2	AIK(1)GTGPGGR	-0.099639	0.772	0.882	0.923	1.156	1.162	1.169
map00010 Glycolysis / Gluconeogenesis	0.200162	1.36	BMU04928_8304_g	214	K	0.766	0.0373804	Q2	Glyceraldehyde-3-phosphate dehydrogenase	--	1	7.59487e-06	99.021	3	AAAQNIIPSSTGAAK(1)AVGK	0.45784	1.145	1.141	1.105	0.935	0.943	0.72
map00010 Glycolysis / Gluconeogenesis	0.200162	1.36	BMU04928_9212_g	344	K	0.628	0.0151258	Q1	Aldedh domain-containing protein	--	1	0.0360176	52.278	2	GPQADK(1)IQFDR	0.20831	1.332	1.165	1.158	0.654	0.711	0.932
map00220 Arginine biosynthesis	0.233929	1.69	BMU04928_10554_g	38	K	3.738	9.50947e-05	Q4	Glutamate dehydrogenase	--	1	0.00144618	85.731	2	ALK(1)VASIPER	-0.31494	0.73	0.563	0.615	2.446	2.213	2.473
map00220 Arginine biosynthesis	0.233929	1.69	BMU04928_10554_g	124	K	4.911	0.00127941	Q4	Glutamate dehydrogenase	--	1	0.0156088	80.165	2	GK(1)SENEIR	0.27994	0.713	0.537	0.388	2.64	2.262	3.143
map00220 Arginine biosynthesis	0.233929	1.69	BMU04928_5004_g	331	K	1.785	0.00224537	Q4	Glutamine synthetase	--	1	0.00660591	79.148	2	EGK(1)GYFEDR	0.11347	0.819	0.805	0.823	1.28	1.397	1.69
map00220 Arginine biosynthesis	0.233929	1.69	BMU04928_5004_g	287	K	2.161	0.0074581	Q4	Glutamine synthetase	--	1	0.000801688	79.022	4	HIEHIK(1)VYGEGNELR	0.10219	0.715	0.736	0.798	1.207	1.991	1.662
map00220 Arginine biosynthesis	0.233929	1.69	BMU04928_5004_g	127	K	2.527	0.000118119	Q4	Glutamine synthetase	--	1	0.004973	65.347	3	LMEANAK(1)HK	-0.32062	0.697	0.674	0.701	1.542	1.875	1.819
map00220 Arginine biosynthesis	0.233929	1.69	BMU04928_5004_g	308	K	2.545	0.0379433	Q4	Glutamine synthetase	--	1	0.00383256	50.425	3	MTGAHETSSIEK(1)FTWGVADR	0.25027	0.381	1.121	0.564	2.165	1.519	1.573
map00220 Arginine biosynthesis	0.233929	1.69	BMU04928_5004_g	50	K	1.758	0.00111963	Q4	Glutamine synthetase	--	1	0.00900813	114.6	3	TLSK(1)APK	0.2907	0.834	0.787	0.845	1.37	1.632	1.333
map00220 Arginine biosynthesis	0.233929	1.69	BMU04928_5004_g	276	K	1.855	0.0022712	Q4	Glutamine synthetase	--	1	0.00456593	91.853	2	YIEEAMK(1)K	0.29541	0.73	0.827	0.856	1.289	1.659	1.527
map00220 Arginine biosynthesis	0.233929	1.69	BMU04928_5984_g	52	K	1.524	0.00826737	Q4	Aspartate aminotransferase	--	1	6.79043e-08	113.59	3	EGPPDAILGITEAFK(1)K	0.34801	0.741	0.734	0.929	1.238	1.127	1.299
map00220 Arginine biosynthesis	0.233929	1.69	BMU07605_4872_g	379	K	0.257	1.48502e-05	Q1	HMG box domain-containing protein	--	1	0.00292111	63.662	3	EAAPPTSSTK(1)AEK	0.65728	2.471	2.371	2.551	0.588	0.695	0.616
map00220 Arginine biosynthesis	0.233929	1.69	BMU07605_4872_g	352	K	0.297	0.000147293	Q1	HMG box domain-containing protein	--	0.999679	0.000449426	80.534	3	EAEPTPKPTPK(1)VEAK	-0.11314	2.468	2.077	2.316	0.698	0.592	0.75
map00220 Arginine biosynthesis	0.233929	1.69	BMU07605_4872_g	369	K	0.305	7.88779e-05	Q1	HMG box domain-containing protein	--	1	0.000617011	78.655	2	K(1)EAAPPTSSTK	0.047191	2.104	2.146	2.524	0.653	0.663	0.748
map00220 Arginine biosynthesis	0.233929	1.69	BMU07605_4872_g	4	K	0.223	0.000597828	Q1	HMG box domain-containing protein	--	1	9.08453e-09	105.79	3	K(1)TQQPPQDPESATTQVNIADFQR	-0.41258	2.57	2.735	2.604	0.469	0.775	0.516
map00220 Arginine biosynthesis	0.233929	1.69	BMU07605_4872_g	341	K	0.284	2.86062e-05	Q1	HMG box domain-containing protein	--	0.998054	0.00604956	57.159	3	TK(0.998)EAEPTPK(0.002)PTPK	0.78501	2.386	2.399	2.254	0.692	0.712	0.595
map00920 Sulfur metabolism	0.266297	1.97	BMU04928_712_g	26	K	0.562	0.00577838	Q1	O-acetylhomoserine (Thiol)-lyase	--	1	0.000526436	72.644	3	FETLQVHAGQAPDPNTK(1)SR	0.072305	1.292	1.151	1.447	0.782	0.794	0.611
map00920 Sulfur metabolism	0.266297	1.97	BMU04928_10763_g	299	K	0.624	0.0437261	Q1	Sulfate adenylyltransferase	--	1	0.0140741	48.659	3	DHAGPGK(1)NSAGK	-0.48642	1.082	1.602	1.122	0.917	0.806	0.652
map00561 Glycerolipid metabolism	0.266297	1.97	BMU04928_3140_g	318	K	0.655	0.00250493	Q1	Aldehyde dehydrogenase	--	1	0.00475703	101.25	2	FIQAFK(1)ER	0.25508	1.17	1.383	1.154	0.78	0.805	0.842
map00561 Glycerolipid metabolism	0.266297	1.97	BMU04928_3140_g	323	K	0.702	0.0122578	Q2	Aldehyde dehydrogenase	--	1	0.0266414	42.809	3	TAK(1)NVVGDPFK	0.70122	1.159	1.311	1.122	0.743	0.844	0.936
map00561 Glycerolipid metabolism	0.266297	1.97	BMU04928_3140_g	133	K	0.755	0.0184039	Q2	Aldehyde dehydrogenase	--	1	1.85954e-07	115.33	3	YYGGWADK(1)IHGK	-0.010024	1.159	1.289	1.023	0.909	0.883	0.829
map00860 Porphyrin and chlorophyll metabolism	0.266297	1.97	BMU04928_115_g	15	K	1.426	0.0276755	Q3	Glutamate-tRNA ligase	--	1	0.0384047	63.565	2	DASGAK(1)GK	-0.21287	0.803	0.937	0.76	1.13	1.05	1.386
map00561 Glycerolipid metabolism	0.266297	1.97	BMU04928_9212_g	344	K	0.628	0.0151258	Q1	Aldedh domain-containing protein	--	1	0.0360176	52.278	2	GPQADK(1)IQFDR	0.20831	1.332	1.165	1.158	0.654	0.711	0.932
map00860 Porphyrin and chlorophyll metabolism	0.266297	1.97	BMU07605_4914_g	52	K	0.676	0.0285362	Q2	Unplaced genomic scaffold supercont1.17, whole genome shotgun sequence	--	1	0.00380174	93.551	2	K(1)NTEPAQK	-0.050991	1.386	1.059	1.127	0.817	0.684	0.913
map00230 Purine metabolism	0.317219	1.48	BMU07605_4872_g	379	K	0.257	1.48502e-05	Q1	HMG box domain-containing protein	--	1	0.00292111	63.662	3	EAAPPTSSTK(1)AEK	0.65728	2.471	2.371	2.551	0.588	0.695	0.616
map00230 Purine metabolism	0.317219	1.48	BMU07605_4872_g	352	K	0.297	0.000147293	Q1	HMG box domain-containing protein	--	0.999679	0.000449426	80.534	3	EAEPTPKPTPK(1)VEAK	-0.11314	2.468	2.077	2.316	0.698	0.592	0.75
map00230 Purine metabolism	0.317219	1.48	BMU07605_4872_g	369	K	0.305	7.88779e-05	Q1	HMG box domain-containing protein	--	1	0.000617011	78.655	2	K(1)EAAPPTSSTK	0.047191	2.104	2.146	2.524	0.653	0.663	0.748
map00230 Purine metabolism	0.317219	1.48	BMU07605_4872_g	4	K	0.223	0.000597828	Q1	HMG box domain-containing protein	--	1	9.08453e-09	105.79	3	K(1)TQQPPQDPESATTQVNIADFQR	-0.41258	2.57	2.735	2.604	0.469	0.775	0.516
map00230 Purine metabolism	0.317219	1.48	BMU07605_4872_g	341	K	0.284	2.86062e-05	Q1	HMG box domain-containing protein	--	0.998054	0.00604956	57.159	3	TK(0.998)EAEPTPK(0.002)PTPK	0.78501	2.386	2.399	2.254	0.692	0.712	0.595
map00230 Purine metabolism	0.317219	1.48	BMU04928_903_g	53	K	1.367	0.0114183	Q3	5-hydroxyisourate hydrolase	--	1	0.0379252	51.445	2	VK(1)EWEPSAGK	0.065244	0.782	0.865	0.963	1.157	1.279	1.131
map00230 Purine metabolism	0.317219	1.48	BMU04928_3784_g	11	K	4.492	1.09645e-08	Q4	Uricase	--	1	0.00729355	117.16	2	YGK(1)DNIR	0.11453	0.412	0.403	0.404	1.843	1.801	1.832
map00230 Purine metabolism	0.317219	1.48	BMU04928_2016_g	54	K	1.803	0.0081653	Q4	Pyruvate kinase	--	1	0.00756631	85.272	2	K(1)AGCNVVR	-0.064514	0.808	0.597	0.84	1.503	1.307	1.238
map00230 Purine metabolism	0.317219	1.48	BMU04928_2016_g	42	K	1.448	0.000173398	Q3	Pyruvate kinase	--	1	3.88599e-08	119.56	3	TSIICTIGPK(1)TNSPEK	-1.1285	0.872	0.811	0.841	1.26	1.206	1.188
map00230 Purine metabolism	0.317219	1.48	BMU04928_10763_g	299	K	0.624	0.0437261	Q1	Sulfate adenylyltransferase	--	1	0.0140741	48.659	3	DHAGPGK(1)NSAGK	-0.48642	1.082	1.602	1.122	0.917	0.806	0.652
map04213 Longevity regulating pathway - multiple species	0.341762	1.77	BMU04928_274_g	86	K	1.41	0.00536215	Q3	Hsp72-like protein	--	1	1.19249e-29	170.49	3	FADPEVQADMK(1)HFPFK	0.24768	0.861	0.859	0.817	1.138	1.103	1.337
map04213 Longevity regulating pathway - multiple species	0.341762	1.77	BMU04928_274_g	568	K	1.914	0.00111391	Q4	Hsp72-like protein	--	0.823054	0.00100073	76.655	3	LDASDK(0.177)EK(0.823)LK	-0.066361	0.717	0.681	0.73	1.225	1.286	1.561
map04213 Longevity regulating pathway - multiple species	0.341762	1.77	BMU04928_274_g	511	K	1.604	0.00209319	Q4	Hsp72-like protein	--	1	0.0155561	80.239	2	LSK(1)EEIER	0.12836	0.807	0.715	0.839	1.156	1.354	1.277
map04213 Longevity regulating pathway - multiple species	0.341762	1.77	BMU04928_274_g	244	K	1.378	0.00259258	Q3	Hsp72-like protein	--	1	4.52213e-19	178.1	3	LVNHFVQEFK(1)R	0.11334	0.849	0.881	0.839	1.188	1.084	1.267
map04213 Longevity regulating pathway - multiple species	0.341762	1.77	BMU05960_9072_g	323	K	1.617	0.0208293	Q4	Non-specific serine/threonine protein kinase	--	1	0.0328301	40.801	3	RPLK(1)DQLPTGSTPR	-0.96746	0.822	0.629	0.862	1.079	1.449	1.211
map00340 Histidine metabolism	0.341762	1.77	BMU04928_9212_g	344	K	0.628	0.0151258	Q1	Aldedh domain-containing protein	--	1	0.0360176	52.278	2	GPQADK(1)IQFDR	0.20831	1.332	1.165	1.158	0.654	0.711	0.932
map00340 Histidine metabolism	0.341762	1.77	BMU04928_3140_g	318	K	0.655	0.00250493	Q1	Aldehyde dehydrogenase	--	1	0.00475703	101.25	2	FIQAFK(1)ER	0.25508	1.17	1.383	1.154	0.78	0.805	0.842
map00340 Histidine metabolism	0.341762	1.77	BMU04928_3140_g	323	K	0.702	0.0122578	Q2	Aldehyde dehydrogenase	--	1	0.0266414	42.809	3	TAK(1)NVVGDPFK	0.70122	1.159	1.311	1.122	0.743	0.844	0.936
map00340 Histidine metabolism	0.341762	1.77	BMU04928_3140_g	133	K	0.755	0.0184039	Q2	Aldehyde dehydrogenase	--	1	1.85954e-07	115.33	3	YYGGWADK(1)IHGK	-0.010024	1.159	1.289	1.023	0.909	0.883	0.829
map00340 Histidine metabolism	0.341762	1.77	BMU04928_2376_g	373	K	0.7	0.0268139	Q2	Aldedh domain-containing protein	--	1	1.84311e-09	109.03	3	SEGATLATGGVPHK(1)NVGDGK	-0.38121	1.099	1.318	1.189	0.894	0.695	0.934
map04213 Longevity regulating pathway - multiple species	0.341762	1.77	BMU07712_11667_g	648	K	2.056	0.00299234	Q4	Histone deacetylase RPD3	--	1	1.50302e-08	135.66	2	K(1)EVIGDDEVAK	-0.2102	0.651	0.64	0.622	1.516	1.367	1.05
map03020 RNA polymerase	0.411941	1.48	BMU04928_7972_g	87	K	1.371	0.0085242	Q3	DNA-directed RNA polymerase I, II, and III subunit RPABC1	--	1	0.00597885	55.173	4	DTPRPTK(1)SNPDPQTK	0.4519	0.878	0.792	0.826	1.208	1.2	1.013
map03020 RNA polymerase	0.411941	1.48	BMU07605_2600_g	122	K	1.599	0.0156164	Q4	RNA_pol_Rbc25 domain-containing protein	--	1	0.00102117	75.018	3	IESESWHDQAPAPPK(1)IR	0.50834	0.667	0.766	0.934	1.386	1.11	1.289
map00240 Pyrimidine metabolism	0.411941	1.48	BMU07712_11495_g	142	K	1.373	0.0137192	Q3	Deoxyuridine 5'-triphosphate nucleotidohydrolase	--	1	8.57111e-08	106.42	3	SGLAAK(1)HFIDTGAGVIDADYR	-0.8348	0.835	0.764	0.923	1.144	1.055	1.264
map00360 Phenylalanine metabolism	0.411941	1.48	BMU04928_6927_g	404	K	0.71	0.00210031	Q2	Catalase-peroxidase	--	1	0.0074897	70.1	3	FDPAYEK(1)ISR	-0.016422	1.167	1.238	1.131	0.833	0.897	0.779
map00360 Phenylalanine metabolism	0.411941	1.48	BMU04928_6927_g	209	K	0.747	0.0374053	Q2	Catalase-peroxidase	--	1	2.42535e-12	135.47	3	GIEGK(1)GVVDSDEHK	0.59849	1.173	1.126	1.158	1.027	0.817	0.739
map00360 Phenylalanine metabolism	0.411941	1.48	BMU04928_6927_g	465	K	0.675	0.0130842	Q2	Catalase-peroxidase	--	1	6.85695e-05	97.551	3	SGPIIDDK(1)DIADLK	-0.32168	1.088	1.121	1.409	0.784	0.881	0.778
map00360 Phenylalanine metabolism	0.411941	1.48	BMU04928_6927_g	64	K	0.656	0.000832351	Q1	Catalase-peroxidase	--	1	0.00179192	90.629	2	SLDYEGLK(1)K	-0.16644	1.216	1.243	1.199	0.874	0.771	0.755
map00240 Pyrimidine metabolism	0.411941	1.48	BMU04928_3170_g	219	K	1.605	0.00526616	Q4	Protein pyrABCN	--	1	0.00579433	107.15	2	SK(1)LTNGVK	-0.28945	0.907	0.745	0.702	1.172	1.267	1.34
map00240 Pyrimidine metabolism	0.411941	1.48	BMU04928_10191_g	226	K	0.712	0.0184276	Q2	Putative oxidoreductase	--	1	0.00313261	110.87	2	SK(1)ADAVYK	-0.073798	1.235	1.056	1.201	0.856	0.918	0.714
map00360 Phenylalanine metabolism	0.411941	1.48	BMU04928_2376_g	373	K	0.7	0.0268139	Q2	Aldedh domain-containing protein	--	1	1.84311e-09	109.03	3	SEGATLATGGVPHK(1)NVGDGK	-0.38121	1.099	1.318	1.189	0.894	0.695	0.934
map00360 Phenylalanine metabolism	0.411941	1.48	BMU04928_5984_g	52	K	1.524	0.00826737	Q4	Aspartate aminotransferase	--	1	6.79043e-08	113.59	3	EGPPDAILGITEAFK(1)K	0.34801	0.741	0.734	0.929	1.238	1.127	1.299
map03020 RNA polymerase	0.411941	1.48	BMU04928_3144_g	20	K	1.37	0.0438765	Q3	DNA-directed RNA polymerases I, II, and III subunit RPABC3	--	1	0.00121321	85.377	2	ITEVNSAK(1)YDR	-0.21712	0.898	0.945	0.681	1.15	1.065	1.242
map00630 Glyoxylate and dicarboxylate metabolism	0.425016	1.29	BMU04928_997_g	524	K	1.446	0.0238293	Q3	Aconitate hydratase, mitochondrial	--	1	0.00536335	79.974	3	DK(1)DGNEFK	-0.4429	0.804	0.715	0.985	1.091	1.266	1.265
map00250 Alanine, aspartate and glutamate metabolism	0.425016	1.29	BMU04928_6430_g	360	K	0.641	0.0142025	Q1	Aldedh domain-containing protein	--	1	0.00100977	77.527	3	AEEQAADAIK(1)HGAK	-1.1418	1.233	1.252	1.283	0.696	0.733	0.988
map00630 Glyoxylate and dicarboxylate metabolism	0.425016	1.29	BMU04928_8623_g	153	K	0.517	0.0459301	Q1	Malate dehydrogenase	--	1	0.000146389	119.89	3	AAGVFNPK(1)K	0.14489	1.512	1.819	1.05	0.539	0.781	0.946
map00630 Glyoxylate and dicarboxylate metabolism	0.425016	1.29	BMU04928_8623_g	154	K	0.493	0.0395379	Q1	Malate dehydrogenase	--	1	5.30528e-07	113.61	3	K(1)LFGVTTLDVVR	0.094678	1.494	1.869	1.108	0.589	0.589	1.027
map00630 Glyoxylate and dicarboxylate metabolism	0.425016	1.29	BMU04928_8623_g	254	K	0.422	0.0104808	Q1	Malate dehydrogenase	--	1	2.80694e-06	116.52	2	FAESLIK(1)AAK	0.081954	1.906	1.668	1.107	0.612	0.586	0.779
map00630 Glyoxylate and dicarboxylate metabolism	0.425016	1.29	BMU04928_8623_g	315	K	0.514	0.0203611	Q1	Malate dehydrogenase	--	1	0.000648438	122.13	2	K(1)LLDEAIK	-0.061574	1.366	1.82	1.165	0.602	0.72	0.914
map00630 Glyoxylate and dicarboxylate metabolism	0.425016	1.29	BMU04928_8623_g	229	K	0.447	0.00823024	Q1	Malate dehydrogenase	--	1	5.60055e-07	116.55	2	VQFGGDEVVK(1)AK	0.3908	1.44	1.891	1.252	0.541	0.772	0.737
map00250 Alanine, aspartate and glutamate metabolism	0.425016	1.29	BMU04928_5004_g	331	K	1.785	0.00224537	Q4	Glutamine synthetase	--	1	0.00660591	79.148	2	EGK(1)GYFEDR	0.11347	0.819	0.805	0.823	1.28	1.397	1.69
map00250 Alanine, aspartate and glutamate metabolism	0.425016	1.29	BMU04928_5004_g	287	K	2.161	0.0074581	Q4	Glutamine synthetase	--	1	0.000801688	79.022	4	HIEHIK(1)VYGEGNELR	0.10219	0.715	0.736	0.798	1.207	1.991	1.662
map00250 Alanine, aspartate and glutamate metabolism	0.425016	1.29	BMU04928_5004_g	127	K	2.527	0.000118119	Q4	Glutamine synthetase	--	1	0.004973	65.347	3	LMEANAK(1)HK	-0.32062	0.697	0.674	0.701	1.542	1.875	1.819
map00250 Alanine, aspartate and glutamate metabolism	0.425016	1.29	BMU04928_5004_g	308	K	2.545	0.0379433	Q4	Glutamine synthetase	--	1	0.00383256	50.425	3	MTGAHETSSIEK(1)FTWGVADR	0.25027	0.381	1.121	0.564	2.165	1.519	1.573
map00250 Alanine, aspartate and glutamate metabolism	0.425016	1.29	BMU04928_5004_g	50	K	1.758	0.00111963	Q4	Glutamine synthetase	--	1	0.00900813	114.6	3	TLSK(1)APK	0.2907	0.834	0.787	0.845	1.37	1.632	1.333
map00250 Alanine, aspartate and glutamate metabolism	0.425016	1.29	BMU04928_5004_g	276	K	1.855	0.0022712	Q4	Glutamine synthetase	--	1	0.00456593	91.853	2	YIEEAMK(1)K	0.29541	0.73	0.827	0.856	1.289	1.659	1.527
map00250 Alanine, aspartate and glutamate metabolism	0.425016	1.29	BMU04928_2215_g	131	K	0.624	0.001077	Q1	Glutamine-fructose-6-phosphate transaminase (Isomerizing)	--	1	0.000833965	105.78	2	ALLEGK(1)GFK	0.40923	1.098	1.262	1.282	0.796	0.747	0.73
map00250 Alanine, aspartate and glutamate metabolism	0.425016	1.29	BMU04928_2215_g	315	K	0.673	0.00578974	Q2	Glutamine-fructose-6-phosphate transaminase (Isomerizing)	--	1	0.0367629	51.927	2	LTK(1)DDGTSNVR	-0.0087245	1.035	1.243	1.265	0.803	0.743	0.838
map00250 Alanine, aspartate and glutamate metabolism	0.425016	1.29	BMU07712_3530_g	297	K	1.578	0.0490926	Q4	Glutamate decarboxylase	--	1	0.00188534	61.167	3	LEK(1)VVSINVSGHK	-0.60018	0.71	0.711	1.072	1.084	1.498	1.352
map00250 Alanine, aspartate and glutamate metabolism	0.425016	1.29	BMU07712_3530_g	493	K	1.535	0.00909511	Q4	Glutamate decarboxylase	--	1	1.13017e-08	163.34	3	YTEHVK(1)R	-0.20039	0.826	0.837	0.863	1.529	1.182	1.167
map00250 Alanine, aspartate and glutamate metabolism	0.425016	1.29	BMU04928_10554_g	38	K	3.738	9.50947e-05	Q4	Glutamate dehydrogenase	--	1	0.00144618	85.731	2	ALK(1)VASIPER	-0.31494	0.73	0.563	0.615	2.446	2.213	2.473
map00250 Alanine, aspartate and glutamate metabolism	0.425016	1.29	BMU04928_10554_g	124	K	4.911	0.00127941	Q4	Glutamate dehydrogenase	--	1	0.0156088	80.165	2	GK(1)SENEIR	0.27994	0.713	0.537	0.388	2.64	2.262	3.143
map00250 Alanine, aspartate and glutamate metabolism	0.425016	1.29	BMU04928_5984_g	52	K	1.524	0.00826737	Q4	Aspartate aminotransferase	--	1	6.79043e-08	113.59	3	EGPPDAILGITEAFK(1)K	0.34801	0.741	0.734	0.929	1.238	1.127	1.299
map00250 Alanine, aspartate and glutamate metabolism	0.425016	1.29	BMU04928_3170_g	219	K	1.605	0.00526616	Q4	Protein pyrABCN	--	1	0.00579433	107.15	2	SK(1)LTNGVK	-0.28945	0.907	0.745	0.702	1.172	1.267	1.34
map00630 Glyoxylate and dicarboxylate metabolism	0.425016	1.29	BMU04928_11510_g	35	K	0.394	0.00634605	Q1	Putative 4-hydroxy-2-oxoglutarate aldolase, mitochondrial	--	1	0.00100181	76.82	3	ENEDVDVDAIAK(1)HAVR	-0.22848	2.109	1.597	1.587	0.51	0.713	0.864
map00630 Glyoxylate and dicarboxylate metabolism	0.425016	1.29	BMU04928_11237_g	50	K	0.675	0.014054	Q2	Citrate synthase	--	1	0.000188285	94.616	3	ATLQSVVPEK(1)R	0.034343	1.234	1.37	1.041	0.757	0.893	0.811
map00630 Glyoxylate and dicarboxylate metabolism	0.425016	1.29	BMU04928_11237_g	55	K	0.73	0.016369	Q2	Citrate synthase	--	1	0.0144426	103.92	2	ELLK(1)QVK	0.39502	1.213	1.052	1.237	0.86	0.759	0.936
map00630 Glyoxylate and dicarboxylate metabolism	0.425016	1.29	BMU04928_11237_g	58	K	0.553	0.0341454	Q1	Citrate synthase	--	1	0.00145262	98.048	3	QVK(1)SHAEK	0.099981	1.277	1.683	1.024	0.575	0.807	0.822
map00630 Glyoxylate and dicarboxylate metabolism	0.425016	1.29	BMU04928_11237_g	362	K	0.62	0.0280811	Q1	Citrate synthase	--	1	0.000276021	95.573	2	FK(1)ALIDFGDAR	0.30569	1.296	1.328	1.162	0.584	0.829	0.935
map00630 Glyoxylate and dicarboxylate metabolism	0.425016	1.29	BMU04928_11237_g	385	K	0.743	0.00106466	Q2	Citrate synthase	--	1	1.47742e-07	108.34	3	K(1)NSEIAPGVLTEHGK	0.081011	1.2	1.094	1.182	0.855	0.893	0.833
map00630 Glyoxylate and dicarboxylate metabolism	0.425016	1.29	BMU04928_5004_g	331	K	1.785	0.00224537	Q4	Glutamine synthetase	--	1	0.00660591	79.148	2	EGK(1)GYFEDR	0.11347	0.819	0.805	0.823	1.28	1.397	1.69
map00630 Glyoxylate and dicarboxylate metabolism	0.425016	1.29	BMU04928_5004_g	287	K	2.161	0.0074581	Q4	Glutamine synthetase	--	1	0.000801688	79.022	4	HIEHIK(1)VYGEGNELR	0.10219	0.715	0.736	0.798	1.207	1.991	1.662
map00630 Glyoxylate and dicarboxylate metabolism	0.425016	1.29	BMU04928_5004_g	127	K	2.527	0.000118119	Q4	Glutamine synthetase	--	1	0.004973	65.347	3	LMEANAK(1)HK	-0.32062	0.697	0.674	0.701	1.542	1.875	1.819
map00630 Glyoxylate and dicarboxylate metabolism	0.425016	1.29	BMU04928_5004_g	308	K	2.545	0.0379433	Q4	Glutamine synthetase	--	1	0.00383256	50.425	3	MTGAHETSSIEK(1)FTWGVADR	0.25027	0.381	1.121	0.564	2.165	1.519	1.573
map00630 Glyoxylate and dicarboxylate metabolism	0.425016	1.29	BMU04928_5004_g	50	K	1.758	0.00111963	Q4	Glutamine synthetase	--	1	0.00900813	114.6	3	TLSK(1)APK	0.2907	0.834	0.787	0.845	1.37	1.632	1.333
map00630 Glyoxylate and dicarboxylate metabolism	0.425016	1.29	BMU04928_5004_g	276	K	1.855	0.0022712	Q4	Glutamine synthetase	--	1	0.00456593	91.853	2	YIEEAMK(1)K	0.29541	0.73	0.827	0.856	1.289	1.659	1.527
map00630 Glyoxylate and dicarboxylate metabolism	0.425016	1.29	BMU04928_1872_g	212	K	0.659	0.0254218	Q1	Acetyl-coenzyme A synthetase	--	1	0.00123926	81.95	2	VVITTDEGK(1)R	-0.12895	1.243	0.993	1.328	0.675	0.895	0.777
map00630 Glyoxylate and dicarboxylate metabolism	0.425016	1.29	BMU04928_11695_g	295	K	0.587	0.00333666	Q1	Formate dehydrogenase	--	1	0.0262176	87.616	2	ELISK(1)MK	0.011196	1.347	1.454	1.101	0.764	0.782	0.745
map00630 Glyoxylate and dicarboxylate metabolism	0.425016	1.29	BMU04928_11695_g	290	K	0.572	0.000529793	Q1	Formate dehydrogenase	--	1	1.71568e-07	132.78	2	GLFNK(1)ELISK	0.099595	1.27	1.457	1.218	0.764	0.742	0.749
map00630 Glyoxylate and dicarboxylate metabolism	0.425016	1.29	BMU04928_11695_g	405	K	0.625	0.00943616	Q1	Formate dehydrogenase	--	1	5.20772e-39	172.91	4	HDYRPEDLIVHNGDYATK(1)AYGQR	-0.070762	1.219	1.345	1.23	0.653	0.91	0.809
map00630 Glyoxylate and dicarboxylate metabolism	0.425016	1.29	BMU04928_11695_g	298	K	0.527	0.00125729	Q1	Formate dehydrogenase	--	1	0.0116831	60.828	2	K(1)GAWLVNTAR	-0.091738	1.335	1.519	1.229	0.677	0.685	0.789
map00630 Glyoxylate and dicarboxylate metabolism	0.425016	1.29	BMU04928_11695_g	81	K	0.749	0.0348127	Q2	Formate dehydrogenase	--	1	4.68373e-08	116.35	3	K(1)WLEDQGHTLVTTSDK	0.16261	1.281	1.11	1.094	0.743	0.902	0.965
map00630 Glyoxylate and dicarboxylate metabolism	0.425016	1.29	BMU04928_11695_g	233	K	0.541	0.00846516	Q1	Formate dehydrogenase	--	1	0.00293048	112.17	2	LK(1)PFDCK	2.4078	1.308	1.232	1.481	0.856	0.747	0.574
map00630 Glyoxylate and dicarboxylate metabolism	0.425016	1.29	BMU04928_11695_g	340	K	0.441	0.0116565	Q1	Formate dehydrogenase	--	1	1.50779e-17	122.73	3	SGQLNGYGGDVWFPQPAPK(1)DHPLR	-0.72516	1.193	1.308	1.848	0.553	0.814	0.552
map00630 Glyoxylate and dicarboxylate metabolism	0.425016	1.29	BMU04928_11695_g	377	K	0.656	0.00144938	Q1	Formate dehydrogenase	--	1	3.04969e-05	101.42	3	YAAGTK(1)AILESYFSGR	0.103	1.276	1.235	1.199	0.734	0.872	0.829
map00350 Tyrosine metabolism	0.452051	1.48	BMU04928_10043_g	111	K	0.667	0.0211138	Q2	S-(hydroxymethyl)glutathione dehydrogenase	--	1	0.000165708	90.614	3	FCVSGK(1)TNLCGK	-0.91218	0.984	1.226	1.401	0.845	0.802	0.763
map00350 Tyrosine metabolism	0.452051	1.48	BMU04928_10043_g	328	K	0.663	0.00942859	Q1	S-(hydroxymethyl)glutathione dehydrogenase	--	1	0.000108563	104.21	2	GCAFGGVK(1)GR	-0.85144	1.075	1.252	1.289	0.874	0.697	0.825
map00350 Tyrosine metabolism	0.452051	1.48	BMU04928_10043_g	231	K	0.591	0.0035189	Q1	S-(hydroxymethyl)glutathione dehydrogenase	--	1	6.69356e-07	116.3	2	IIVVDVNDK(1)K	-0.19664	1.079	1.415	1.294	0.75	0.78	0.709
map00380 Tryptophan metabolism	0.452051	1.48	BMU04928_9212_g	344	K	0.628	0.0151258	Q1	Aldedh domain-containing protein	--	1	0.0360176	52.278	2	GPQADK(1)IQFDR	0.20831	1.332	1.165	1.158	0.654	0.711	0.932
map00380 Tryptophan metabolism	0.452051	1.48	BMU04928_6927_g	404	K	0.71	0.00210031	Q2	Catalase-peroxidase	--	1	0.0074897	70.1	3	FDPAYEK(1)ISR	-0.016422	1.167	1.238	1.131	0.833	0.897	0.779
map00380 Tryptophan metabolism	0.452051	1.48	BMU04928_6927_g	209	K	0.747	0.0374053	Q2	Catalase-peroxidase	--	1	2.42535e-12	135.47	3	GIEGK(1)GVVDSDEHK	0.59849	1.173	1.126	1.158	1.027	0.817	0.739
map00380 Tryptophan metabolism	0.452051	1.48	BMU04928_6927_g	465	K	0.675	0.0130842	Q2	Catalase-peroxidase	--	1	6.85695e-05	97.551	3	SGPIIDDK(1)DIADLK	-0.32168	1.088	1.121	1.409	0.784	0.881	0.778
map00380 Tryptophan metabolism	0.452051	1.48	BMU04928_6927_g	64	K	0.656	0.000832351	Q1	Catalase-peroxidase	--	1	0.00179192	90.629	2	SLDYEGLK(1)K	-0.16644	1.216	1.243	1.199	0.874	0.771	0.755
map00380 Tryptophan metabolism	0.452051	1.48	BMU04928_3140_g	318	K	0.655	0.00250493	Q1	Aldehyde dehydrogenase	--	1	0.00475703	101.25	2	FIQAFK(1)ER	0.25508	1.17	1.383	1.154	0.78	0.805	0.842
map00380 Tryptophan metabolism	0.452051	1.48	BMU04928_3140_g	323	K	0.702	0.0122578	Q2	Aldehyde dehydrogenase	--	1	0.0266414	42.809	3	TAK(1)NVVGDPFK	0.70122	1.159	1.311	1.122	0.743	0.844	0.936
map00380 Tryptophan metabolism	0.452051	1.48	BMU04928_3140_g	133	K	0.755	0.0184039	Q2	Aldehyde dehydrogenase	--	1	1.85954e-07	115.33	3	YYGGWADK(1)IHGK	-0.010024	1.159	1.289	1.023	0.909	0.883	0.829
map00380 Tryptophan metabolism	0.452051	1.48	BMU04928_1271_g	129	K	1.364	0.00647118	Q3	Lipoyl-binding domain-containing protein	--	1	0.03438	72.234	2	K(1)APAPPK	-0.061448	0.895	0.82	0.89	1.182	1.079	1.292
map00380 Tryptophan metabolism	0.452051	1.48	BMU04928_1271_g	135	K	1.367	0.0411172	Q3	Lipoyl-binding domain-containing protein	--	0.999996	0.00162017	72.652	3	KAPAPPK(1)EEK	0.22045	0.843	0.881	0.883	1.215	0.974	1.375
map00380 Tryptophan metabolism	0.452051	1.48	BMU04928_1271_g	125	K	1.456	0.00488166	Q3	Lipoyl-binding domain-containing protein	--	0.999951	4.43607e-05	102.87	4	KEEKPAPPK(1)EEK	0.03418	0.848	0.842	0.831	1.167	1.118	1.386
map00380 Tryptophan metabolism	0.452051	1.48	BMU04928_1271_g	207	K	1.507	0.0105489	Q4	Lipoyl-binding domain-containing protein	--	0.999971	6.05113e-05	96.591	3	YKDEVLK(1)NTGVK	-0.2589	0.757	0.766	0.962	1.349	1.144	1.253
map00350 Tyrosine metabolism	0.452051	1.48	BMU04928_5984_g	52	K	1.524	0.00826737	Q4	Aspartate aminotransferase	--	1	6.79043e-08	113.59	3	EGPPDAILGITEAFK(1)K	0.34801	0.741	0.734	0.929	1.238	1.127	1.299
map00350 Tyrosine metabolism	0.452051	1.48	BMU04928_1457_g	211	K	0.417	0.00596694	Q1	PKS_ER domain-containing protein	--	1	1.78016e-24	155.98	4	AMGLHTIAIDSGDEK(1)K	-0.21171	1.634	1.812	1.259	0.504	0.754	0.703
map00350 Tyrosine metabolism	0.452051	1.48	BMU04928_1457_g	293	K	0.124	0.00218524	Q1	PKS_ER domain-containing protein	--	1	0.000192445	98.249	3	APVFESVLK(1)MVR	-0.73979	1.923	2.069	1.664	0.174		0.295
map00350 Tyrosine metabolism	0.452051	1.48	BMU04928_1457_g	234	K	0.217	0.00053033	Q1	PKS_ER domain-containing protein	--	1	0.00135412	99.653	2	SSDIVK(1)DVK	0.24989	1.788	2.494	1.512	0.418	0.408	0.434
map00350 Tyrosine metabolism	0.452051	1.48	BMU04928_1457_g	325	K	0.109	0.000504906	Q1	PKS_ER domain-containing protein	--	1	0.00235504	92.062	3	VPFK(1)TVDLK	-0.29196	1.88	3.176	1.639	0.228	0.276	0.226
map00350 Tyrosine metabolism	0.452051	1.48	BMU04928_2376_g	373	K	0.7	0.0268139	Q2	Aldedh domain-containing protein	--	1	1.84311e-09	109.03	3	SEGATLATGGVPHK(1)NVGDGK	-0.38121	1.099	1.318	1.189	0.894	0.695	0.934
map00330 Arginine and proline metabolism	0.495245	1.31	BMU04928_9212_g	344	K	0.628	0.0151258	Q1	Aldedh domain-containing protein	--	1	0.0360176	52.278	2	GPQADK(1)IQFDR	0.20831	1.332	1.165	1.158	0.654	0.711	0.932
map04138 Autophagy - yeast	0.495245	1.31	BMU05960_9072_g	323	K	1.617	0.0208293	Q4	Non-specific serine/threonine protein kinase	--	1	0.0328301	40.801	3	RPLK(1)DQLPTGSTPR	-0.96746	0.822	0.629	0.862	1.079	1.449	1.211
map04138 Autophagy - yeast	0.495245	1.31	BMU04928_7759_g	227	K	0.696	0.00883495	Q2	Subtilisin-like protease	--	1	0.000776406	55.469	4	TIPAGDEDIDGNGHGTHCSGTIAGK(1)K	-4.2049	1.183	1.239	1.225	0.917	0.899	0.724
map04138 Autophagy - yeast	0.495245	1.31	BMU07678_2534_g	323	K	1.956	0.00369182	Q4	Vacuolar protease A	--	1	2.2037e-14	137.6	2	GFNGQYTVECDK(1)R	0.32209	0.668	0.618	0.784	1.531	1.372	1.145
map04138 Autophagy - yeast	0.495245	1.31	BMU07678_2534_g	169	K	1.348	0.0363537	Q3	Vacuolar protease A	--	1	1.12357e-05	84.181	3	IK(1)DQLFGEATSEPGLAFAFGR	0.81214	0.703	0.917	0.944	1.226	1.114	1.117
map04138 Autophagy - yeast	0.495245	1.31	BMU07678_2534_g	311	K	1.685	0.0306049	Q4	Vacuolar protease A	--	0.999999	0.00391755	68.513	3	K(1)GFNGQYTVECDKR	-0.06864	0.738	0.645	0.89	1.509	1.335	0.986
map04138 Autophagy - yeast	0.495245	1.31	BMU07605_4168_g	686	K	0.553	0.0018422	Q1	Protein disulfide-isomerase	--	1	0.00558444	71.889	2	GLDNIK(1)PYPGAR	0.023276	1.493	1.355	1.27	0.861	0.694	0.724
map04011 MAPK signaling pathway - yeast	0.495245	1.31	BMU04928_4161_g	7	K	1.392	0.00162139	Q3	GTP-binding protein rhoA	--	1	1.3734e-09	103.88	2	K(1)LVIVGDGACGK	0.29577	0.874	0.853	0.785	1.204	1.099	1.194
map04011 MAPK signaling pathway - yeast	0.495245	1.31	BMU04928_4161_g	137	K	1.316	0.0266933	Q3	GTP-binding protein rhoA	--	1	0.00204073	67.646	3	TSQK(1)PVTPEQGEEVR	-0.067728	0.887	0.89	0.818	0.992	1.143	1.281
map04011 MAPK signaling pathway - yeast	0.495245	1.31	BMU04928_2747_g	119	K	1.519	0.0191861	Q4	14-3-3 family protein	--	1	7.79735e-05	93.623	3	AESGESK(1)VFYHK	0.1584	0.917	0.654	0.844	1.166	1.161	1.341
map04011 MAPK signaling pathway - yeast	0.495245	1.31	BMU04928_1586_g	105	K	1.455	0.000811933	Q3	14_3_3 domain-containing protein	--	1	9.06779e-22	148.88	4	ICEDILEVLDK(1)HLIASAQTGESK	-0.95677	0.812	0.867	0.783	1.261	1.147	1.174
map04011 MAPK signaling pathway - yeast	0.495245	1.31	BMU04928_1586_g	68	K	0.765	0.0145143	Q2	14_3_3 domain-containing protein	--	1	3.8542e-05	100.93	3	IVTSIEQK(1)EESK	0.11301	1.155	1.022	1.181	0.82	0.81	0.938
map00330 Arginine and proline metabolism	0.495245	1.31	BMU04928_3140_g	318	K	0.655	0.00250493	Q1	Aldehyde dehydrogenase	--	1	0.00475703	101.25	2	FIQAFK(1)ER	0.25508	1.17	1.383	1.154	0.78	0.805	0.842
map00330 Arginine and proline metabolism	0.495245	1.31	BMU04928_3140_g	323	K	0.702	0.0122578	Q2	Aldehyde dehydrogenase	--	1	0.0266414	42.809	3	TAK(1)NVVGDPFK	0.70122	1.159	1.311	1.122	0.743	0.844	0.936
map00330 Arginine and proline metabolism	0.495245	1.31	BMU04928_3140_g	133	K	0.755	0.0184039	Q2	Aldehyde dehydrogenase	--	1	1.85954e-07	115.33	3	YYGGWADK(1)IHGK	-0.010024	1.159	1.289	1.023	0.909	0.883	0.829
map00330 Arginine and proline metabolism	0.495245	1.31	BMU04928_11510_g	35	K	0.394	0.00634605	Q1	Putative 4-hydroxy-2-oxoglutarate aldolase, mitochondrial	--	1	0.00100181	76.82	3	ENEDVDVDAIAK(1)HAVR	-0.22848	2.109	1.597	1.587	0.51	0.713	0.864
map04011 MAPK signaling pathway - yeast	0.495245	1.31	BMU07712_12458_g	325	K	0.564	0.0138541	Q1	BZIP domain-containing protein	--	1	0.00484114	73.781	2	ATTK(1)TESTNNR	0.12534	1.652	1.083	1.397	0.851	0.773	0.707
map00330 Arginine and proline metabolism	0.495245	1.31	BMU04928_5984_g	52	K	1.524	0.00826737	Q4	Aspartate aminotransferase	--	1	6.79043e-08	113.59	3	EGPPDAILGITEAFK(1)K	0.34801	0.741	0.734	0.929	1.238	1.127	1.299
							PKS_ER domain-containing protein
