# Supplementary material for: Post-translational changes in Phialophora verrucosa via lysine lactylation during prolonged presence in a patient with a CARD9-related immune disorder
Source: Front Immunol. 2022 Aug 8;13:966457. doi: 10.3389/fimmu.2022.966457 (PMC9395174; doi:10.3389/fimmu.2022.966457)
Supplement: Supplementary file 11 [file Table_6.xlsx]

## Sheet: Up
Domain description	Mapping	Background	All Mapping	All Background	Fold Enrichment	Fisher's exact test p value	-log10(p value)	Related proteins
14-3-3 protein	2	2	73	469	6.42	0.0239462	1.62	BMU04928_1586_g BMU04928_2747_g
2-oxoacid dehydrogenases acyltransferase (catalytic domain)	2	2	73	469	6.42	0.0239462	1.62	BMU04928_1271_g BMU04928_4953_g
CoA binding domain	2	2	73	469	6.42	0.0239462	1.62	BMU04928_3434_g BMU07605_5341_g
Peptidase M16 inactive domain	2	2	73	469	6.42	0.0239462	1.62	BMU04928_1420_g BMU04928_7441_g

## Sheet: Up Domain2Protein
Domain description	Fisher's exact test p value	Fold Enrichment	Protein accession	Position	Amino acid	P04928/P00512 Ratio	P04928/P00512 P value	Regulated Type	Protein description	Gene name	Localization probability	PEP	Score	Charge	Modified sequence	Mass error [ppm]	P00512_1	P00512_2	P00512_3	P04928_1	P04928_2	P04928_3
14-3-3 protein	0.0239462	6.42	BMU04928_1586_g	105	K	1.455	0.000811933	Up	14_3_3 domain-containing protein	--	1	9.06779e-22	148.88	4	ICEDILEVLDK(1)HLIASAQTGESK	-0.95677	0.812	0.867	0.783	1.261	1.147	1.174
14-3-3 protein	0.0239462	6.42	BMU04928_2747_g	119	K	1.519	0.0191861	Up	14-3-3 family protein	--	1	7.79735e-05	93.623	3	AESGESK(1)VFYHK	0.1584	0.917	0.654	0.844	1.166	1.161	1.341
2-oxoacid dehydrogenases acyltransferase (catalytic domain)	0.0239462	6.42	BMU04928_1271_g	129	K	1.364	0.00647118	Up	Lipoyl-binding domain-containing protein	--	1	0.03438	72.234	2	K(1)APAPPK	-0.061448	0.895	0.82	0.89	1.182	1.079	1.292
2-oxoacid dehydrogenases acyltransferase (catalytic domain)	0.0239462	6.42	BMU04928_1271_g	135	K	1.367	0.0411172	Up	Lipoyl-binding domain-containing protein	--	0.999996	0.00162017	72.652	3	KAPAPPK(1)EEK	0.22045	0.843	0.881	0.883	1.215	0.974	1.375
2-oxoacid dehydrogenases acyltransferase (catalytic domain)	0.0239462	6.42	BMU04928_1271_g	125	K	1.456	0.00488166	Up	Lipoyl-binding domain-containing protein	--	0.999951	4.43607e-05	102.87	4	KEEKPAPPK(1)EEK	0.03418	0.848	0.842	0.831	1.167	1.118	1.386
2-oxoacid dehydrogenases acyltransferase (catalytic domain)	0.0239462	6.42	BMU04928_1271_g	207	K	1.507	0.0105489	Up	Lipoyl-binding domain-containing protein	--	0.999971	6.05113e-05	96.591	3	YKDEVLK(1)NTGVK	-0.2589	0.757	0.766	0.962	1.349	1.144	1.253
2-oxoacid dehydrogenases acyltransferase (catalytic domain)	0.0239462	6.42	BMU04928_4953_g	169	K	1.353	0.00473001	Up	Acetyltransferase component of pyruvate dehydrogenase complex	--	1	0.00147275	85.533	2	AIK(1)GTGPGGR	-0.099639	0.772	0.882	0.923	1.156	1.162	1.169
BAR domain	0.0645573	4.28	BMU04928_11583_g	158	K	1.954	0.000201985	Up	Protein hob3	--	0.999878	4.49007e-07	110.66	3	LVEKPDK(1)DVTK	0.06421	0.699	0.645	0.768	1.374	1.349	1.403
BAR domain	0.0645573	4.28	BMU04928_5697_g	288	K	1.908	5.4406e-05	Up	Unplaced genomic scaffold supercont1.8, whole genome shotgun sequence	--	1	1.09256e-12	158.41	2	GVSK(1)YASFGSK	0.1771	0.713	0.713	0.7	1.259	1.398	1.399
Biotin-requiring enzyme	0.174528	2.57	BMU04928_1271_g	129	K	1.364	0.00647118	Up	Lipoyl-binding domain-containing protein	--	1	0.03438	72.234	2	K(1)APAPPK	-0.061448	0.895	0.82	0.89	1.182	1.079	1.292
Biotin-requiring enzyme	0.174528	2.57	BMU04928_1271_g	135	K	1.367	0.0411172	Up	Lipoyl-binding domain-containing protein	--	0.999996	0.00162017	72.652	3	KAPAPPK(1)EEK	0.22045	0.843	0.881	0.883	1.215	0.974	1.375
Biotin-requiring enzyme	0.174528	2.57	BMU04928_1271_g	125	K	1.456	0.00488166	Up	Lipoyl-binding domain-containing protein	--	0.999951	4.43607e-05	102.87	4	KEEKPAPPK(1)EEK	0.03418	0.848	0.842	0.831	1.167	1.118	1.386
Biotin-requiring enzyme	0.174528	2.57	BMU04928_1271_g	207	K	1.507	0.0105489	Up	Lipoyl-binding domain-containing protein	--	0.999971	6.05113e-05	96.591	3	YKDEVLK(1)NTGVK	-0.2589	0.757	0.766	0.962	1.349	1.144	1.253
Biotin-requiring enzyme	0.174528	2.57	BMU04928_4953_g	169	K	1.353	0.00473001	Up	Acetyltransferase component of pyruvate dehydrogenase complex	--	1	0.00147275	85.533	2	AIK(1)GTGPGGR	-0.099639	0.772	0.882	0.923	1.156	1.162	1.169
CoA binding domain	0.0239462	6.42	BMU04928_3434_g	72	K	1.323	0.0492492	Up	ATP-citrate synthase subunit 1	--	1	0.00100365	77.562	3	ALSPSQNALFHNK(1)TR	-0.012524	0.774	1.042	0.807	1.258	1.087	1.126
CoA binding domain	0.0239462	6.42	BMU07605_5341_g	286	K	1.329	0.0423274	Up	Succinate--CoA ligase [ADP-forming] subunit alpha, mitochondrial	--	1	0.00253573	57.499	3	MGHAGAIVSGGK(1)GGAESK	0.35501	0.831	0.994	0.765	1.053	1.284	1.106
CoA-ligase	0.0645573	4.28	BMU04928_3434_g	72	K	1.323	0.0492492	Up	ATP-citrate synthase subunit 1	--	1	0.00100365	77.562	3	ALSPSQNALFHNK(1)TR	-0.012524	0.774	1.042	0.807	1.258	1.087	1.126
CoA-ligase	0.0645573	4.28	BMU07605_5341_g	286	K	1.329	0.0423274	Up	Succinate--CoA ligase [ADP-forming] subunit alpha, mitochondrial	--	1	0.00253573	57.499	3	MGHAGAIVSGGK(1)GGAESK	0.35501	0.831	0.994	0.765	1.053	1.284	1.106
Cytochrome b5-like Heme/Steroid binding domain	0.360993	1.61	BMU07678_589_g	357	K	1.789	0.0149299	Up	Cytochrome b5 heme-binding domain-containing protein	--	1	2.92433e-17	138.42	3	EIGCGEAALEK(1)QFK	0.15586	0.686	0.651	0.87	1.604	1.235	1.11
Cytochrome b5-like Heme/Steroid binding domain	0.360993	1.61	BMU07678_589_g	346	K	1.848	0.0283828	Up	Cytochrome b5 heme-binding domain-containing protein	--	1	8.03842e-18	146.3	3	ELAK(1)EIGCGEAALEK	-0.18657	0.673	0.635	0.859	1.656	1.368	0.981
Cytochrome b5-like Heme/Steroid binding domain	0.360993	1.61	BMU07678_589_g	367	K	1.737	0.00360235	Up	Cytochrome b5 heme-binding domain-containing protein	--	1	0.000131992	103.34	2	EYNAIAK(1)GDK	0.21581	0.721	0.714	0.808	1.363	1.43	1.102
Cytochrome b5-like Heme/Steroid binding domain	0.360993	1.61	BMU07678_589_g	563	K	1.485	0.0208097	Up	Cytochrome b5 heme-binding domain-containing protein	--	1	7.89192e-08	119.45	3	EYSLEEVAK(1)HNK	0.050254	0.802	0.745	0.904	1.067	1.432	1.14
Cytochrome b5-like Heme/Steroid binding domain	0.360993	1.61	BMU07678_589_g	541	K	1.595	0.0214235	Up	Cytochrome b5 heme-binding domain-containing protein	--	1	0.00104988	84.17	2	K(1)DANDISNFK	0.12827	0.784	0.687	0.886	1.383	1.365	1.011
Cytochrome b5-like Heme/Steroid binding domain	0.360993	1.61	BMU07678_589_g	567	K	1.77	0.00595666	Up	Cytochrome b5 heme-binding domain-containing protein	--	1	2.14661e-06	139.96	2	K(1)DDLWIAVK	-0.11678	0.758	0.698	0.757	1.062	1.493	1.361
Cytochrome b5-like Heme/Steroid binding domain	0.360993	1.61	BMU07678_589_g	75	K	1.384	0.00364546	Up	Cytochrome b5 heme-binding domain-containing protein	--	1	1.90103e-07	124.42	3	QFYEDTLK(1)SAR	0.026114	0.789	0.854	0.901	1.149	1.258	1.113
Cytochrome b5-like Heme/Steroid binding domain	0.360993	1.61	BMU07605_9086_g	257	K	1.43	0.0410654	Up	Cytochrome b2, mitochondrial	--	1	2.5846e-05	121.83	3	K(1)IVQHAEAR	-1.2434	0.796	0.673	1.032	1.159	1.228	1.189
KH domain	0.299037	1.84	BMU07678_3266_g	260	K	1.332	0.0173714	Up	KH domain containing protein	--	1	0.00635634	79.906	2	GGPAQEK(1)AR	0.32451	0.88	0.876	0.846	1.302	1.018	1.147
KH domain	0.299037	1.84	BMU07678_3266_g	266	K	1.313	0.0190609	Up	KH domain containing protein	--	1	0.00121596	85.807	3	HSSK(1)VTTTK	-0.087886	0.856	0.931	0.835	1.153	1.021	1.268
KH domain	0.299037	1.84	BMU04928_6335_g	266	K	1.375	0.0130816	Up	RNA binding effector protein Scp160	--	1	0.0167068	61.593	2	K(1)LETQFNVR	0.23335	0.789	0.886	0.849	1.01	1.24	1.22
MaoC like domain	0.0645573	4.28	BMU04928_3686_g	764	K	1.408	0.0234441	Up	Peroxisomal hydratase-dehydrogenase-epimerase	--	1	0.0049685	77.379	3	GSGGFGGPK(1)NGANR	0.10244	0.871	0.744	0.899	1.351	1.144	1.045
MaoC like domain	0.0645573	4.28	BMU05960_7213_g	884	K	1.432	0.0408134	Up	PKS_AT domain-containing protein	--	1	0.0153099	88.942	2	IFSLDK(1)K	0.3975	0.811	0.958	0.641	1.181	1.217	1.054
OB-fold nucleic acid binding domain	0.116193	3.21	BMU07678_1743_g	322	K	1.361	0.000796992	Up	Replication protein A subunit	--	1	6.23114e-24	159.22	3	DVGETSQITSK(1)TTSK	0.055328	0.845	0.867	0.835	1.168	1.211	1.087
OB-fold nucleic acid binding domain	0.116193	3.21	BMU04928_6624_g	185	K	1.567	0.0368534	Up	Lysine--tRNA ligase	--	1	5.26909e-05	93.427	3	TAPK(1)NRPNDGELSVCAR	0.12969	0.94	0.679	0.744	1.464	1.007	1.233
Peptidase M16 inactive domain	0.0239462	6.42	BMU04928_1420_g	264	K	1.31	0.0149262	Up	Mitochondrial-processing peptidase subunit beta	--	1	0.00326284	74.173	2	K(1)PNFVGSEVR	0.10314	0.857	0.824	0.964	1.221	1.193	1.052
Peptidase M16 inactive domain	0.0239462	6.42	BMU04928_1420_g	240	K	1.365	0.0303996	Up	Mitochondrial-processing peptidase subunit beta	--	1	2.5933e-05	104.22	4	LAEK(1)HFGHLR	-0.24176	0.934	0.899	0.745	1.031	1.211	1.277
Peptidase M16 inactive domain	0.0239462	6.42	BMU04928_7441_g	380	K	1.397	0.0140435	Up	Cytochrome b-c1 complex subunit 2, mitochondrial	--	1	0.000740086	125.96	2	ATALAK(1)FK	0.07291	0.788	0.809	0.946	1.063	1.2	1.29
Ribosomal protein L7Ae/L30e/S12e/Gadd45 family	0.0645573	4.28	BMU04928_6149_g	7	K	1.972	0.0117665	Up	Ribosomal_L7Ae domain-containing protein	--	1	4.50661e-05	96.103	2	K(1)PAPAPFPQGK	0.51709	0.604	0.588	0.871	1.531	1.412	1.126
Ribosomal protein L7Ae/L30e/S12e/Gadd45 family	0.0645573	4.28	BMU04928_6149_g	17	K	2.917	0.00910057	Up	Ribosomal_L7Ae domain-containing protein	--	1	9.06598e-12	124.43	3	KPAPAPFPQGK(1)AGASK	0.092441	0.503	0.337	0.734	1.711	1.543	1.338
Ribosomal protein L7Ae/L30e/S12e/Gadd45 family	0.0645573	4.28	BMU04928_6149_g	254	K	1.758	0.0424264	Up	Ribosomal_L7Ae domain-containing protein	--	1	0.0035179	96.331	2	K(1)ALESAIK	0.20925	0.697	0.608	0.932	1.679	1.221	1.032
Ribosomal protein L7Ae/L30e/S12e/Gadd45 family	0.0645573	4.28	BMU04928_6149_g	196	K	1.478	0.0469513	Up	Ribosomal_L7Ae domain-containing protein	--	1	0.00113703	68.83	3	K(1)TAAALAITEVK	0.11523	0.84	0.628	0.985	1.342	1.13	1.153
Ribosomal protein L7Ae/L30e/S12e/Gadd45 family	0.0645573	4.28	BMU04928_6149_g	195	K	1.879	0.0181596	Up	Ribosomal_L7Ae domain-containing protein	--	1	0.0122002	51.854	3	LGTVVHK(1)K	-0.3299	0.717	0.646	0.776	1.638	1.394	0.987
Ribosomal protein L7Ae/L30e/S12e/Gadd45 family	0.0645573	4.28	BMU04928_6149_g	99	K	2.294	0.00724527	Up	Ribosomal_L7Ae domain-containing protein	--	1	0.00633303	58.37	3	LLNK(1)YRPETK	-0.049879	0.48	0.58	0.799	1.641	1.357	1.266
Ribosomal protein L7Ae/L30e/S12e/Gadd45 family	0.0645573	4.28	BMU04928_6149_g	46	K	1.869	0.0130268	Up	Ribosomal_L7Ae domain-containing protein	--	1	0.000149725	96.015	2	NFGIGQDIQPK(1)R	-0.38351	0.598	0.69	0.846	1.596	1.287	1.106
Ribosomal protein L7Ae/L30e/S12e/Gadd45 family	0.0645573	4.28	BMU04928_6276_g	86	K	1.964	0.0204901	Up	Unplaced genomic scaffold supercont1.5, whole genome shotgun sequence	--	1	6.67676e-15	103.9	3	TNVHHFAGNNIELGTACGK(1)LYR	1.0426	0.752	0.643	0.513	1.007	1.132	1.609

## Sheet: Down
Domain description	Mapping	Background	All Mapping	All Background	Fold Enrichment	Fisher's exact test p value	-log10(p value)	Related proteins
Ribosomal protein L1p/L10e family	2	2	73	469	6.42	0.0239462	1.62	BMU07605_10809_g BMU04928_6738_g
Enoyl-(Acyl carrier protein) reductase	3	5	73	469	3.85	0.0286902	1.54	BMU04928_11599_g BMU04928_5081_g BMU04928_6289_g

## Sheet: Down Domain2Protein
Domain description	Fisher's exact test p value	Fold Enrichment	Protein accession	Position	Amino acid	P04928/P00512 Ratio	P04928/P00512 P value	Regulated Type	Protein description	Gene name	Localization probability	PEP	Score	Charge	Modified sequence	Mass error [ppm]	P00512_1	P00512_2	P00512_3	P04928_1	P04928_2	P04928_3
ABC transporter	0.0645573	4.28	BMU04928_5588_g	14	K	0.697	0.000519539	Down	ABC transporter ATP-binding protein ARB1	--	0.988919	0.0346011	50.878	3	K(0.989)ADK(0.011)PEK	-0.079677	1.295	1.168	1.226	0.876	0.825	0.87
ABC transporter	0.0645573	4.28	BMU04928_5588_g	7	K	0.667	0.0134149	Down	ABC transporter ATP-binding protein ARB1	--	1	0.00149359	98.009	2	PVSASK(1)AAR	0.28649	1.471	1.101	1.213	0.905	0.834	0.786
ABC transporter	0.0645573	4.28	BMU04928_5588_g	358	K	0.515	0.00309291	Down	ABC transporter ATP-binding protein ARB1	--	1	0.00362824	58.676	3	QQEEIAHIK(1)K	-0.34594	1.455	1.281	1.555	0.691	0.65	0.868
ABC transporter	0.0645573	4.28	BMU04928_6265_g	208	K	0.629	0.0194087	Down	Elongation factor 3	--	1	0.00787887	69.423	2	AYGTMEK(1)ICK	-0.51532	1.345	1.055	1.524	0.912	0.773	0.784
ABC transporter	0.0645573	4.28	BMU04928_6265_g	211	K	0.626	0.0205538	Down	Elongation factor 3	--	1	0.0360991	64.265	2	ICK(1)LIENK	-0.29098	1.358	1.184	1.39	1.024	0.698	0.74
ABC transporter	0.0645573	4.28	BMU04928_6265_g	364	K	0.583	0.0043189	Down	Elongation factor 3	--	1	0.000548596	82.651	3	EIIAQK(1)HQGAVEK	-0.16042	1.358	1.465	1.222	0.74	0.708	0.909
ABC transporter	0.0645573	4.28	BMU04928_6265_g	649	K	0.584	0.00158351	Down	Elongation factor 3	--	1	0.00827299	71.349	2	GNLSEFAK(1)R	-0.28804	1.325	1.473	1.247	0.849	0.714	0.801
ABC transporter	0.0645573	4.28	BMU04928_6265_g	216	K	0.596	0.000693619	Down	Elongation factor 3	--	1	0.00016314	121.83	3	LIENK(1)DIEK	0.22741	1.431	1.228	1.361	0.848	0.778	0.769
ABC transporter	0.0645573	4.28	BMU04928_6265_g	808	K	0.582	0.00332548	Down	Elongation factor 3	--	1	0.00235504	92.062	2	IYK(1)IEGTQR	0.026393	1.35	1.184	1.537	0.783	0.738	0.85
ABC transporter	0.0645573	4.28	BMU04928_6265_g	1017	K	0.548	0.00120144	Down	Elongation factor 3	--	0.999966	0.000691548	69.737	3	LTSKDDDEEEK(1)FDAMGNK	0.36788	1.23	1.506	1.437	0.742	0.823	0.722
ABC transporter	0.0645573	4.28	BMU04928_6265_g	870	K	0.578	0.0195165	Down	Elongation factor 3	--	1	5.14414e-08	116.82	3	SEILASHQK(1)MVAEVDQK	-0.52135	1.353	1.323	1.384	0.572	0.942	0.834
ABC transporter	0.0645573	4.28	BMU04928_6265_g	323	K	0.52	0.00108683	Down	Elongation factor 3	--	1	0.00201004	93.111	2	TK(1)QGLDTLK	0.30669	1.593	1.355	1.342	0.824	0.689	0.718
Alcohol dehydrogenase GroES-like domain	0.299037	1.84	BMU04928_10043_g	111	K	0.667	0.0211138	Down	S-(hydroxymethyl)glutathione dehydrogenase	--	1	0.000165708	90.614	3	FCVSGK(1)TNLCGK	-0.91218	0.984	1.226	1.401	0.845	0.802	0.763
Alcohol dehydrogenase GroES-like domain	0.299037	1.84	BMU04928_10043_g	328	K	0.663	0.00942859	Down	S-(hydroxymethyl)glutathione dehydrogenase	--	1	0.000108563	104.21	2	GCAFGGVK(1)GR	-0.85144	1.075	1.252	1.289	0.874	0.697	0.825
Alcohol dehydrogenase GroES-like domain	0.299037	1.84	BMU04928_10043_g	231	K	0.591	0.0035189	Down	S-(hydroxymethyl)glutathione dehydrogenase	--	1	6.69356e-07	116.3	2	IIVVDVNDK(1)K	-0.19664	1.079	1.415	1.294	0.75	0.78	0.709
Alcohol dehydrogenase GroES-like domain	0.299037	1.84	BMU04928_1457_g	211	K	0.417	0.00596694	Down	PKS_ER domain-containing protein	--	1	1.78016e-24	155.98	4	AMGLHTIAIDSGDEK(1)K	-0.21171	1.634	1.812	1.259	0.504	0.754	0.703
Alcohol dehydrogenase GroES-like domain	0.299037	1.84	BMU04928_1457_g	293	K	0.124	0.00218524	Down	PKS_ER domain-containing protein	--	1	0.000192445	98.249	3	APVFESVLK(1)MVR	-0.73979	1.923	2.069	1.664	0.174		0.295
Alcohol dehydrogenase GroES-like domain	0.299037	1.84	BMU04928_1457_g	234	K	0.217	0.00053033	Down	PKS_ER domain-containing protein	--	1	0.00135412	99.653	2	SSDIVK(1)DVK	0.24989	1.788	2.494	1.512	0.418	0.408	0.434
Alcohol dehydrogenase GroES-like domain	0.299037	1.84	BMU04928_1457_g	325	K	0.109	0.000504906	Down	PKS_ER domain-containing protein	--	1	0.00235504	92.062	3	VPFK(1)TVDLK	-0.29196	1.88	3.176	1.639	0.228	0.276	0.226
Core histone H2A/H2B/H3/H4	0.116193	3.21	BMU04928_1268_g	26	K	0.598	0.00044896	Down	Histone H2B	--	1	0.00488586	116.54	3	APAAEK(1)K	0.50513	1.277	1.396	1.424	0.84	0.761	0.85
Core histone H2A/H2B/H3/H4	0.116193	3.21	BMU04928_1268_g	20	K	0.654	0.00274155	Down	Histone H2B	--	1	1.62327e-09	146.11	2	APAGK(1)APAAEK	0.38227	1.276	1.182	1.442	0.891	0.81	0.848
Core histone H2A/H2B/H3/H4	0.116193	3.21	BMU04928_1268_g	15	K	0.751	0.00319822	Down	Histone H2B	--	1	1.69492e-07	115.8	3	PTTGGK(1)APAGK	-0.12486	1.205	1.142	1.232	0.965	0.845	0.878
Core histone H2A/H2B/H3/H4	0.116193	3.21	BMU04928_1268_g	131	K	0.464	0.000162121	Down	Histone H2B	--	1	2.16219e-11	129.84	3	HAVSEGTK(1)AVTK	0.023816	1.503	1.691	1.478	0.679	0.718	0.77
Core histone H2A/H2B/H3/H4	0.116193	3.21	BMU04928_1268_g	49	K	0.432	0.00208188	Down	Histone H2B	--	1	1.94624e-13	165.11	3	K(1)ETYSSYIYK	0.36465	1.367	1.587	1.94	0.789	0.653	0.67
Core histone H2A/H2B/H3/H4	0.116193	3.21	BMU04928_1268_g	32	K	0.628	0.000544262	Down	Histone H2B	--	1	1.10889e-06	119.34	2	K(1)TAAAPSGEK	0.11016	1.277	1.28	1.431	0.88	0.814	0.811
Core histone H2A/H2B/H3/H4	0.116193	3.21	BMU04928_1268_g	41	K	0.602	0.000876262	Down	Histone H2B	--	1	6.97993e-08	125.75	3	TAAAPSGEK(1)K	0.098432	1.315	1.288	1.486	0.877	0.779	0.806
Core histone H2A/H2B/H3/H4	0.116193	3.21	BMU04928_1268_g	123	K	0.425	0.00149484	Down	Histone H2B	--	1	2.87495e-64	214.54	3	LILPGELAK(1)HAVSEGTK	-0.044967	1.399	1.725	1.784	0.687	0.603	0.796
Core histone H2A/H2B/H3/H4	0.116193	3.21	BMU04928_1269_g	14	K	0.525	0.000608093	Down	Histone H2A	--	1	4.45757e-06	112.13	2	ASGSK(1)SAQSR	-0.88913	1.605	1.31	1.541	0.772	0.756	0.811
Core histone H2A/H2B/H3/H4	0.116193	3.21	BMU04928_1269_g	126	K	0.532	0.00797911	Down	Histone H2A	--	1	0.000857675	124.08	2	GK(1)GPSQEL	0.04663	1.434	1.185	1.815	0.818	0.786	0.757
Core histone H2A/H2B/H3/H4	0.116193	3.21	BMU04928_1269_g	9	K	0.483	0.000353017	Down	Histone H2A	--	1	0.000660346	107.83	3	SGGK(1)ASGSK	-0.53532	1.55	1.681	1.388	0.699	0.752	0.781
Cyclophilin type peptidyl-prolyl cis-trans isomerase/CLD	0.0645573	4.28	BMU04928_1919_g	33	K	0.718	0.0357289	Down	Peptidyl-prolyl cis-trans isomerase	--	1	0.01921	65.038	3	GPK(1)ITHK	-0.25568	1.064	1.103	1.333	0.975	0.747	0.79
Cyclophilin type peptidyl-prolyl cis-trans isomerase/CLD	0.0645573	4.28	BMU04928_5200_g	107	K	0.759	0.0221883	Down	Peptidyl-prolyl cis-trans isomerase	--	1	1.35366e-13	179.21	2	FADENFK(1)R	-0.93496	1.089	1.129	1.164	0.987	0.775	0.806
Cytochrome b5-like Heme/Steroid binding domain	0.360993	1.61	BMU04928_10678_g	19	K	0.633	0.0100311	Down	Putative steroid-binding protein 3	--	1	0.000377691	87.932	3	RFEPK(1)VPVELSPPK	-1.0568	1.213	1.397	1.222	0.695	0.784	0.946
Cytochrome b5-like Heme/Steroid binding domain	0.360993	1.61	BMU04928_6632_g	17	K	0.7	0.0157178	Down	Cytochrome b5 heme-binding domain-containing protein	--	1	4.71395e-05	97.214	3	K(1)DLYVVIHDK	1.7303	1.199	1.198	1.115	0.686	0.911	0.862
DnaJ domain	0.174528	2.57	BMU07678_2490_g	216	K	0.335	6.2952e-05	Down	J domain-containing protein	--	1	0.00985338	47.288	3	AHEILTDPVK(1)R	-0.011928	1.919	2.328	2.208	0.716	0.692	0.752
DnaJ domain	0.174528	2.57	BMU07678_2490_g	333	K	0.295	0.00203944	Down	J domain-containing protein	--	1	0.000378577	90.653	2	K(1)LVDDCLSYDER	-0.47829	2.142	1.919	2.871	0.817	0.689	0.537
DnaJ domain	0.174528	2.57	BMU07605_49_g	249	K	0.401	0.0114521	Down	J domain-containing protein	--	1	0.0173006	56.563	2	K(1)GENDDNALK	-0.11118	1.196	1.976	2.204	0.81	0.704	0.644
Enoyl-(Acyl carrier protein) reductase	0.0286902	3.85	BMU04928_11599_g	61	K	0.668	0.0286404	Down	NADP-dependent mannitol dehydrogenase	--	1	0.00635634	79.906	2	PQGGEK(1)NAK	0.2312	1.088	1.446	0.983	0.758	0.788	0.802
Enoyl-(Acyl carrier protein) reductase	0.0286902	3.85	BMU04928_5081_g	74	K	0.534	0.00420596	Down	Trihydroxynaphthalene reductase	--	1	6.54197e-08	119.69	2	AADELVAEIK(1)ALGR	0.1536	1.399	1.172	1.14	0.646	0.767	0.57
Enoyl-(Acyl carrier protein) reductase	0.0286902	3.85	BMU04928_5081_g	198	K	0.566	0.0445008	Down	Trihydroxynaphthalene reductase	--	1	7.98757e-05	103.56	2	CMAIDCGDK(1)K	-0.054454	1.029	1.45	1.177	0.643	0.926	0.501
Enoyl-(Acyl carrier protein) reductase	0.0286902	3.85	BMU04928_5081_g	150	K	0.517	0.000759015	Down	Trihydroxynaphthalene reductase	--	1	2.18411e-07	122.51	2	EAYK(1)NLEVGGR	0.18483	1.148	1.251	1.36	0.631	0.713	0.598
Enoyl-(Acyl carrier protein) reductase	0.0286902	3.85	BMU04928_6289_g	72	K	0.51	0.0146418	Down	Versicolorin reductase	--	1	5.80804e-05	95.428	3	AVAIQANVSK(1)TPEVTK	0.19244	1.406	1.604	1.159	0.531	0.785	0.811
Enoyl-(Acyl carrier protein) reductase	0.0286902	3.85	BMU04928_6289_g	47	K	0.434	0.021261	Down	Versicolorin reductase	--	1	6.03678e-06	77.287	4	GAAVVINYASSAK(1)PALATVAEIEK	0.82765	1.339	1.783	1.328	0.401	0.747	0.782
Enoyl-(Acyl carrier protein) reductase	0.0286902	3.85	BMU04928_6289_g	12	K	0.388	0.0170157	Down	Versicolorin reductase	--	1	2.61519e-17	159.5	3	LDGK(1)VALITGAGR	-0.21437	1.731	1.774	1.129	0.394	0.652	0.751
Oxidoreductase NAD-binding domain	0.116193	3.21	BMU07678_1628_g	244	K	0.52	0.0374024	Down	FAD-binding FR-type domain-containing protein	--	1	1.65328e-05	104.45	3	TTPENEGTYQK(1)GYVTK	0.047983	1.068	1.277	1.411	0.898	0.434	0.622
Oxidoreductase NAD-binding domain	0.116193	3.21	BMU04928_8320_g	304	K	0.681	0.0350717	Down	NADPH--cytochrome P450 reductase	--	1	0.00587638	94.302	2	ELFTVK(1)DR	-0.42558	0.949	1.359	1.269	0.74	0.828	0.867
Oxidoreductase NAD-binding domain	0.116193	3.21	BMU04928_8320_g	196	K	0.731	0.0133502	Down	NADPH--cytochrome P450 reductase	--	1	0.002115	116.3	2	NLDK(1)ILTK	-0.27356	1.319	1.03	1.12	0.847	0.849	0.841
Ribosomal protein L1p/L10e family	0.0239462	6.42	BMU07605_10809_g	375	K	0.525	0.000933685	Down	Putative ribosome biogenesis protein	--	1	0.0235973	89.298	2	SK(1)LAAQK	0.19119	1.546	1.568	1.37	0.869	0.706	0.779
Ribosomal protein L1p/L10e family	0.0239462	6.42	BMU04928_6738_g	133	K	0.436	0.0030459	Down	Ribosomal protein	--	1	2.79845e-08	119.4	3	AGK(1)FPTPISHAEDLNSK	0.15087	1.997	1.448	1.318	0.671	0.693	0.713
Ribosomal protein L1p/L10e family	0.0239462	6.42	BMU04928_6738_g	78	K	0.429	0.0014905	Down	Ribosomal protein	--	1	0.000472864	85.619	3	AK(1)HAGVDAMSSDDLK	0.15738	1.521	1.339	1.932	0.683	0.694	0.678
Ribosomal protein L1p/L10e family	0.0239462	6.42	BMU04928_6738_g	91	K	0.531	0.00344768	Down	Ribosomal protein	--	1	3.21436e-18	148.96	3	HAGVDAMSSDDLK(1)K	0.1097	1.374	1.661	1.284	0.814	0.666	0.813
Ribosomal protein L1p/L10e family	0.0239462	6.42	BMU04928_6738_g	24	K	0.472	0.00421531	Down	Ribosomal protein	--	1	1.90163e-08	129.16	3	EILDYSNNEK(1)K	-0.051366	1.498	1.575	1.508	0.69	0.575	0.899
Ribosomal protein L1p/L10e family	0.0239462	6.42	BMU04928_6738_g	152	K	0.48	0.00109298	Down	Ribosomal protein	--	1	0.00051834	111.65	2	IVEVK(1)STIK	0.68646	1.362	1.506	1.675	0.73	0.646	0.805
Ribosomal protein L1p/L10e family	0.0239462	6.42	BMU04928_6738_g	118	K	0.473	0.0011598	Down	Ribosomal protein	--	1	2.91624e-35	172.97	3	KYDAFLSSDSLIK(1)QIPR	0.2377	1.662	1.354	1.573	0.71	0.646	0.813
Ribosomal protein L1p/L10e family	0.0239462	6.42	BMU04928_6738_g	130	K	0.599	0.00159165	Down	Ribosomal protein	--	1	0.015879	61.78	2	LLGPGLSK(1)AGK	-0.33703	1.198	1.46	1.401	0.776	0.8	0.856
Ribosomal protein L1p/L10e family	0.0239462	6.42	BMU04928_6738_g	3	K	0.535	0.0045633	Down	Ribosomal protein	--	1	0.000142208	85.212	2	SK(1)ITVAHVR	0.63382	1.449	1.341	1.52	0.617	0.843	0.845
Ribosomal protein L7Ae/L30e/S12e/Gadd45 family	0.0645573	4.28	BMU07678_2213_g	1429	K	0.708	0.0078343	Down	40S ribosomal protein S12	--	1	0.000122307	103.7	2	IPLIK(1)VPDGK	0.28458	1.054	1.204	1.278	0.899	0.82	0.785
Ribosomal protein L7Ae/L30e/S12e/Gadd45 family	0.0645573	4.28	BMU04928_6276_g	8	K	0.701	0.0073443	Down	Unplaced genomic scaffold supercont1.5, whole genome shotgun sequence	--	1	1.09996e-09	103.18	2	K(1)TTDSINSR	0.47419	1.227	1.058	1.286	0.821	0.786	0.896

## Sheet: all
Domain description	Mapping	Background	All Mapping	All Background	Fold Enrichment	Fisher's exact test p value	-log10(p value)	Related proteins
Ribosomal protein L7Ae/L30e/S12e/Gadd45 family	3	3	142	469	3.3	0.0273464	1.56	BMU07678_2213_g BMU04928_6149_g BMU04928_6276_g BMU04928_6276_g

## Sheet: all Domain2Protein
Domain description	Fisher's exact test p value	Fold Enrichment	Protein accession	Position	Amino acid	P04928/P00512 Ratio	P04928/P00512 P value	Regulated Type	Protein description	Gene name	Localization probability	PEP	Score	Charge	Modified sequence	Mass error [ppm]	P00512_1	P00512_2	P00512_3	P04928_1	P04928_2	P04928_3
14-3-3 protein	0.0912197	3.3	BMU04928_1586_g	105	K	1.455	0.000811933	Up	14_3_3 domain-containing protein	--	1	9.06779e-22	148.88	4	ICEDILEVLDK(1)HLIASAQTGESK	-0.95677	0.812	0.867	0.783	1.261	1.147	1.174
14-3-3 protein	0.0912197	3.3	BMU04928_1586_g	68	K	0.765	0.0145143	Down	14_3_3 domain-containing protein	--	1	3.8542e-05	100.93	3	IVTSIEQK(1)EESK	0.11301	1.155	1.022	1.181	0.82	0.81	0.938
14-3-3 protein	0.0912197	3.3	BMU04928_2747_g	119	K	1.519	0.0191861	Up	14-3-3 family protein	--	1	7.79735e-05	93.623	3	AESGESK(1)VFYHK	0.1584	0.917	0.654	0.844	1.166	1.161	1.341
2-oxoacid dehydrogenases acyltransferase (catalytic domain)	0.0912197	3.3	BMU04928_1271_g	129	K	1.364	0.00647118	Up	Lipoyl-binding domain-containing protein	--	1	0.03438	72.234	2	K(1)APAPPK	-0.061448	0.895	0.82	0.89	1.182	1.079	1.292
2-oxoacid dehydrogenases acyltransferase (catalytic domain)	0.0912197	3.3	BMU04928_1271_g	135	K	1.367	0.0411172	Up	Lipoyl-binding domain-containing protein	--	0.999996	0.00162017	72.652	3	KAPAPPK(1)EEK	0.22045	0.843	0.881	0.883	1.215	0.974	1.375
2-oxoacid dehydrogenases acyltransferase (catalytic domain)	0.0912197	3.3	BMU04928_1271_g	125	K	1.456	0.00488166	Up	Lipoyl-binding domain-containing protein	--	0.999951	4.43607e-05	102.87	4	KEEKPAPPK(1)EEK	0.03418	0.848	0.842	0.831	1.167	1.118	1.386
2-oxoacid dehydrogenases acyltransferase (catalytic domain)	0.0912197	3.3	BMU04928_1271_g	207	K	1.507	0.0105489	Up	Lipoyl-binding domain-containing protein	--	0.999971	6.05113e-05	96.591	3	YKDEVLK(1)NTGVK	-0.2589	0.757	0.766	0.962	1.349	1.144	1.253
2-oxoacid dehydrogenases acyltransferase (catalytic domain)	0.0912197	3.3	BMU04928_4953_g	169	K	1.353	0.00473001	Up	Acetyltransferase component of pyruvate dehydrogenase complex	--	1	0.00147275	85.533	2	AIK(1)GTGPGGR	-0.099639	0.772	0.882	0.923	1.156	1.162	1.169
ABC transporter	0.218966	2.2	BMU04928_5588_g	14	K	0.697	0.000519539	Down	ABC transporter ATP-binding protein ARB1	--	0.988919	0.0346011	50.878	3	K(0.989)ADK(0.011)PEK	-0.079677	1.295	1.168	1.226	0.876	0.825	0.87
ABC transporter	0.218966	2.2	BMU04928_5588_g	7	K	0.667	0.0134149	Down	ABC transporter ATP-binding protein ARB1	--	1	0.00149359	98.009	2	PVSASK(1)AAR	0.28649	1.471	1.101	1.213	0.905	0.834	0.786
ABC transporter	0.218966	2.2	BMU04928_5588_g	358	K	0.515	0.00309291	Down	ABC transporter ATP-binding protein ARB1	--	1	0.00362824	58.676	3	QQEEIAHIK(1)K	-0.34594	1.455	1.281	1.555	0.691	0.65	0.868
ABC transporter	0.218966	2.2	BMU04928_6265_g	208	K	0.629	0.0194087	Down	Elongation factor 3	--	1	0.00787887	69.423	2	AYGTMEK(1)ICK	-0.51532	1.345	1.055	1.524	0.912	0.773	0.784
ABC transporter	0.218966	2.2	BMU04928_6265_g	211	K	0.626	0.0205538	Down	Elongation factor 3	--	1	0.0360991	64.265	2	ICK(1)LIENK	-0.29098	1.358	1.184	1.39	1.024	0.698	0.74
ABC transporter	0.218966	2.2	BMU04928_6265_g	364	K	0.583	0.0043189	Down	Elongation factor 3	--	1	0.000548596	82.651	3	EIIAQK(1)HQGAVEK	-0.16042	1.358	1.465	1.222	0.74	0.708	0.909
ABC transporter	0.218966	2.2	BMU04928_6265_g	649	K	0.584	0.00158351	Down	Elongation factor 3	--	1	0.00827299	71.349	2	GNLSEFAK(1)R	-0.28804	1.325	1.473	1.247	0.849	0.714	0.801
ABC transporter	0.218966	2.2	BMU04928_6265_g	216	K	0.596	0.000693619	Down	Elongation factor 3	--	1	0.00016314	121.83	3	LIENK(1)DIEK	0.22741	1.431	1.228	1.361	0.848	0.778	0.769
ABC transporter	0.218966	2.2	BMU04928_6265_g	808	K	0.582	0.00332548	Down	Elongation factor 3	--	1	0.00235504	92.062	2	IYK(1)IEGTQR	0.026393	1.35	1.184	1.537	0.783	0.738	0.85
ABC transporter	0.218966	2.2	BMU04928_6265_g	1017	K	0.548	0.00120144	Down	Elongation factor 3	--	0.999966	0.000691548	69.737	3	LTSKDDDEEEK(1)FDAMGNK	0.36788	1.23	1.506	1.437	0.742	0.823	0.722
ABC transporter	0.218966	2.2	BMU04928_6265_g	870	K	0.578	0.0195165	Down	Elongation factor 3	--	1	5.14414e-08	116.82	3	SEILASHQK(1)MVAEVDQK	-0.52135	1.353	1.323	1.384	0.572	0.942	0.834
ABC transporter	0.218966	2.2	BMU04928_6265_g	323	K	0.52	0.00108683	Down	Elongation factor 3	--	1	0.00201004	93.111	2	TK(1)QGLDTLK	0.30669	1.593	1.355	1.342	0.824	0.689	0.718
Acyl transferase domain	0.0912197	3.3	BMU05960_7213_g	884	K	1.432	0.0408134	Up	PKS_AT domain-containing protein	--	1	0.0153099	88.942	2	IFSLDK(1)K	0.3975	0.811	0.958	0.641	1.181	1.217	1.054
Acyl transferase domain	0.0912197	3.3	BMU07678_5226_g	315	K	0.649	0.00657978	Down	Conidial yellow pigment biosynthesis polyketide synthase	--	1	0.00167565	71.555	3	YCASGK(1)AEQAK	-0.43945	1.161	1.378	1.237	0.807	0.917	0.727
Acyl transferase domain	0.0912197	3.3	BMU07678_5226_g	279	K	0.721	0.00641489	Down	Conidial yellow pigment biosynthesis polyketide synthase	--	1	0.000183807	91.441	3	YPVCSSVTGK(1)PISAK	0.3234	1.18	1.169	1.244	0.957	0.857	0.777
BAR domain	0.218966	2.2	BMU04928_11583_g	158	K	1.954	0.000201985	Up	Protein hob3	--	0.999878	4.49007e-07	110.66	3	LVEKPDK(1)DVTK	0.06421	0.699	0.645	0.768	1.374	1.349	1.403
BAR domain	0.218966	2.2	BMU04928_5697_g	288	K	1.908	5.4406e-05	Up	Unplaced genomic scaffold supercont1.8, whole genome shotgun sequence	--	1	1.09256e-12	158.41	2	GVSK(1)YASFGSK	0.1771	0.713	0.713	0.7	1.259	1.398	1.399
Citrate synthase	0.218966	2.2	BMU04928_11237_g	50	K	0.675	0.014054	Down	Citrate synthase	--	1	0.000188285	94.616	3	ATLQSVVPEK(1)R	0.034343	1.234	1.37	1.041	0.757	0.893	0.811
Citrate synthase	0.218966	2.2	BMU04928_11237_g	55	K	0.73	0.016369	Down	Citrate synthase	--	1	0.0144426	103.92	2	ELLK(1)QVK	0.39502	1.213	1.052	1.237	0.86	0.759	0.936
Citrate synthase	0.218966	2.2	BMU04928_11237_g	58	K	0.553	0.0341454	Down	Citrate synthase	--	1	0.00145262	98.048	3	QVK(1)SHAEK	0.099981	1.277	1.683	1.024	0.575	0.807	0.822
Citrate synthase	0.218966	2.2	BMU04928_11237_g	362	K	0.62	0.0280811	Down	Citrate synthase	--	1	0.000276021	95.573	2	FK(1)ALIDFGDAR	0.30569	1.296	1.328	1.162	0.584	0.829	0.935
Citrate synthase	0.218966	2.2	BMU04928_11237_g	385	K	0.743	0.00106466	Down	Citrate synthase	--	1	1.47742e-07	108.34	3	K(1)NSEIAPGVLTEHGK	0.081011	1.2	1.094	1.182	0.855	0.893	0.833
Citrate synthase	0.218966	2.2	BMU04928_3434_g	72	K	1.323	0.0492492	Up	ATP-citrate synthase subunit 1	--	1	0.00100365	77.562	3	ALSPSQNALFHNK(1)TR	-0.012524	0.774	1.042	0.807	1.258	1.087	1.126
CoA binding domain	0.0912197	3.3	BMU04928_3434_g	72	K	1.323	0.0492492	Up	ATP-citrate synthase subunit 1	--	1	0.00100365	77.562	3	ALSPSQNALFHNK(1)TR	-0.012524	0.774	1.042	0.807	1.258	1.087	1.126
CoA binding domain	0.0912197	3.3	BMU07605_5341_g	286	K	1.329	0.0423274	Up	Succinate--CoA ligase [ADP-forming] subunit alpha, mitochondrial	--	1	0.00253573	57.499	3	MGHAGAIVSGGK(1)GGAESK	0.35501	0.831	0.994	0.765	1.053	1.284	1.106
CoA-ligase	0.218966	2.2	BMU04928_3434_g	72	K	1.323	0.0492492	Up	ATP-citrate synthase subunit 1	--	1	0.00100365	77.562	3	ALSPSQNALFHNK(1)TR	-0.012524	0.774	1.042	0.807	1.258	1.087	1.126
CoA-ligase	0.218966	2.2	BMU07605_5341_g	286	K	1.329	0.0423274	Up	Succinate--CoA ligase [ADP-forming] subunit alpha, mitochondrial	--	1	0.00253573	57.499	3	MGHAGAIVSGGK(1)GGAESK	0.35501	0.831	0.994	0.765	1.053	1.284	1.106
Core histone H2A/H2B/H3/H4	0.0849146	2.48	BMU04928_1268_g	26	K	0.598	0.00044896	Down	Histone H2B	--	1	0.00488586	116.54	3	APAAEK(1)K	0.50513	1.277	1.396	1.424	0.84	0.761	0.85
Core histone H2A/H2B/H3/H4	0.0849146	2.48	BMU04928_1268_g	20	K	0.654	0.00274155	Down	Histone H2B	--	1	1.62327e-09	146.11	2	APAGK(1)APAAEK	0.38227	1.276	1.182	1.442	0.891	0.81	0.848
Core histone H2A/H2B/H3/H4	0.0849146	2.48	BMU04928_1268_g	15	K	0.751	0.00319822	Down	Histone H2B	--	1	1.69492e-07	115.8	3	PTTGGK(1)APAGK	-0.12486	1.205	1.142	1.232	0.965	0.845	0.878
Core histone H2A/H2B/H3/H4	0.0849146	2.48	BMU04928_1268_g	131	K	0.464	0.000162121	Down	Histone H2B	--	1	2.16219e-11	129.84	3	HAVSEGTK(1)AVTK	0.023816	1.503	1.691	1.478	0.679	0.718	0.77
Core histone H2A/H2B/H3/H4	0.0849146	2.48	BMU04928_1268_g	49	K	0.432	0.00208188	Down	Histone H2B	--	1	1.94624e-13	165.11	3	K(1)ETYSSYIYK	0.36465	1.367	1.587	1.94	0.789	0.653	0.67
Core histone H2A/H2B/H3/H4	0.0849146	2.48	BMU04928_1268_g	32	K	0.628	0.000544262	Down	Histone H2B	--	1	1.10889e-06	119.34	2	K(1)TAAAPSGEK	0.11016	1.277	1.28	1.431	0.88	0.814	0.811
Core histone H2A/H2B/H3/H4	0.0849146	2.48	BMU04928_1268_g	41	K	0.602	0.000876262	Down	Histone H2B	--	1	6.97993e-08	125.75	3	TAAAPSGEK(1)K	0.098432	1.315	1.288	1.486	0.877	0.779	0.806
Core histone H2A/H2B/H3/H4	0.0849146	2.48	BMU04928_1268_g	123	K	0.425	0.00149484	Down	Histone H2B	--	1	2.87495e-64	214.54	3	LILPGELAK(1)HAVSEGTK	-0.044967	1.399	1.725	1.784	0.687	0.603	0.796
Core histone H2A/H2B/H3/H4	0.0849146	2.48	BMU04928_1269_g	14	K	0.525	0.000608093	Down	Histone H2A	--	1	4.45757e-06	112.13	2	ASGSK(1)SAQSR	-0.88913	1.605	1.31	1.541	0.772	0.756	0.811
Core histone H2A/H2B/H3/H4	0.0849146	2.48	BMU04928_1269_g	126	K	0.532	0.00797911	Down	Histone H2A	--	1	0.000857675	124.08	2	GK(1)GPSQEL	0.04663	1.434	1.185	1.815	0.818	0.786	0.757
Core histone H2A/H2B/H3/H4	0.0849146	2.48	BMU04928_1269_g	9	K	0.483	0.000353017	Down	Histone H2A	--	1	0.000660346	107.83	3	SGGK(1)ASGSK	-0.53532	1.55	1.681	1.388	0.699	0.752	0.781
Core histone H2A/H2B/H3/H4	0.0849146	2.48	BMU04928_4749_g	28	K	2.945	0.00420002	Up	Histone H3	--	1	0.00476361	70.056	2	K(1)SAPSTGGVK	0.00097488	0.441	0.625	0.458	1.955	1.287	1.246
Cyclophilin type peptidyl-prolyl cis-trans isomerase/CLD	0.218966	2.2	BMU04928_1919_g	33	K	0.718	0.0357289	Down	Peptidyl-prolyl cis-trans isomerase	--	1	0.01921	65.038	3	GPK(1)ITHK	-0.25568	1.064	1.103	1.333	0.975	0.747	0.79
Cyclophilin type peptidyl-prolyl cis-trans isomerase/CLD	0.218966	2.2	BMU04928_5200_g	107	K	0.759	0.0221883	Down	Peptidyl-prolyl cis-trans isomerase	--	1	1.35366e-13	179.21	2	FADENFK(1)R	-0.93496	1.089	1.129	1.164	0.987	0.775	0.806
Cytochrome b5-like Heme/Steroid binding domain	0.251819	1.65	BMU04928_10678_g	19	K	0.633	0.0100311	Down	Putative steroid-binding protein 3	--	1	0.000377691	87.932	3	RFEPK(1)VPVELSPPK	-1.0568	1.213	1.397	1.222	0.695	0.784	0.946
Cytochrome b5-like Heme/Steroid binding domain	0.251819	1.65	BMU07678_589_g	357	K	1.789	0.0149299	Up	Cytochrome b5 heme-binding domain-containing protein	--	1	2.92433e-17	138.42	3	EIGCGEAALEK(1)QFK	0.15586	0.686	0.651	0.87	1.604	1.235	1.11
Cytochrome b5-like Heme/Steroid binding domain	0.251819	1.65	BMU07678_589_g	346	K	1.848	0.0283828	Up	Cytochrome b5 heme-binding domain-containing protein	--	1	8.03842e-18	146.3	3	ELAK(1)EIGCGEAALEK	-0.18657	0.673	0.635	0.859	1.656	1.368	0.981
Cytochrome b5-like Heme/Steroid binding domain	0.251819	1.65	BMU07678_589_g	367	K	1.737	0.00360235	Up	Cytochrome b5 heme-binding domain-containing protein	--	1	0.000131992	103.34	2	EYNAIAK(1)GDK	0.21581	0.721	0.714	0.808	1.363	1.43	1.102
Cytochrome b5-like Heme/Steroid binding domain	0.251819	1.65	BMU07678_589_g	563	K	1.485	0.0208097	Up	Cytochrome b5 heme-binding domain-containing protein	--	1	7.89192e-08	119.45	3	EYSLEEVAK(1)HNK	0.050254	0.802	0.745	0.904	1.067	1.432	1.14
Cytochrome b5-like Heme/Steroid binding domain	0.251819	1.65	BMU07678_589_g	541	K	1.595	0.0214235	Up	Cytochrome b5 heme-binding domain-containing protein	--	1	0.00104988	84.17	2	K(1)DANDISNFK	0.12827	0.784	0.687	0.886	1.383	1.365	1.011
Cytochrome b5-like Heme/Steroid binding domain	0.251819	1.65	BMU07678_589_g	567	K	1.77	0.00595666	Up	Cytochrome b5 heme-binding domain-containing protein	--	1	2.14661e-06	139.96	2	K(1)DDLWIAVK	-0.11678	0.758	0.698	0.757	1.062	1.493	1.361
Cytochrome b5-like Heme/Steroid binding domain	0.251819	1.65	BMU07678_589_g	75	K	1.384	0.00364546	Up	Cytochrome b5 heme-binding domain-containing protein	--	1	1.90103e-07	124.42	3	QFYEDTLK(1)SAR	0.026114	0.789	0.854	0.901	1.149	1.258	1.113
Cytochrome b5-like Heme/Steroid binding domain	0.251819	1.65	BMU04928_6632_g	17	K	0.7	0.0157178	Down	Cytochrome b5 heme-binding domain-containing protein	--	1	4.71395e-05	97.214	3	K(1)DLYVVIHDK	1.7303	1.199	1.198	1.115	0.686	0.911	0.862
Cytochrome b5-like Heme/Steroid binding domain	0.251819	1.65	BMU07605_9086_g	257	K	1.43	0.0410654	Up	Cytochrome b2, mitochondrial	--	1	2.5846e-05	121.83	3	K(1)IVQHAEAR	-1.2434	0.796	0.673	1.032	1.159	1.228	1.189
Enoyl-(Acyl carrier protein) reductase	0.165634	1.98	BMU04928_11599_g	61	K	0.668	0.0286404	Down	NADP-dependent mannitol dehydrogenase	--	1	0.00635634	79.906	2	PQGGEK(1)NAK	0.2312	1.088	1.446	0.983	0.758	0.788	0.802
Enoyl-(Acyl carrier protein) reductase	0.165634	1.98	BMU04928_5081_g	74	K	0.534	0.00420596	Down	Trihydroxynaphthalene reductase	--	1	6.54197e-08	119.69	2	AADELVAEIK(1)ALGR	0.1536	1.399	1.172	1.14	0.646	0.767	0.57
Enoyl-(Acyl carrier protein) reductase	0.165634	1.98	BMU04928_5081_g	198	K	0.566	0.0445008	Down	Trihydroxynaphthalene reductase	--	1	7.98757e-05	103.56	2	CMAIDCGDK(1)K	-0.054454	1.029	1.45	1.177	0.643	0.926	0.501
Enoyl-(Acyl carrier protein) reductase	0.165634	1.98	BMU04928_5081_g	150	K	0.517	0.000759015	Down	Trihydroxynaphthalene reductase	--	1	2.18411e-07	122.51	2	EAYK(1)NLEVGGR	0.18483	1.148	1.251	1.36	0.631	0.713	0.598
Enoyl-(Acyl carrier protein) reductase	0.165634	1.98	BMU04928_5081_g	181	K	1.406	0.0151301	Up	Trihydroxynaphthalene reductase	--	1	2.754e-12	133.25	3	HAVYSGSK(1)GAIETFVR	0.0021558	0.802	0.804	0.971	1.213	1.319	1.091
Enoyl-(Acyl carrier protein) reductase	0.165634	1.98	BMU04928_6289_g	72	K	0.51	0.0146418	Down	Versicolorin reductase	--	1	5.80804e-05	95.428	3	AVAIQANVSK(1)TPEVTK	0.19244	1.406	1.604	1.159	0.531	0.785	0.811
Enoyl-(Acyl carrier protein) reductase	0.165634	1.98	BMU04928_6289_g	47	K	0.434	0.021261	Down	Versicolorin reductase	--	1	6.03678e-06	77.287	4	GAAVVINYASSAK(1)PALATVAEIEK	0.82765	1.339	1.783	1.328	0.401	0.747	0.782
Enoyl-(Acyl carrier protein) reductase	0.165634	1.98	BMU04928_6289_g	12	K	0.388	0.0170157	Down	Versicolorin reductase	--	1	2.61519e-17	159.5	3	LDGK(1)VALITGAGR	-0.21437	1.731	1.774	1.129	0.394	0.652	0.751
KH domain	0.437315	1.42	BMU07678_3266_g	260	K	1.332	0.0173714	Up	KH domain containing protein	--	1	0.00635634	79.906	2	GGPAQEK(1)AR	0.32451	0.88	0.876	0.846	1.302	1.018	1.147
KH domain	0.437315	1.42	BMU07678_3266_g	266	K	1.313	0.0190609	Up	KH domain containing protein	--	1	0.00121596	85.807	3	HSSK(1)VTTTK	-0.087886	0.856	0.931	0.835	1.153	1.021	1.268
KH domain	0.437315	1.42	BMU04928_6335_g	266	K	1.375	0.0130816	Up	RNA binding effector protein Scp160	--	1	0.0167068	61.593	2	K(1)LETQFNVR	0.23335	0.789	0.886	0.849	1.01	1.24	1.22
KH domain	0.437315	1.42	BMU04928_9742_g	78	K	0.335	0.000725512	Down	40S ribosomal protein	--	1	0.000484834	106.6	2	ELTSLIQK(1)R	-0.17295	1.963	1.887	1.752	0.756	0.511	0.611
KH domain	0.437315	1.42	BMU04928_9742_g	144	K	0.396	0.000903766	Down	40S ribosomal protein	--	1	0.00100284	87.298	2	GCEVVVSGK(1)LR	0.15139	1.773	1.512	1.895	0.754	0.579	0.717
KH domain	0.437315	1.42	BMU04928_9742_g	200	K	0.49	0.0216483	Down	40S ribosomal protein	--	1	0.00250073	68.735	2	GSDPEGK(1)AGPQK	-0.158	1.61	1.761	1.268	0.913	0.52	0.838
KH domain	0.437315	1.42	BMU04928_9742_g	10	K	0.431	0.000283486	Down	40S ribosomal protein	--	1	0.000107373	76.827	2	TTQQGAISK(1)R	0.44339	1.571	1.513	1.869	0.736	0.724	0.675
KH domain	0.437315	1.42	BMU04928_9742_g	111	K	0.425	0.000308314	Down	40S ribosomal protein	--	1	0.000404469	98.392	3	YK(1)LLNGLAVR	-0.34423	1.805	1.712	1.474	0.734	0.736	0.65
MaoC like domain	0.218966	2.2	BMU04928_3686_g	764	K	1.408	0.0234441	Up	Peroxisomal hydratase-dehydrogenase-epimerase	--	1	0.0049685	77.379	3	GSGGFGGPK(1)NGANR	0.10244	0.871	0.744	0.899	1.351	1.144	1.045
MaoC like domain	0.218966	2.2	BMU05960_7213_g	884	K	1.432	0.0408134	Up	PKS_AT domain-containing protein	--	1	0.0153099	88.942	2	IFSLDK(1)K	0.3975	0.811	0.958	0.641	1.181	1.217	1.054
Nitronate monooxygenase	0.218966	2.2	BMU07712_2265_g	149	K	1.448	0.00967352	Up	NMO domain-containing protein	--	1	0.0299628	85.212	2	HAEK(1)ALK	-0.088511	0.828	0.729	0.889	1.061	1.204	1.277
Nitronate monooxygenase	0.218966	2.2	BMU07678_5456_g	431	K	0.769	0.0183918	Down	Eukaryotic translation initiation factor 3 subunit G	--	1	0.0012352	87.298	2	EK(1)VNPVVAER	0.73682	1.248	1.223	1.013	0.904	0.876	0.9
Nitronate monooxygenase	0.218966	2.2	BMU07678_5456_g	416	K	0.693	0.00691876	Down	Eukaryotic translation initiation factor 3 subunit G	--	1	0.00534068	72.547	3	FNDQGQK(1)VK	0.5761	1.378	1.194	1.1	0.804	0.872	0.869
Nitronate monooxygenase	0.218966	2.2	BMU07678_5456_g	195	K	0.532	0.00580623	Down	Eukaryotic translation initiation factor 3 subunit G	--	1	0.0012606	74.46	3	LCAEAPPSK(1)FTGK	0.63179	1.225	1.492	1.412	0.594	0.841	0.761
Peptidase M16 inactive domain	0.0912197	3.3	BMU04928_1420_g	264	K	1.31	0.0149262	Up	Mitochondrial-processing peptidase subunit beta	--	1	0.00326284	74.173	2	K(1)PNFVGSEVR	0.10314	0.857	0.824	0.964	1.221	1.193	1.052
Peptidase M16 inactive domain	0.0912197	3.3	BMU04928_1420_g	240	K	1.365	0.0303996	Up	Mitochondrial-processing peptidase subunit beta	--	1	2.5933e-05	104.22	4	LAEK(1)HFGHLR	-0.24176	0.934	0.899	0.745	1.031	1.211	1.277
Peptidase M16 inactive domain	0.0912197	3.3	BMU04928_7441_g	380	K	1.397	0.0140435	Up	Cytochrome b-c1 complex subunit 2, mitochondrial	--	1	0.000740086	125.96	2	ATALAK(1)FK	0.07291	0.788	0.809	0.946	1.063	1.2	1.29
Ribosomal protein L1p/L10e family	0.0912197	3.3	BMU07605_10809_g	375	K	0.525	0.000933685	Down	Putative ribosome biogenesis protein	--	1	0.0235973	89.298	2	SK(1)LAAQK	0.19119	1.546	1.568	1.37	0.869	0.706	0.779
Ribosomal protein L1p/L10e family	0.0912197	3.3	BMU04928_6738_g	133	K	0.436	0.0030459	Down	Ribosomal protein	--	1	2.79845e-08	119.4	3	AGK(1)FPTPISHAEDLNSK	0.15087	1.997	1.448	1.318	0.671	0.693	0.713
Ribosomal protein L1p/L10e family	0.0912197	3.3	BMU04928_6738_g	78	K	0.429	0.0014905	Down	Ribosomal protein	--	1	0.000472864	85.619	3	AK(1)HAGVDAMSSDDLK	0.15738	1.521	1.339	1.932	0.683	0.694	0.678
Ribosomal protein L1p/L10e family	0.0912197	3.3	BMU04928_6738_g	91	K	0.531	0.00344768	Down	Ribosomal protein	--	1	3.21436e-18	148.96	3	HAGVDAMSSDDLK(1)K	0.1097	1.374	1.661	1.284	0.814	0.666	0.813
Ribosomal protein L1p/L10e family	0.0912197	3.3	BMU04928_6738_g	24	K	0.472	0.00421531	Down	Ribosomal protein	--	1	1.90163e-08	129.16	3	EILDYSNNEK(1)K	-0.051366	1.498	1.575	1.508	0.69	0.575	0.899
Ribosomal protein L1p/L10e family	0.0912197	3.3	BMU04928_6738_g	152	K	0.48	0.00109298	Down	Ribosomal protein	--	1	0.00051834	111.65	2	IVEVK(1)STIK	0.68646	1.362	1.506	1.675	0.73	0.646	0.805
Ribosomal protein L1p/L10e family	0.0912197	3.3	BMU04928_6738_g	118	K	0.473	0.0011598	Down	Ribosomal protein	--	1	2.91624e-35	172.97	3	KYDAFLSSDSLIK(1)QIPR	0.2377	1.662	1.354	1.573	0.71	0.646	0.813
Ribosomal protein L1p/L10e family	0.0912197	3.3	BMU04928_6738_g	130	K	0.599	0.00159165	Down	Ribosomal protein	--	1	0.015879	61.78	2	LLGPGLSK(1)AGK	-0.33703	1.198	1.46	1.401	0.776	0.8	0.856
Ribosomal protein L1p/L10e family	0.0912197	3.3	BMU04928_6738_g	3	K	0.535	0.0045633	Down	Ribosomal protein	--	1	0.000142208	85.212	2	SK(1)ITVAHVR	0.63382	1.449	1.341	1.52	0.617	0.843	0.845
Ribosomal protein L7Ae/L30e/S12e/Gadd45 family	0.0273464	3.3	BMU07678_2213_g	1429	K	0.708	0.0078343	Down	40S ribosomal protein S12	--	1	0.000122307	103.7	2	IPLIK(1)VPDGK	0.28458	1.054	1.204	1.278	0.899	0.82	0.785
Ribosomal protein L7Ae/L30e/S12e/Gadd45 family	0.0273464	3.3	BMU04928_6149_g	7	K	1.972	0.0117665	Up	Ribosomal_L7Ae domain-containing protein	--	1	4.50661e-05	96.103	2	K(1)PAPAPFPQGK	0.51709	0.604	0.588	0.871	1.531	1.412	1.126
Ribosomal protein L7Ae/L30e/S12e/Gadd45 family	0.0273464	3.3	BMU04928_6149_g	17	K	2.917	0.00910057	Up	Ribosomal_L7Ae domain-containing protein	--	1	9.06598e-12	124.43	3	KPAPAPFPQGK(1)AGASK	0.092441	0.503	0.337	0.734	1.711	1.543	1.338
Ribosomal protein L7Ae/L30e/S12e/Gadd45 family	0.0273464	3.3	BMU04928_6149_g	254	K	1.758	0.0424264	Up	Ribosomal_L7Ae domain-containing protein	--	1	0.0035179	96.331	2	K(1)ALESAIK	0.20925	0.697	0.608	0.932	1.679	1.221	1.032
Ribosomal protein L7Ae/L30e/S12e/Gadd45 family	0.0273464	3.3	BMU04928_6149_g	196	K	1.478	0.0469513	Up	Ribosomal_L7Ae domain-containing protein	--	1	0.00113703	68.83	3	K(1)TAAALAITEVK	0.11523	0.84	0.628	0.985	1.342	1.13	1.153
Ribosomal protein L7Ae/L30e/S12e/Gadd45 family	0.0273464	3.3	BMU04928_6149_g	195	K	1.879	0.0181596	Up	Ribosomal_L7Ae domain-containing protein	--	1	0.0122002	51.854	3	LGTVVHK(1)K	-0.3299	0.717	0.646	0.776	1.638	1.394	0.987
Ribosomal protein L7Ae/L30e/S12e/Gadd45 family	0.0273464	3.3	BMU04928_6149_g	99	K	2.294	0.00724527	Up	Ribosomal_L7Ae domain-containing protein	--	1	0.00633303	58.37	3	LLNK(1)YRPETK	-0.049879	0.48	0.58	0.799	1.641	1.357	1.266
Ribosomal protein L7Ae/L30e/S12e/Gadd45 family	0.0273464	3.3	BMU04928_6149_g	46	K	1.869	0.0130268	Up	Ribosomal_L7Ae domain-containing protein	--	1	0.000149725	96.015	2	NFGIGQDIQPK(1)R	-0.38351	0.598	0.69	0.846	1.596	1.287	1.106
Ribosomal protein L7Ae/L30e/S12e/Gadd45 family	0.0273464	3.3	BMU04928_6276_g	8	K	0.701	0.0073443	Down	Unplaced genomic scaffold supercont1.5, whole genome shotgun sequence	--	1	1.09996e-09	103.18	2	K(1)TTDSINSR	0.47419	1.227	1.058	1.286	0.821	0.786	0.896
Ribosomal protein L7Ae/L30e/S12e/Gadd45 family	0.0273464	3.3	BMU04928_6276_g	86	K	1.964	0.0204901	Up	Unplaced genomic scaffold supercont1.5, whole genome shotgun sequence	--	1	6.67676e-15	103.9	3	TNVHHFAGNNIELGTACGK(1)LYR	1.0426	0.752	0.643	0.513	1.007	1.132	1.609
